# Supplementary material for: Effect of SLC16A1 on Hepatic Glucose Metabolism in Newborn and Post-Weaned Holstein Bulls
Source: Front Genet. 2022 May 17;13:811849. doi: 10.3389/fgene.2022.811849 (PMC9156795; doi:10.3389/fgene.2022.811849)
Supplement: Supplementary file 1 [file Table2.XLSX]

## Sheet: Sheet1
Table S2 Nutrient level and composition of the starter (Dry matter basis).
Items	level/%
Ingredients
Steam-flaked corn	20
Corn	30
Soybean meal	20
Wheat bran	14
Molasses	3.2
Soybean hull	4.8
DDGS	4
Premix(1)	4
Total	100
Nutrient levels
Dry matter (air-dry basis)	89.59
Crude protein	18.9
Digested energy (MJ/kg)(2)	12.51
Ether extract	3.39
Coarse ash	5.78
Calcium	1.25
Phosphorus	1.93
Non-fibrous carbohydrate	16.11
Acid detergent fiber	8.32
(1) The premix provided the following per kg of the starter: VA 15 000 IU, VD 5 000 IU,VE 50 mg, VK 34 mg, VB1 8 mg, VB2 7.2 mg, VB5 80 mg, VB6 8 mg, VB12 0.04 mg, biotin 0.6 mg, folic acid 4.0 mg, D-pantothenic acid 22 mg, nicotinic acid 20 mg, Fe 90 mg, Cu 12.5 mg, Mn 30 mg, Zn 90 mg, Se 0.3 mg, I 1.0 mg. (2) Digested energy was a calculated value, and the other nutrient levels were measured va…
