# Supplementary material for: Effect of SLC16A1 on Hepatic Glucose Metabolism in Newborn and Post-Weaned Holstein Bulls
Source: Front Genet. 2022 May 17;13:811849. doi: 10.3389/fgene.2022.811849 (PMC9156795; doi:10.3389/fgene.2022.811849)
Supplement: Supplementary file 2 [file Table3.XLSX]

## Sheet: Sheet1
Table S3 List of qPCR primers used.
Acession NO.	Gene symbol	Primer sequence(5'-3')	Anneaning temperature	Product size	Purpose
XM_015459269.2	CYP1A2	F:GGTGGAGAGCAGCCATGATT	60℃	236bp	qPCR
		R:TGGCTCGGGAGTTATCCTCA
NM_174737.2	PCK1	F:TGACCAAGTCCACATCTGCG	60℃	193bp	qPCR
		R:GGGCACCGTATCTCTTTGCT
NM_173979.3	ACTB	F:CGGGAAATCGTCCGTGACA	60℃	220bp	qPCR
		R:AGGTAGTTTCGTGAATGCCG
XM_002696635.5	CYP1A1	F:CATCCCTGTCCTCCGTTACC	60℃	140bp	qPCR
		R:CTGTGATGTCCCGGATGTGA
NM_001206026.1	AHR	F:AGCGCTAACATCACCTACGC	60℃	81bp	qPCR
		R:GATTCCTTCGGCTGGGACTG
NM_001098013.1	COX10	F:ACCTCGTAGGTTCCTGCATC	60℃	149bp	qPCR
		R:GAGATTCTGCTGGTTCTGGCT
NM_001037319.1	SLC16A1	F:ATGCCACCACCAGTGAAGTG	60℃	216bp	qPCR
		R:GCCCAAGACCTCCAATGACT
NM_001192672.3	SLC16A6	F:AGTCCAACAGCAGGATCTCG	60℃	180bp	qPCR
		R:ACATGTGGTAGACCTTCTGCG
NM_001102059.2	ADH4	F:CAAACAAGCCCCTCAGCATTG	60℃	105bp	qPCR
		R:TATGGGCATCAGAATGGCACA
NM_001033614.2	RPS18	F:GTGGTGTTGAGGAAAGCAGACA	60℃		qPCR
		R:TGATCACACGTTCCACCTCATC
	miR-22-3p	RT:GTCGTATCCAGTGCAGGGTCCGAGGTATTCGCACTGGATACGACcagttct			RT-PCR
		F:CGCGaagctgccagttga	60℃		qPCR
		R:AGTGCAGGGTCCGAGGTATT
Note：F means forword primer; R means reverse primer; RT means primer in RT-PCR.
