# Supplementary material for: Effect of SLC16A1 on Hepatic Glucose Metabolism in Newborn and Post-Weaned Holstein Bulls
Source: Front Genet. 2022 May 17;13:811849. doi: 10.3389/fgene.2022.811849 (PMC9156795; doi:10.3389/fgene.2022.811849)
Supplement: Supplementary file 8 [file Table6.XLSX]

## Sheet: Sheet1
Table S6 Descriptive summary of DEGs.
id	baseMean	0W	9W	foldChange	log2FoldChange	pval	padj	Chromosome	Start Site	End Site	Direction	Length	Name	GO	KEGG	EC	eggNOG Class	eggNOG	Description	NCBI_GI	UniProtID
ENSBTAG00000052095	2252.55	18.4691	4486.64	242.927	7.92438	1.17781e-100	2.12701e-96	15	82088599	82108601	-	1765	GAT	GO:0005739;GO:0047961;GO:0005739;GO:0047961;	-	-	-	-	Bos taurus glycine-N-acyltransferase-like (GAT),mRNA. [Source:RefSeq mRNA;Acc:NM_177486]	-	-
ENSBTAG00000015047	2425.98	21.7619	4830.19	221.957	7.79413	1.16918e-99	1.05571e-95	6	84949480	84986700	-	1895	-	GO:0008194;GO:0015020;GO:0016020;GO:0016021;GO:0016740;GO:0016757;GO:0016758;GO:0016758;GO:0043231;	K00699	EC:2.4.1.17	COG1819	CG	Bos taurus uncharacterized LOC781988 (LOC781988),mRNA. [Source:RefSeq mRNA;Acc:NM_001101281]	781988	A6QPD5
ENSBTAG00000019460	899.206	2.45267	1795.96	732.246	9.51618	3.01333e-98	1.81393e-94	9	70257747	70355603	-	2902	MOXD1	GO:0003824;GO:0003824;GO:0004497;GO:0004497;GO:0004500;GO:0005507;GO:0005507;GO:0005507;GO:0005615;GO:0005737;GO:0006589;GO:0016715;GO:0016715;GO:0016715;GO:0030667;GO:0042420;GO:0042421;GO:0055114;GO:0055114;GO:0003824;GO:0004497;GO:0005507;GO:0016715;GO:0055114;	-	-	-	-	monooxygenase DBH like 1 [Source:VGNCSymbol;Acc:VGNC:31568]	507076	E1B8M5
ENSBTAG00000037856	589.795	3.59762	1175.99	326.88	8.35262	1.25272e-81	5.65574e-78	11	10211644	10218786	+	2221	-	GO:0016020;GO:0016021;	-	-	-	-	-	507942	A6QQ52
ENSBTAG00000034139	5840.77	185.505	11496	61.9716	5.95353	3.24452e-76	1.17186e-72	6	25480627	25512887	+	1606	ADH4	GO:0001523;GO:0003960;GO:0004022;GO:0004022;GO:0004024;GO:0004024;GO:0004024;GO:0004024;GO:0004024;GO:0004032;GO:0004745;GO:0005503;GO:0005634;GO:0005829;GO:0005829;GO:0006066;GO:0006067;GO:0006069;GO:0006069;GO:0006069;GO:0006081;GO:0006081;GO:0008270;GO:0008270;GO:0008270;GO:0008270;GO:0016491;GO:0016491;GO:0016620;GO:0019115;GO:0019841;GO:0035276;GO:0035276;GO:0042572;GO:0046164;GO:0046294;GO:…	K13980	EC:1.1.1.1	-	-	Bos taurus alcohol dehydrogenase 4 (class II), pipolypeptide (ADH4), mRNA. [Source:RefSeqmRNA;Acc:NM_001102059]	520508	A6QPF3
ENSBTAG00000011021	10460.2	417.329	20503.1	49.1294	5.61851	1.1685e-71	3.51699e-68	18	23948128	23975139	+	2885	-	GO:0004771;GO:0004806;GO:0005615;GO:0016042;GO:0016787;GO:0052689;	K01044	EC:3.1.1.1	COG2272	I	carboxylesterase 1 (monocyte/macrophage serineesterase 1) [Source:NCBI gene;Acc:512098]	512098	Q0VCI3
ENSBTAG00000001265	17360	818.004	33902	41.4447	5.37312	1.56524e-66	4.03811e-63	1	80536976	80545514	-	1725	HRG	GO:0002839;GO:0004867;GO:0004869;GO:0004869;GO:0005102;GO:0005576;GO:0005576;GO:0007162;GO:0008201;GO:0008201;GO:0008270;GO:0008270;GO:0008285;GO:0009986;GO:0010468;GO:0010543;GO:0010593;GO:0010951;GO:0015886;GO:0016525;GO:0019865;GO:0020037;GO:0030168;GO:0030193;GO:0030308;GO:0032956;GO:0033629;GO:0036019;GO:0043065;GO:0043254;GO:0043395;GO:0046872;GO:0050730;GO:0050832;GO:0051715;GO:0051894;GO:…	-	-	-	-	Bos taurus histidine rich glycoprotein (HRG), mRNA.[Source:RefSeq mRNA;Acc:NM_173919]	280820	Q9BGU1
ENSBTAG00000003523	694.727	18.0777	1371.38	75.86	6.24527	1.13147e-65	2.55416e-62	6	84526796	84627239	-	2419	-	GO:0016758;GO:0008194;GO:0015020;GO:0016020;GO:0016021;GO:0016740;GO:0016757;GO:0016758;GO:0016758;GO:0043231;	K00699	EC:2.4.1.17	-	-	UDP-glucuronosyltransferase 2B17 [Source:NCBIgene;Acc:540544]	540544	-
ENSBTAG00000001021	4208.27	26.8882	8389.64	312.019	8.28549	3.55173e-61	7.12675e-58	21	33951654	33955241	+	2547	CYP1A1	GO:0002933;GO:0004497;GO:0004497;GO:0004497;GO:0005506;GO:0005506;GO:0005783;GO:0005789;GO:0008202;GO:0009308;GO:0009404;GO:0009636;GO:0016491;GO:0016491;GO:0016705;GO:0016705;GO:0016712;GO:0016712;GO:0016712;GO:0017144;GO:0020037;GO:0020037;GO:0043231;GO:0043231;GO:0046483;GO:0046872;GO:0050665;GO:0055114;GO:0055114;GO:0055114;GO:0055114;GO:0070330;GO:0070576;GO:0071407;GO:0101020;	K07408	EC:1.14.14.1	-	-	cytochrome P450, subfamily I (aromatic compound-inducible), polypeptide 1 [Source:NCBI gene;Acc:282870]	282870	-
ENSBTAG00000000085	8510.87	514.07	16507.7	32.1117	5.00503	4.07432e-61	7.35782e-58	21	33923110	33930074	-	2027	CYP1A2	GO:0004497;GO:0004497;GO:0004497;GO:0005506;GO:0005506;GO:0005783;GO:0005789;GO:0006706;GO:0006725;GO:0006778;GO:0009403;GO:0009404;GO:0009791;GO:0009820;GO:0010468;GO:0016098;GO:0016491;GO:0016491;GO:0016705;GO:0016705;GO:0016712;GO:0016712;GO:0016712;GO:0016712;GO:0017144;GO:0017144;GO:0018894;GO:0019899;GO:0020037;GO:0020037;GO:0020037;GO:0030324;GO:0032451;GO:0032787;GO:0034875;GO:0042737;GO:…	K07409	EC:1.14.14.1	-	-	cytochrome P450, family 1, subfamily A, polypeptide2 [Source:NCBI gene;Acc:503552]	503552	F1MHN9
ENSBTAG00000039643	2793.95	63.9848	5523.91	86.3315	6.43182	1.61337e-58	2.64871e-55	13	43480015	43491625	+	1135	-	GO:0004032;GO:0005829;GO:0006693;GO:0008106;GO:0008202;GO:0016229;GO:0016491;GO:0016491;GO:0016491;GO:0042448;GO:0044597;GO:0044598;GO:0047023;GO:0047086;GO:0055114;GO:0055114;	K04119	-	-	-	Bos taurus dihydrodiol dehydrogenase 3 (LOC785762),mRNA. [Source:RefSeq mRNA;Acc:NM_001166225]	785762	Q8HZ63
ENSBTAG00000006991	4435.98	216.542	8655.41	39.9712	5.32089	2.58172e-57	3.88527e-54	6	25413497	25429844	+	2197	ADH6	GO:0004024;GO:0004745;GO:0005829;GO:0006069;GO:0008270;GO:0008270;GO:0008270;GO:0016491;GO:0016491;GO:0042572;GO:0042573;GO:0046872;GO:0055114;GO:0055114;GO:0008270;GO:0016491;GO:0055114;	K13952	EC:1.1.1.1	-	-	alcohol dehydrogenase 6 (class V) [Source:NCBIgene;Acc:510551]	510551	Q2KII0
ENSBTAG00000038323	3982.53	92.8139	7872.25	84.8177	6.40629	2.60596e-56	3.62008e-53	15	82127678	82142196	-	1628	GLYAT	GO:0005739;GO:0047961;GO:0005739;GO:0005739;GO:0047961;GO:0047961;	K00628	-	-	-	Bos taurus glycine-N-acyltransferase (GLYAT), mRNA.[Source:RefSeq mRNA;Acc:NM_177513]	281787	Q2KIR7
ENSBTAG00000051904	10689.2	760.788	20617.6	27.1003	4.76024	4.65545e-56	6.0052e-53	3	85911869	85964374	+	3521	-	GO:0005506;GO:0016705;GO:0016712;GO:0020037;GO:0055114;GO:0005506;GO:0016705;GO:0016712;GO:0020037;GO:0055114;	-	-	-	-	-	-	-
ENSBTAG00000039647	3969.81	302.625	7637	25.2359	4.6574	7.69504e-53	8.68529e-50	6	84673237	84712945	-	2874	-	GO:0008194;GO:0015020;GO:0016020;GO:0016021;GO:0016740;GO:0016757;GO:0016758;GO:0016758;GO:0043231;	K00699	EC:2.4.1.17	-	-	-	515638	Q0II94
ENSBTAG00000004303	2505.32	87.0351	4923.6	56.5703	5.82197	1.18213e-52	1.25576e-49	10	60012457	60071272	-	2995	SLC27A2	GO:0000038;GO:0001561;GO:0001676;GO:0001676;GO:0003824;GO:0004467;GO:0004467;GO:0004467;GO:0005102;GO:0005777;GO:0005778;GO:0005779;GO:0005783;GO:0005788;GO:0005789;GO:0006635;GO:0006699;GO:0015245;GO:0015908;GO:0015908;GO:0016021;GO:0019899;GO:0030176;GO:0031957;GO:0031957;GO:0031957;GO:0042760;GO:0044539;GO:0050197;GO:0070251;GO:0097089;GO:0003824;GO:0003824;GO:0004467;GO:0004467;GO:0004467;GO:…	K08746	-	-	-	solute carrier family 27 member 2 [Source:VGNCSymbol;Acc:VGNC:34786]	535727	F1MQP2
ENSBTAG00000022571	5501.97	141.819	10862.1	76.5915	6.25911	3.14752e-50	3.15783e-47	13	43578475	43587393	+	1103	AKR1C3	GO:0004032;GO:0005829;GO:0006693;GO:0008106;GO:0008202;GO:0016229;GO:0016491;GO:0016491;GO:0016491;GO:0042448;GO:0044597;GO:0044598;GO:0047023;GO:0047086;GO:0055114;GO:0055114;	K04119	-	-	-	Bos taurus aldo-keto reductase family 1, member C3(3-alpha hydroxysteroid dehydrogenase, type II) (AKR1C3),mRNA. [Source:RefSeq mRNA;Acc:NM_001038584]	617917	Q2TBN0
ENSBTAG00000014464	489.732	30.1184	949.346	31.5204	4.97822	5.05939e-48	4.80881e-45	17	69431412	69441202	-	2001	SEC14L3	-	-	-	-	-	Bos taurus SEC14 like lipid binding 3 (SEC14L3),mRNA. [Source:RefSeq mRNA;Acc:NM_001205882]	521133	E1B8H8
ENSBTAG00000049666	3306.32	108.614	6504.02	59.8819	5.90405	2.28507e-44	2.06331e-41	25	36530341	36569035	-	2801	CYP3A5	GO:0004497;GO:0004497;GO:0004497;GO:0005506;GO:0005506;GO:0016020;GO:0016021;GO:0016491;GO:0016705;GO:0016705;GO:0016712;GO:0016712;GO:0020037;GO:0020037;GO:0046872;GO:0055114;GO:0055114;GO:0055114;GO:0004497;GO:0005506;GO:0016705;GO:0016712;GO:0020037;GO:0055114;	-	-	-	-	Bos taurus cytochrome P450, subfamily IIIA(niphedipine oxidase), polypeptide 4 (CYP3A5), mRNA.[Source:RefSeq mRNA;Acc:NM_174531]	-	-
ENSBTAG00000037673	530.145	39.4307	1020.86	25.8899	4.69432	2.75175e-44	2.36637e-41	3	33759204	33765942	-	1287	GSTM1	GO:0004364;GO:0004364;GO:0005515;GO:0016740;	K00799	EC:2.5.1.18	NOG300089	-	glutathione S-transferase mu 1 [Source:NCBIgene;Acc:783879]	783879	A1A4L7
ENSBTAG00000019798	412.352	19.7314	804.973	40.7965	5.35037	6.35976e-44	5.22049e-41	16	4712913	4731265	-	4462	PIGR	GO:0016020;GO:0016021;GO:0001580;GO:0001792;GO:0002415;GO:0005615;GO:0005886;GO:0007173;GO:0016020;GO:0016021;GO:0038093;GO:0043113;GO:0043235;GO:0016020;GO:0016021;	K13073	-	-	-	Bos taurus polymeric immunoglobulin receptor(PIGR), mRNA. [Source:RefSeq mRNA;Acc:NM_174143]	281401	P81265
ENSBTAG00000017056	918.693	87.2019	1750.18	20.0705	4.327	1.24245e-43	9.75541e-41	3	15344675	15354053	+	3309	PKLR	GO:0000287;GO:0003824;GO:0004743;GO:0006096;GO:0030955;GO:0000287;GO:0000287;GO:0003824;GO:0003824;GO:0004743;GO:0004743;GO:0004743;GO:0004743;GO:0005737;GO:0006096;GO:0006096;GO:0006096;GO:0006096;GO:0016301;GO:0016310;GO:0016740;GO:0030955;GO:0030955;GO:0032869;	K12406	EC:2.7.1.40	COG0469	G	Bos taurus pyruvate kinase L/R (PKLR), mRNA.[Source:RefSeq mRNA;Acc:NM_001076176]	539579	Q1JPG7
ENSBTAG00000047815	11313.5	106.11	22520.9	212.242	7.72956	1.77925e-43	1.33881e-40	18	50139511	50146338	-	1353	-	GO:0005506;GO:0005506;GO:0005737;GO:0006082;GO:0006805;GO:0008392;GO:0008395;GO:0009804;GO:0016705;GO:0016705;GO:0016712;GO:0016712;GO:0016712;GO:0019373;GO:0020037;GO:0020037;GO:0020037;GO:0042738;GO:0043231;GO:0055114;GO:0055114;GO:0055114;	K17685	EC:1.14.14.1	-	-	-	540707	-
ENSBTAG00000008091	1329.64	141.391	2517.9	17.8081	4.15446	1.98255e-42	1.43212e-39	3	19442661	19451510	+	1843	SELENBP1	GO:0005515;GO:0008430;GO:0005634;GO:0005737;GO:0005829;GO:0008430;GO:0008430;GO:0015031;GO:0016020;GO:0016491;GO:0018549;GO:0055114;GO:0001650;GO:0005730;GO:0008430;	K17285	-	NOG84363	S	Bos taurus selenium binding protein 1 (SELENBP1),mRNA. [Source:RefSeq mRNA;Acc:NM_001046048]	510154	Q2KJ32
ENSBTAG00000011887	266.28	15.3301	517.23	33.7395	5.07637	1.34333e-41	9.33047e-39	18	46035958	46049444	+	3626	CD22	GO:0016020;GO:0016021;GO:0005769;GO:0030100;GO:0042113;GO:0050859;GO:0055037;	K06467	-	-	-	CD22 molecule [Source:VGNC Symbol;Acc:VGNC:27012]"	514582	-
ENSBTAG00000012234	447.511	37.7407	857.282	22.7151	4.50558	5.41997e-41	3.49568e-38	3	14441107	14453937	-	1907	RHBG	GO:0005886;GO:0005886;GO:0005887;GO:0005887;GO:0008519;GO:0008519;GO:0008519;GO:0008519;GO:0008519;GO:0014731;GO:0014731;GO:0015696;GO:0015696;GO:0015696;GO:0015696;GO:0016020;GO:0016020;GO:0016020;GO:0016021;GO:0016323;GO:0016323;GO:0030506;GO:0030659;GO:0031410;GO:0046658;GO:0070634;GO:0072488;GO:0008519;GO:0008519;GO:0015696;GO:0015696;GO:0016020;GO:0016020;GO:0016020;GO:0016021;GO:0072488;	K06580	-	NOG276393	-	Rh family B glycoprotein (gene/pseudogene)[Source:VGNC Symbol;Acc:VGNC:55671]	282709	Q95M77
ENSBTAG00000004688	2990.86	384.091	5597.63	14.5737	3.8653	5.95015e-41	3.70531e-38	3	91411766	91445037	+	3354	DHCR24	GO:0000246;GO:0005737;GO:0008202;GO:0016020;GO:0016020;GO:0016021;GO:0016491;GO:0016491;GO:0016628;GO:0050660;GO:0050660;GO:0055114;GO:0055114;GO:0071949;GO:0071949;GO:0006695;GO:0008104;GO:0008203;GO:0009888;GO:0016125;GO:0016491;GO:0030539;GO:0031639;GO:0042987;GO:0043588;GO:0050660;GO:0055114;GO:0061024;GO:0071949;	K09828	-	COG0277	C	24-dehydrocholesterol reductase [Source:VGNCSymbol;Acc:VGNC:28033]	533726	A6QR14
ENSBTAG00000023549	7550.33	109.542	14991.1	136.852	7.09647	1.27827e-37	7.44655e-35	26	16473502	16520974	-	1956	CYP2C19	GO:0004497;GO:0005506;GO:0005506;GO:0005737;GO:0006082;GO:0006805;GO:0008392;GO:0008395;GO:0016491;GO:0016705;GO:0016705;GO:0016712;GO:0019373;GO:0020037;GO:0020037;GO:0020037;GO:0042738;GO:0043231;GO:0046872;GO:0055114;GO:0055114;GO:0055114;GO:0055114;	-	-	COG2124	Q	Bos taurus cytochrome P450, family 2, subfamily C,polypeptide 19 (CYP2C19), mRNA. [Source:RefSeqmRNA;Acc:NM_001109792]	510380	A8E652
ENSBTAG00000015596	2804.12	459.905	5148.33	11.1943	3.4847	4.08855e-34	2.10957e-31	15	54375514	54427957	+	4068	SLCO2B1	GO:0005215;GO:0005215;GO:0005515;GO:0005886;GO:0005887;GO:0006811;GO:0015125;GO:0015347;GO:0015721;GO:0016020;GO:0016020;GO:0016020;GO:0016021;GO:0043252;GO:0055085;GO:0055085;GO:0005215;GO:0005515;GO:0016020;GO:0055085;	K14352	-	NOG320088	-	Bos taurus solute carrier organic anion transporterfamily member 2B1 (SLCO2B1), mRNA. [Source:RefSeqmRNA;Acc:NM_174843]	317704	Q0IIM5
ENSBTAG00000034106	1661.75	268.842	3054.66	11.3623	3.50618	1.53068e-33	7.67848e-31	22	14946435	14949705	-	1055	CYP8B1	GO:0004497;GO:0004497;GO:0005506;GO:0005506;GO:0005783;GO:0008397;GO:0016020;GO:0016021;GO:0016705;GO:0016705;GO:0020037;GO:0020037;GO:0020037;GO:0046872;GO:0055114;GO:0055114;	K07431	-	NOG288195	-	Bos taurus cytochrome P450, family 8, subfamily B,polypeptide 1 (CYP8B1), mRNA. [Source:RefSeqmRNA;Acc:NM_001076139]	538964	Q2KIG6
ENSBTAG00000017765	1809.57	256.169	3362.96	13.1279	3.71456	5.69398e-33	2.70599e-30	3	33667202	33720169	-	8060	GSTM1	GO:0004364;GO:0005515;GO:0004364;GO:0005515;GO:0004364;GO:0004364;GO:0005515;GO:0004364;GO:0005515;GO:0005515;GO:0004364;GO:0004364;GO:0004364;GO:0005515;GO:0005737;GO:0016740;GO:0004364;GO:0004364;GO:0004364;GO:0005515;GO:0016740;GO:0004364;GO:0004364;GO:0005515;GO:0004364;GO:0005515;	K00799	EC:2.5.1.18	NOG300089	-	Bos taurus glutathione S-transferase M1 (GSTM1),mRNA. [Source:RefSeq mRNA;Acc:NM_175825]	327709	Q9N0V4
ENSBTAG00000026779	297.971	31.5823	564.359	17.8695	4.15943	7.85243e-33	3.54518e-30	5	44506989	44515796	-	1597	LYZ	GO:0003796;GO:0003796;GO:0003796;GO:0003824;GO:0008152;GO:0016787;GO:0016798;GO:0019835;GO:0042742;GO:0042742;GO:0042742;GO:0050829;GO:0050830;	K13915	EC:3.2.1.17	NOG85133	R	Bos taurus lysozyme (LYZ), mRNA. [Source:RefSeqmRNA;Acc:NM_001078159]	777776	P80189;F2X047
ENSBTAG00000039463	4445.43	816.549	8074.31	9.88833	3.30573	6.01841e-32	2.65089e-29	29	41664021	41689067	+	2318	SLC22A9	GO:0005886;GO:0009914;GO:0015301;GO:0015347;GO:0015636;GO:0015913;GO:0016020;GO:0016021;GO:0016021;GO:0016021;GO:0016323;GO:0043252;GO:0055085;GO:0055085;GO:0098656;	-	-	-	-	Bos taurus solute carrier family 22 (organic aniontransporter), member 9 (SLC22A9), mRNA. [Source:RefSeqmRNA;Acc:NM_001046006]	-	-
ENSBTAG00000011720	7408.02	1464.25	13351.8	9.11852	3.1888	1.54671e-30	6.65048e-28	5	56674172	56696104	-	1552	HSD17B6	GO:0016491;GO:0016491;GO:0055114;	K13369	-	-	-	Bos taurus hydroxysteroid (17-beta) dehydrogenase 6(HSD17B6), mRNA. [Source:RefSeq mRNA;Acc:NM_001035395]	533086	Q3T001
ENSBTAG00000020430	243.776	5.69392	481.859	84.627	6.40305	1.75768e-30	7.38184e-28	17	48170769	48286681	-	1654	GLT1D1	GO:0005829;	-	-	-	-	Bos taurus glycosyltransferase 1 domain containing1 (GLT1D1), mRNA. [Source:RefSeq mRNA;Acc:NM_001192447]	516510	F1MLA0
ENSBTAG00000004040	1056.76	187.267	1926.25	10.2861	3.36263	1.47242e-29	6.04329e-27	6	85083386	85137347	-	3569	UGT2A1	GO:0008194;GO:0015020;GO:0015020;GO:0016020;GO:0016021;GO:0016740;GO:0016757;GO:0016758;GO:0016758;GO:0043231;GO:0052695;GO:0016740;GO:0016758;GO:0016758;	K00699	EC:2.4.1.17	-	-	Bos taurus UDP glucuronosyltransferase family 2member A1 complex locus (UGT2A1), mRNA. [Source:RefSeqmRNA;Acc:NM_001098944]	511743	A6H7H4
ENSBTAG00000020980	46493.7	9658.66	83328.8	8.62737	3.10892	2.36343e-29	9.48471e-27	15	64975271	65011223	+	3523	CAT	GO:0004096;GO:0004096;GO:0004096;GO:0004096;GO:0004601;GO:0005777;GO:0005777;GO:0006979;GO:0006979;GO:0016491;GO:0019899;GO:0020037;GO:0020037;GO:0020037;GO:0042542;GO:0042744;GO:0042744;GO:0042744;GO:0046872;GO:0051781;GO:0055114;GO:0055114;GO:0055114;GO:0098869;GO:0000302;GO:0004046;GO:0004096;GO:0004096;GO:0004096;GO:0005102;GO:0005777;GO:0005777;GO:0005778;GO:0006641;GO:0006979;GO:0006979;GO:…	K03781	EC:1.11.1.6	COG0753	P	Bos taurus catalase (CAT), mRNA. [Source:RefSeqmRNA;Acc:NM_001035386]	531682	P00432
ENSBTAG00000012413	126.245	8.42435	244.065	28.9714	4.85656	4.06623e-29	1.56239e-26	1	74876548	75283017	+	1438	FGF12	GO:0008083;GO:0008543;GO:0008083;GO:0008083;GO:0008083;GO:0008543;GO:0008543;GO:0010469;GO:0008083;GO:0008083;GO:0008083;GO:0008543;GO:0008543;GO:0010469;	K22413	-	-	-	fibroblast growth factor 12 [Source:VGNCSymbol;Acc:VGNC:53568]	615823	Q5E9M0
ENSBTAG00000007450	6115.97	1256.47	10975.5	8.73515	3.12683	1.72272e-28	6.48136e-26	23	27421810	27433479	-	2677	C2	GO:0004252;GO:0004252;GO:0005576;GO:0005576;GO:0006508;GO:0006508;GO:0006508;GO:0006956;GO:0006956;GO:0006956;GO:0006958;GO:0006958;GO:0008233;GO:0008236;GO:0016787;GO:2000427;GO:0002376;GO:0004252;GO:0004252;GO:0005576;GO:0005576;GO:0005576;GO:0006508;GO:0006508;GO:0006508;GO:0006956;GO:0006956;GO:0006958;GO:0006958;GO:0006958;GO:0008233;GO:0008236;GO:0016787;GO:0045087;GO:0046872;	K01332	EC:3.4.21.43	-	-	Bos taurus complement C2 (C2), mRNA. [Source:RefSeqmRNA;Acc:NM_001034492]	515440	Q3SYW2
ENSBTAG00000004261	2202.35	459.452	3945.25	8.58686	3.10213	5.61852e-28	2.0293e-25	6	117253087	117256856	+	2543	SPON2	GO:0005515;GO:0031012;GO:0001530;GO:0002448;GO:0003823;GO:0005615;GO:0008228;GO:0031012;GO:0032496;GO:0032755;GO:0032760;GO:0042742;GO:0043152;GO:0045087;GO:0050832;GO:0051607;GO:0060907;GO:0071222;	-	-	-	-	spondin 2 [Source:VGNC Symbol;Acc:VGNC:35228]"	513844	Q2HJ62
ENSBTAG00000034189	11933.3	1780.75	22085.8	12.4025	3.63256	3.51411e-27	1.22041e-24	6	25280923	25304490	+	2013	ADH1C	GO:0008270;GO:0016491;GO:0055114;GO:0008270;GO:0016491;GO:0055114;GO:0008270;GO:0016491;GO:0055114;GO:0001523;GO:0004022;GO:0004024;GO:0004745;GO:0005739;GO:0005829;GO:0006068;GO:0006069;GO:0008270;GO:0032526;GO:0033574;GO:0042572;GO:0042572;GO:0042573;GO:0042573;GO:0042803;GO:0048149;GO:0048545;GO:0055114;GO:0055114;GO:0055114;	-	-	-	-	alcohol dehydrogenase 1C (class I), gammapolypeptide [Source:NCBI gene;Acc:509744]	-	-
ENSBTAG00000003632	158.796	17.1259	300.465	17.5445	4.13295	1.1656e-26	3.97161e-24	23	19743358	19878413	-	5302	CYP39A1	GO:0004497;GO:0005506;GO:0016705;GO:0020037;GO:0055114;GO:0004497;GO:0005506;GO:0016705;GO:0020037;GO:0055114;GO:0004497;GO:0004497;GO:0005506;GO:0005506;GO:0005783;GO:0005789;GO:0006699;GO:0006699;GO:0006699;GO:0006707;GO:0008387;GO:0008387;GO:0008396;GO:0008396;GO:0008396;GO:0016020;GO:0016021;GO:0016705;GO:0016705;GO:0020037;GO:0020037;GO:0042632;GO:0046872;GO:0055114;GO:0055114;GO:0004497;GO:…	K07439	EC:1.14.14.26	COG2124	Q	Bos taurus cytochrome P450, family 39, subfamily A,polypeptide 1 (CYP39A1), mRNA. [Source:RefSeqmRNA;Acc:NM_001098938]	511195	A6H722
ENSBTAG00000020229	2590.12	582.678	4597.57	7.89042	2.9801	1.656e-26	5.53809e-24	7	44124692	44145536	-	4726	ATP8B3	GO:0000166;GO:0000166;GO:0000166;GO:0000287;GO:0000287;GO:0000287;GO:0001669;GO:0004012;GO:0004012;GO:0004012;GO:0004012;GO:0004012;GO:0005524;GO:0005524;GO:0005524;GO:0005794;GO:0005886;GO:0007030;GO:0007339;GO:0015914;GO:0015914;GO:0016020;GO:0016021;GO:0016021;GO:0016021;GO:0016021;GO:0016787;GO:0045332;GO:0045332;GO:0000287;GO:0004012;GO:0005524;GO:0015914;GO:0016021;	-	-	-	-	ATPase phospholipid transporting 8B3 [Source:VGNCSymbol;Acc:VGNC:55197]	-	-
ENSBTAG00000001658	1074.07	229.168	1918.96	8.37361	3.06585	3.23194e-26	1.06119e-23	4	101778335	101828543	+	981	AKR1D1	GO:0004032;GO:0005829;GO:0005829;GO:0006699;GO:0006707;GO:0007586;GO:0008106;GO:0008202;GO:0008207;GO:0008209;GO:0008209;GO:0016229;GO:0016491;GO:0016491;GO:0016491;GO:0047086;GO:0055114;GO:0055114;GO:0055114;	K00251	EC:1.3.1.3	-	-	aldo-keto reductase family 1 member D1 [Source:VGNCSymbol;Acc:VGNC:25796]	513855	E1BBT0
ENSBTAG00000004840	22016.6	5113.59	38919.7	7.61102	2.92809	5.27165e-26	1.70001e-23	5	103407687	103419088	-	3121	C1S	GO:0004252;GO:0004252;GO:0004252;GO:0005509;GO:0005509;GO:0005615;GO:0006508;GO:0006508;GO:0006508;GO:0006958;GO:0006958;GO:0008233;GO:0016787;GO:0004252;GO:0004252;GO:0005509;GO:0006508;GO:0006958;GO:0042802;	K11429	EC:2.1.1.43	-	-	Bos taurus complement C1s (C1S), mRNA.[Source:RefSeq mRNA;Acc:NM_001076550]	767828	Q0VCX1
ENSBTAG00000016359	182.049	22.9368	341.162	14.874	3.89472	5.90719e-26	1.87154e-23	7	101269347	101354602	-	2802	SLCO4C1	GO:0005215;GO:0005215;GO:0005515;GO:0005886;GO:0005887;GO:0006811;GO:0015347;GO:0016020;GO:0016020;GO:0016020;GO:0016021;GO:0043252;GO:0055085;GO:0055085;	K14355	-	-	-	solute carrier organic anion transporter familymember 4C1 [Source:VGNC Symbol;Acc:VGNC:34955]	497621	F1N3T5
ENSBTAG00000008497	918.476	196.982	1639.97	8.32548	3.05753	1.96029e-25	6.00016e-23	7	38857589	38872628	+	3619	RGS14	GO:0000278;GO:0001965;GO:0001965;GO:0005092;GO:0005092;GO:0005092;GO:0005096;GO:0005096;GO:0005096;GO:0005096;GO:0005634;GO:0005737;GO:0005813;GO:0005819;GO:0005819;GO:0005886;GO:0006913;GO:0007051;GO:0007051;GO:0007051;GO:0007051;GO:0007059;GO:0007165;GO:0007165;GO:0007612;GO:0007616;GO:0008017;GO:0008017;GO:0008017;GO:0008277;GO:0008277;GO:0010070;GO:0014069;GO:0016604;GO:0030425;GO:0030695;GO:…	K17706	-	-	-	regulator of G protein signaling 14 [Source:VGNCSymbol;Acc:VGNC:33914]	532605	E1BIV2
ENSBTAG00000015654	5435.79	1268.98	9602.61	7.56718	2.91976	2.05693e-25	6.12447e-23	4	12542354	12576328	-	1425	PON1	GO:0004063;GO:0004063;GO:0004064;GO:0004064;GO:0004064;GO:0004064;GO:0004064;GO:0005509;GO:0005543;GO:0005576;GO:0005576;GO:0005615;GO:0005615;GO:0008203;GO:0009636;GO:0009636;GO:0010875;GO:0016311;GO:0019439;GO:0032411;GO:0034364;GO:0034366;GO:0042803;GO:0046395;GO:0046434;GO:0046470;GO:0051099;	K01045	-	-	-	Bos taurus paraoxonase 1 (PON1), mRNA.[Source:RefSeq mRNA;Acc:NM_001046269]	523798	Q2KIW1
ENSBTAG00000004208	84.9773	4.90534	165.049	33.6468	5.0724	2.06873e-25	6.12447e-23	5	104037216	104055041	-	2981	PLEKHG6	GO:0005089;GO:0005089;GO:0005515;GO:0005813;GO:0005813;GO:0030054;GO:0030054;GO:0035023;GO:0035023;	-	-	-	-	pleckstrin homology and RhoGEF domain containing G6[Source:VGNC Symbol;Acc:VGNC:33019]	535353	-
ENSBTAG00000006546	2468.54	231.002	4706.08	20.3725	4.34855	7.2489e-25	2.04544e-22	23	25074938	25088616	-	909	-	GO:0004364;GO:0004364;GO:0004364;GO:0005515;GO:0005737;GO:0006749;GO:0016740;	K00799	EC:2.5.1.18	NOG266414	-	Glutathione S-transferase A2[Source:UniProtKB/Swiss-Prot;Acc:O18879]	281805	O18879
ENSBTAG00000001725	214.931	3.81214	426.049	111.761	6.80428	8.59409e-25	2.3877e-22	6	90882124	90884526	-	1750	CXCL10	GO:0005576;GO:0006935;GO:0006952;GO:0006955;GO:0008009;GO:0005125;GO:0005576;GO:0005576;GO:0005576;GO:0005576;GO:0005615;GO:0005615;GO:0005615;GO:0006935;GO:0006935;GO:0006935;GO:0006935;GO:0006952;GO:0006952;GO:0006954;GO:0006954;GO:0006955;GO:0006955;GO:0006955;GO:0007186;GO:0007186;GO:0007189;GO:0007189;GO:0008009;GO:0008009;GO:0008009;GO:0008009;GO:0008009;GO:0008201;GO:0009617;GO:0009897;GO:…	K12671	-	NOG47968	-	C-X-C motif chemokine ligand 10 [Source:VGNCSymbol;Acc:VGNC:27846]	615107	Q2KIQ8
ENSBTAG00000015895	4718.55	1194.45	8242.65	6.90081	2.78677	6.60941e-24	1.75528e-21	1	65337969	65380604	-	1838	HGD	GO:0004411;GO:0004411;GO:0004411;GO:0006520;GO:0006559;GO:0006559;GO:0006559;GO:0006570;GO:0006570;GO:0051213;GO:0055114;GO:0055114;GO:0004411;GO:0006559;GO:0006570;GO:0055114;GO:0004411;GO:0006520;GO:0006559;GO:0006570;GO:0042802;GO:0055114;	K00451	EC:1.13.11.5	-	-	Bos taurus homogentisate 1,2-dioxygenase (HGD),mRNA. [Source:RefSeq mRNA;Acc:NM_001144852]	507496	B8YB76
ENSBTAG00000030683	16310.8	4194.95	28426.7	6.77641	2.76052	1.74738e-23	4.57332e-21	5	71698793	71702575	+	1647	-	GO:0005515;GO:0005576;GO:0005581;	-	-	NOG121676	S	protein HP-25 homolog 1 [Source:NCBIgene;Acc:511240]	511240	Q2KIX7
ENSBTAG00000017690	354.376	71.4719	637.281	8.91652	3.15648	1.81855e-23	4.69161e-21	29	45310479	45318348	+	2970	CARNS1	GO:0000166;GO:0005524;GO:0005524;GO:0005524;GO:0010181;GO:0016887;GO:0016887;GO:0016887;GO:0035499;GO:0035499;GO:0035499;GO:0035499;GO:0046872;GO:0046872;GO:0047730;GO:0047730;GO:0047730;GO:0047730;	K14755	EC:6.3.2.11	-	-	carnosine synthase 1 [Source:VGNCSymbol;Acc:VGNC:26772]	783525	-
ENSBTAG00000012540	483.362	2.34084	964.383	411.981	8.68643	2.02299e-23	5.14551e-21	15	82145541	82160656	-	855	-	GO:0005739;GO:0005739;GO:0005739;GO:0016740;GO:0016746;GO:0047961;GO:0047961;GO:0102080;	K15517	EC:2.3.1.192	NOG48018	-	Glycine N-phenylacetyltransferase[Source:UniProtKB/Swiss-Prot;Acc:O77512]	280801	O77512
ENSBTAG00000011325	4423.17	1114.94	7731.4	6.93434	2.79376	2.26965e-23	5.69273e-21	11	72537265	72549970	-	1290	KHK	GO:0004454;GO:0004454;GO:0004454;GO:0004454;GO:0005737;GO:0005737;GO:0006000;GO:0006000;GO:0006000;GO:0009744;GO:0009749;GO:0009750;GO:0010043;GO:0016301;GO:0016310;GO:0016773;GO:0016773;GO:0019200;GO:0032868;GO:0046835;GO:0070873;GO:0004454;GO:0004454;GO:0006000;GO:0006000;GO:0016301;GO:0016310;GO:0016773;GO:0016773;GO:0046835;	K00846	EC:2.7.1.3	-	-	Bos taurus ketohexokinase (KHK), mRNA.[Source:RefSeq mRNA;Acc:NM_001076351]	614868	Q0II75
ENSBTAG00000044132	440.311	94.0061	786.615	8.36771	3.06483	2.84048e-23	7.02688e-21	18	55294165	55299875	-	2033	NTN5	GO:0005515;GO:0005576;GO:0022008;	-	-	-	-	netrin 5 [Source:VGNC Symbol;Acc:VGNC:32307]"	785970	F1MF28
ENSBTAG00000053766	263.447	48.0044	478.889	9.97592	3.31845	4.17106e-23	1.00434e-20	3	85970057	86038583	+	3153	-	GO:0004497;GO:0005506;GO:0005506;GO:0005737;GO:0006082;GO:0006805;GO:0008395;GO:0016491;GO:0016705;GO:0016705;GO:0016712;GO:0016712;GO:0016712;GO:0020037;GO:0020037;GO:0020037;GO:0042738;GO:0043231;GO:0046872;GO:0055114;GO:0055114;GO:0055114;GO:0055114;GO:0005506;GO:0005506;GO:0016705;GO:0016705;GO:0016712;GO:0016712;GO:0020037;GO:0020037;GO:0055114;GO:0055114;	-	-	-	-	-	-	-
ENSBTAG00000020363	1246.85	308.454	2185.24	7.08449	2.82466	5.43944e-23	1.29251e-20	6	42263476	42395393	+	2338	GBA3	GO:0004553;GO:0004553;GO:0004565;GO:0005829;GO:0005975;GO:0005975;GO:0008422;GO:0017042;GO:0046477;GO:0004553;GO:0005975;	K05350	EC:3.2.1.21	-	-	Bos taurus glucosylceramidase beta 3 (GBA3), mRNA.[Source:RefSeq mRNA;Acc:NM_001191277]	539625	-
ENSBTAG00000001839	772.527	182.091	1362.96	7.48506	2.90401	5.7537e-23	1.34943e-20	6	67528050	67539862	-	1608	OCIAD2	GO:0005768;GO:0009617;	-	-	NOG81640	-	OCIA domain containing 2 [Source:VGNCSymbol;Acc:VGNC:32396]	505877	Q3SYY7
ENSBTAG00000038286	731.912	175.311	1288.51	7.34989	2.87772	7.54615e-23	1.74713e-20	14	19981881	19986371	+	2360	PPDPFL	GO:0007275;GO:0007275;GO:0030154;GO:0030154;	-	-	-	-	Bos taurus pancreatic progenitor celldifferentiation and proliferation factor like (PPDPFL),mRNA. [Source:RefSeq mRNA;Acc:NM_001109967]	100126183	A8E653
ENSBTAG00000038549	636.898	153.658	1120.14	7.28984	2.86589	9.1992e-23	2.10289e-20	7	7443620	7467138	-	1804	-	GO:0004497;GO:0004497;GO:0004497;GO:0005506;GO:0005506;GO:0016020;GO:0016021;GO:0016491;GO:0016705;GO:0016705;GO:0020037;GO:0020037;GO:0046872;GO:0055114;GO:0055114;GO:0055114;GO:0005506;GO:0016705;GO:0020037;GO:0055114;	K17726	-	-	-	phylloquinone omega-hydroxylase CYP4F2 [Source:NCBIgene;Acc:509506]	509506	-
ENSBTAG00000003282	1439.07	371.101	2507.04	6.75567	2.7561	1.15444e-22	2.606e-20	5	88834636	88889384	+	3612	SLCO1A2	GO:0005215;GO:0005515;GO:0016020;GO:0055085;GO:0005215;GO:0005515;GO:0016020;GO:0055085;GO:0005215;GO:0005215;GO:0005515;GO:0005886;GO:0005886;GO:0005887;GO:0006811;GO:0015125;GO:0015347;GO:0015721;GO:0016020;GO:0016020;GO:0016020;GO:0016021;GO:0043252;GO:0055085;GO:0055085;	K03460	-	NOG256971	-	Bos taurus solute carrier organic anion transporterfamily member 1A2 (SLCO1A2), mRNA. [Source:RefSeqmRNA;Acc:NM_174654]	282472	Q95KY9
ENSBTAG00000027246	93.9407	8.9861	178.895	19.908	4.31528	4.60584e-22	1.01435e-19	23	29117026	29120016	+	1740	-	GO:0001650;GO:0005515;GO:0005515;GO:0005634;GO:0005737;GO:0006511;GO:0016235;GO:0016567;GO:0034341;GO:0034612;GO:0043011;GO:0043065;GO:0043123;GO:0070628;GO:0070842;GO:1901990;	K12157	-	-	-	-	512938	Q3T0D9
ENSBTAG00000018994	235.615	43.7534	427.477	9.77016	3.28838	4.66452e-22	1.0149e-19	1	94985031	95001222	+	1184	TNFSF10	GO:0005125;GO:0005164;GO:0005164;GO:0005164;GO:0005515;GO:0005615;GO:0006955;GO:0006955;GO:0006955;GO:0008270;GO:0010469;GO:0016020;GO:0016020;GO:0016020;GO:0016021;GO:0032813;GO:0042802;GO:0043065;GO:0043123;GO:0043280;GO:0045569;GO:0046872;GO:0090200;GO:2001238;GO:2001238;	K04721	-	-	-	TNF superfamily member 10 [Source:VGNCSymbol;Acc:VGNC:36172]	507215	E1BE56
ENSBTAG00000016296	1984.27	530.438	3438.1	6.48162	2.69635	4.76893e-22	1.02526e-19	5	29788762	29795178	-	2459	GPD1	GO:0004367;GO:0004367;GO:0004367;GO:0004367;GO:0004367;GO:0004368;GO:0004368;GO:0005737;GO:0005829;GO:0005829;GO:0005975;GO:0005975;GO:0005975;GO:0006072;GO:0006072;GO:0006072;GO:0006072;GO:0006072;GO:0006094;GO:0006094;GO:0006116;GO:0006127;GO:0009331;GO:0009331;GO:0016491;GO:0016491;GO:0016491;GO:0016616;GO:0016616;GO:0042803;GO:0042803;GO:0045821;GO:0046168;GO:0046168;GO:0047952;GO:0051287;GO:…	K00006	EC:1.1.1.8	COG0240	C	glycerol-3-phosphate dehydrogenase 1 [Source:VGNCSymbol;Acc:VGNC:29529]	525042	Q5EA88
ENSBTAG00000015214	3808.94	58.7876	7559.09	128.583	7.00656	1.04191e-21	2.21364e-19	14	77028978	77038971	-	1671	CA3	GO:0004089;GO:0004089;GO:0004089;GO:0005737;GO:0005737;GO:0005737;GO:0005829;GO:0008270;GO:0008270;GO:0009617;GO:0016151;GO:0016829;GO:0046872;	K01672	EC:4.2.1.1	COG3338	P	Bos taurus carbonic anhydrase 3 (CA3), mRNA.[Source:RefSeq mRNA;Acc:NM_001034437]	513212	Q3SZX4
ENSBTAG00000011027	2616.47	649.054	4583.88	7.0624	2.82016	3.07006e-21	6.30026e-19	8	100963670	100994111	-	1260	PTGR1	GO:0005737;GO:0005737;GO:0016491;GO:0016491;GO:0032440;GO:0032440;GO:0047522;GO:0047522;GO:0055114;GO:0055114;	K13948	-	-	-	Bos taurus prostaglandin reductase 1 (PTGR1), mRNA.[Source:RefSeq mRNA;Acc:NM_001035281]	513177	Q3SZJ4
ENSBTAG00000011076	232.869	11.8594	453.878	38.2715	5.2582	6.35421e-21	1.28933e-18	10	3260025	3428630	+	3639	KCNN2	GO:0005516;GO:0005516;GO:0005886;GO:0006813;GO:0006813;GO:0009986;GO:0015269;GO:0015269;GO:0015269;GO:0016020;GO:0016021;GO:0016021;GO:0016021;GO:0016286;GO:0016286;GO:0016286;GO:0019904;GO:0042803;GO:0051393;GO:0071805;GO:0071805;GO:1901379;GO:0005516;GO:0005516;GO:0005516;GO:0005886;GO:0006813;GO:0006813;GO:0015269;GO:0015269;GO:0016020;GO:0016021;GO:0016021;GO:0016021;GO:0016286;GO:0016286;GO:…	K04943	-	-	-	potassium calcium-activated channel subfamily Nmember 2 [Source:VGNC Symbol;Acc:VGNC:30484]	404177	Q766U7
ENSBTAG00000007159	264.963	56.4546	473.472	8.38677	3.06812	9.18379e-21	1.84278e-18	9	88802742	89097095	+	4447	ESR1	GO:0003677;GO:0003677;GO:0003677;GO:0003700;GO:0003700;GO:0003707;GO:0003707;GO:0005496;GO:0005496;GO:0005496;GO:0005634;GO:0005634;GO:0005634;GO:0005634;GO:0005737;GO:0005794;GO:0005886;GO:0006355;GO:0006355;GO:0007200;GO:0007204;GO:0008270;GO:0008270;GO:0008289;GO:0010863;GO:0016020;GO:0030284;GO:0030284;GO:0030518;GO:0043124;GO:0043401;GO:0043401;GO:0043433;GO:0043565;GO:0043565;GO:0043565;GO:…	-	-	-	-	Bos taurus estrogen receptor 1 (ESR1), mRNA.[Source:RefSeq mRNA;Acc:NM_001001443]	-	-
ENSBTAG00000018365	21768	5077.8	38458.2	7.5738	2.92102	2.16106e-20	4.28863e-18	26	50165123	50176103	-	2143	CYP2E1	GO:0005506;GO:0016705;GO:0016712;GO:0020037;GO:0055114;GO:0004497;GO:0004497;GO:0004497;GO:0005506;GO:0005506;GO:0005737;GO:0005783;GO:0006082;GO:0006805;GO:0008202;GO:0008392;GO:0008395;GO:0009617;GO:0016020;GO:0016021;GO:0016098;GO:0016491;GO:0016491;GO:0016705;GO:0016705;GO:0016712;GO:0016712;GO:0016712;GO:0017144;GO:0019373;GO:0019899;GO:0020037;GO:0020037;GO:0020037;GO:0020037;GO:0042738;GO:…	K07415	EC:1.14.13.-	-	-	cytochrome P450 family 2 subfamily E member 1[Source:HGNC Symbol;Acc:HGNC:2631]	282213	O18963;Q2TBV4
ENSBTAG00000009287	636.844	170.127	1103.56	6.4867	2.69749	2.22766e-20	4.37274e-18	X	86657890	86662101	+	1172	EBP	GO:0000247;GO:0000247;GO:0004769;GO:0004769;GO:0005635;GO:0005783;GO:0005783;GO:0006695;GO:0006695;GO:0016020;GO:0016021;GO:0016021;GO:0016021;GO:0016125;GO:0016125;GO:0016126;GO:0016126;GO:0016853;GO:0030097;GO:0047750;GO:0047750;	K01824	EC:5.3.3.5	NOG331138	-	EBP, cholestenol delta-isomerase [Source:VGNCSymbol;Acc:VGNC:54880]	515569	Q3ZBT8
ENSBTAG00000018054	4978.97	1506.11	8451.84	5.61171	2.48844	6.61835e-20	1.28012e-17	11	47917375	47923252	+	671	FABP1	GO:0003682;GO:0005504;GO:0005504;GO:0005634;GO:0005654;GO:0005737;GO:0005737;GO:0005829;GO:0008289;GO:0008289;GO:0008289;GO:0016209;GO:0043066;GO:0043154;GO:0070301;GO:0071456;	K08750	-	NOG317209	-	fatty acid binding protein 1 [Source:VGNCSymbol;Acc:VGNC:28695]	327700	P80425
ENSBTAG00000021813	881.084	243.338	1518.83	6.24164	2.64192	6.66323e-20	1.28012e-17	20	39765282	39781002	+	1625	AMACR	GO:0003824;GO:0003824;GO:0005102;GO:0005737;GO:0005739;GO:0005777;GO:0005886;GO:0008111;GO:0008206;GO:0043231;	K01796	EC:5.1.99.4	-	-	alpha-methylacyl-CoA racemase [Source:VGNCSymbol;Acc:VGNC:25856]	540376	F1MCN8
ENSBTAG00000021934	1005.55	232.781	1778.32	7.63946	2.93347	7.15594e-20	1.36031e-17	11	49642200	49656929	+	3198	RETSAT	GO:0005640;GO:0005789;GO:0005789;GO:0016491;GO:0031965;GO:0042572;GO:0042572;GO:0051786;GO:0051786;GO:0055114;	K09516	EC:1.3.99.23	-	-	Bos taurus retinol saturase (RETSAT), mRNA.[Source:RefSeq mRNA;Acc:NM_001102279]	614455	E1BDK9
ENSBTAG00000038233	122.791	19.4495	226.133	11.6267	3.53937	7.80652e-20	1.46852e-17	3	54715932	54782223	+	3138	-	GO:0000166;GO:0003924;GO:0003924;GO:0005525;GO:0005525;GO:0005525;GO:0000166;GO:0003924;GO:0003924;GO:0005525;GO:0005525;GO:0005525;	-	-	-	-	guanylate-binding protein 4 [Source:NCBIgene;Acc:507055]	-	-
ENSBTAG00000000140	7321.84	2237.92	12405.8	5.54342	2.47078	9.7179e-20	1.80923e-17	16	28833307	28874202	+	5433	EPHX1	GO:0003824;GO:0004301;GO:0006725;GO:0014070;GO:0033961;GO:0097176;GO:0003824;GO:0003824;GO:0005783;GO:0005789;GO:0016020;GO:0016787;GO:0019439;GO:0033961;GO:0033961;GO:0033961;GO:0003824;GO:0033961;	K01253	EC:3.3.2.9	COG0596	R	epoxide hydrolase 1 [Source:VGNCSymbol;Acc:VGNC:28541]	535293	Q3ZCJ6
ENSBTAG00000001488	2036.2	606.012	3466.4	5.72002	2.51602	9.95683e-20	1.8348e-17	X	104841981	104918525	-	2106	OTC	GO:0000050;GO:0004585;GO:0004585;GO:0005739;GO:0005739;GO:0006520;GO:0006520;GO:0006593;GO:0016597;GO:0016597;GO:0016740;GO:0016743;GO:0016743;GO:0019240;GO:0019240;GO:0042450;GO:0097272;	K00611	EC:2.1.3.3	-	-	Bos taurus ornithine carbamoyltransferase (OTC),mRNA. [Source:RefSeq mRNA;Acc:NM_177487]	280887	Q9N1U7
ENSBTAG00000003207	157.018	28.1344	285.902	10.162	3.34511	1.14648e-19	2.09135e-17	2	25729317	25731210	-	1194	SP5	GO:0000122;GO:0000977;GO:0000981;GO:0003676;GO:0003676;GO:0005634;GO:0006357;GO:0036342;GO:0043565;GO:0060349;GO:0071407;	-	-	-	-	Sp5 transcription factor [Source:VGNCSymbol;Acc:VGNC:56148]	-	-
ENSBTAG00000011545	229.857	50.0691	409.646	8.18161	3.03238	2.62498e-19	4.69755e-17	8	48359127	48483138	+	2244	GDA	GO:0006147;GO:0006147;GO:0008270;GO:0008270;GO:0008270;GO:0008892;GO:0008892;GO:0008892;GO:0016787;GO:0016787;GO:0016810;GO:0016810;GO:0046098;	K01487	EC:3.5.4.3	-	-	guanine deaminase [Source:VGNCSymbol;Acc:VGNC:29294]	525937	-
ENSBTAG00000005419	1453.17	239.897	2666.45	11.115	3.47443	4.75422e-19	8.4173e-17	4	113450547	113463258	+	3269	AOC1	GO:0005507;GO:0005507;GO:0005507;GO:0005507;GO:0005507;GO:0005509;GO:0005615;GO:0005615;GO:0005886;GO:0005886;GO:0005886;GO:0005923;GO:0008131;GO:0008131;GO:0008131;GO:0008131;GO:0008131;GO:0008144;GO:0008144;GO:0008201;GO:0008201;GO:0008270;GO:0008270;GO:0009308;GO:0009308;GO:0009308;GO:0009308;GO:0016491;GO:0035874;GO:0035874;GO:0042493;GO:0042493;GO:0042803;GO:0044877;GO:0044877;GO:0046677;GO:…	K11182	EC:1.4.3.22	COG3733	Q	Bos taurus amine oxidase, copper containing 1(AOC1), mRNA. [Source:RefSeq mRNA;Acc:NM_001034361]	509751	Q3MHQ1
ENSBTAG00000004226	680.386	194.041	1166.73	6.01279	2.58803	5.85987e-19	1.02741e-16	19	27346147	27350672	+	1450	SHBG	-	-	-	NOG39525	R	Bos taurus sex hormone binding globulin (SHBG),mRNA. [Source:RefSeq mRNA;Acc:NM_001098858]	404182	A5PKC2
ENSBTAG00000019125	233.528	46.3843	420.671	9.06926	3.18098	7.11471e-19	1.23543e-16	8	39928081	40003010	-	3576	SLC1A1	GO:0005313;GO:0005313;GO:0005314;GO:0005886;GO:0005886;GO:0005887;GO:0010460;GO:0015108;GO:0015293;GO:0015293;GO:0015293;GO:0015501;GO:0015501;GO:0015813;GO:0015813;GO:0016020;GO:0016020;GO:0016021;GO:0016021;GO:0016021;GO:0016324;GO:0033229;GO:0042883;GO:0051260;GO:0051938;GO:0070779;GO:0098712;GO:0140009;GO:1902476;GO:1903712;	K05612	-	-	-	solute carrier family 1 member 1 [Source:VGNCSymbol;Acc:VGNC:34711]	282353	Q95135
ENSBTAG00000023419	2992.05	919.88	5064.22	5.5053	2.46082	8.40313e-19	1.44526e-16	18	54731844	54750238	-	1264	SULT2A1	GO:0008146;GO:0008146;GO:0016740;	K11822	EC:2.8.2.14	-	-	Bos taurus sulfotransferase family, cytosolic, 2A,dehydroepiandrosterone (DHEA)-preferring, member 1(SULT2A1), mRNA. [Source:RefSeq mRNA;Acc:NM_001046353]	533560	Q2KIG7
ENSBTAG00000008774	6187.9	1991.89	10383.9	5.21309	2.38214	1.38727e-18	2.34137e-16	22	60462678	60490194	+	2841	UROC1	GO:0016153;GO:0016153;GO:0016153;GO:0005829;GO:0006548;GO:0016153;GO:0016153;GO:0016153;	K01712	EC:4.2.1.49	-	-	urocanate hydratase 1 [Source:VGNCSymbol;Acc:VGNC:36700]	100336419	-
ENSBTAG00000054059	365.796	95.7944	635.798	6.63711	2.73056	1.44814e-18	2.42147e-16	3	106185440	106192263	+	3844	MYCL	GO:0003677;GO:0003700;GO:0003700;GO:0005634;GO:0005634;GO:0005634;GO:0005634;GO:0006355;GO:0006355;GO:0045607;GO:0046983;GO:0046983;GO:0003677;GO:0003700;GO:0003700;GO:0005634;GO:0005634;GO:0005634;GO:0006355;GO:0006355;GO:0046983;GO:0046983;	-	-	-	-	MYCL proto-oncogene, bHLH transcription factor[Source:NCBI gene;Acc:540350]	-	-
ENSBTAG00000025496	2464.78	805.823	4123.75	5.11743	2.35542	8.61939e-18	1.3898e-15	10	65335566	65382146	-	2485	SORD	GO:0008270;GO:0016491;GO:0055114;GO:0003939;GO:0003939;GO:0005739;GO:0006060;GO:0006062;GO:0008270;GO:0016020;GO:0030317;GO:0031514;GO:0042802;GO:0046370;GO:0051160;GO:0051164;GO:0051287;GO:0055114;GO:0070062;GO:0003939;GO:0003939;GO:0005739;GO:0005929;GO:0008270;GO:0008270;GO:0016020;GO:0016491;GO:0016491;GO:0016491;GO:0030317;GO:0031514;GO:0031966;GO:0042995;GO:0046872;GO:0055114;GO:0055114;GO:…	K00008	EC:1.1.1.14	COG1063	C	sorbitol dehydrogenase [Source:VGNCSymbol;Acc:VGNC:35131]	508954	Q58D31
ENSBTAG00000010164	931.016	285.585	1576.45	5.52006	2.46468	1.00255e-17	1.60222e-15	3	117441783	117464352	+	3573	ESPNL	GO:0005515;GO:0005737;GO:0007605;GO:0031941;GO:0032426;GO:0051015;GO:0051015;GO:0051017;GO:0005515;	-	-	-	-	Bos taurus espin like (ESPNL), mRNA. [Source:RefSeqmRNA;Acc:NM_001205909]	524380	-
ENSBTAG00000015505	1715.09	81.3321	3348.86	41.1751	5.3637	1.22114e-17	1.93443e-15	29	40350389	40387558	+	3109	FADS2	GO:0005783;GO:0005789;GO:0006629;GO:0006629;GO:0006629;GO:0006631;GO:0006633;GO:0006636;GO:0016020;GO:0016021;GO:0016021;GO:0016021;GO:0016213;GO:0016491;GO:0016491;GO:0016491;GO:0055114;	K10226	EC:1.14.19.3	NOG70688	-	Bos taurus fatty acid desaturase 2 (FADS2), mRNA.[Source:RefSeq mRNA;Acc:NM_001083444]	521822	A4FV48
ENSBTAG00000048013	5219.75	845.485	9594.01	11.3474	3.50428	1.77183e-17	2.78239e-15	6	84189236	84210644	-	2215	-	GO:0008194;GO:0016020;GO:0016021;GO:0016740;GO:0016757;GO:0016758;GO:0016758;GO:0043231;	K00699	EC:2.4.1.17	-	-	UDP-glucuronosyltransferase 2B31 [Source:NCBIgene;Acc:100138004]	100138004	-
ENSBTAG00000012451	350.887	95.6449	606.13	6.33729	2.66387	1.92583e-17	2.99815e-15	23	7246582	7253835	-	1996	BOLA-DMB	GO:0002376;GO:0002504;GO:0006955;GO:0006955;GO:0016020;GO:0016020;GO:0016020;GO:0016021;GO:0019882;GO:0019882;GO:0042613;GO:0042613;GO:0042613;	K06752	-	-	-	major histocompatibility complex, class II, DM beta[Source:NCBI gene;Acc:282491]	282491	Q58DW7
ENSBTAG00000008039	294.543	79.4981	509.587	6.41006	2.68034	2.27091e-17	3.50516e-15	2	62363597	62424558	-	1282	ACMSD	GO:0001760;GO:0001760;GO:0005737;GO:0005829;GO:0005829;GO:0005829;GO:0008270;GO:0016787;GO:0016787;GO:0016829;GO:0016831;GO:0016831;GO:0016831;GO:0019748;GO:0046872;GO:0051259;GO:1904985;GO:1904985;	K03392	EC:4.1.1.45	COG2159	R	Bos taurus aminocarboxymuconate semialdehydedecarboxylase (ACMSD), mRNA. [Source:RefSeqmRNA;Acc:NM_001075694]	515030	Q0II68
ENSBTAG00000001219	222.383	30.4362	414.33	13.6131	3.76692	3.69559e-17	5.65583e-15	21	67102	78036	-	1928	-	GO:0003823;GO:0006910;GO:0006911;GO:0006958;GO:0009897;GO:0034987;GO:0042571;GO:0042742;GO:0045087;GO:0050853;GO:0050871;	-	-	-	-	-	-	-
ENSBTAG00000020632	154.58	33.8614	275.298	8.13014	3.02328	4.45916e-17	6.76706e-15	18	36784720	36798053	-	1553	NQO1	GO:0003955;GO:0005829;GO:0009055;GO:0016491;GO:0022900;GO:0055114;GO:0003955;GO:0005829;GO:0006979;GO:0042802;GO:0043086;	K00355	EC:1.6.5.2	COG2249	R	Bos taurus NAD(P)H quinone dehydrogenase 1 (NQO1),mRNA. [Source:RefSeq mRNA;Acc:NM_001034535]	519632	Q3ZBH2
ENSBTAG00000053558	1132.34	71.2981	2193.38	30.7635	4.94315	6.40871e-17	9.48647e-15	19	50931392	50942268	+	2131	NOTUM	GO:0016787;GO:0030178;GO:1990697;GO:1990699;GO:0016787;	-	-	-	-	notum, palmitoleoyl-protein carboxylesterase[Source:NCBI gene;Acc:525682]	-	-
ENSBTAG00000014847	1866.85	625.864	3107.83	4.96566	2.31199	6.84695e-17	1.00528e-14	15	57758972	57839046	+	3438	BBOX1	GO:0005506;GO:0008336;GO:0016491;GO:0045329;GO:0055114;GO:0005506;GO:0005506;GO:0005739;GO:0008336;GO:0008336;GO:0008336;GO:0016491;GO:0016491;GO:0016702;GO:0045329;GO:0045329;GO:0045329;GO:0055114;GO:0055114;GO:0005506;GO:0008270;GO:0008336;GO:0008336;GO:0016491;GO:0042802;GO:0045329;GO:0045329;GO:0055114;GO:0005506;GO:0008336;GO:0016491;GO:0045329;GO:0055114;	K00471	EC:1.14.11.1	-	-	Bos taurus gamma-butyrobetaine hydroxylase 1(BBOX1), mRNA. [Source:RefSeq mRNA;Acc:NM_001101881]	507159	F1N4U6
ENSBTAG00000031679	4106.99	102.227	8111.76	79.3501	6.31016	7.42019e-17	1.08066e-14	6	102192504	102212283	-	2324	HSD17B13	GO:0005811;GO:0005811;GO:0016229;GO:0046889;GO:0055114;	-	-	COG1028	IQ	Bos taurus hydroxysteroid 17-beta dehydrogenase 13(HSD17B13), mRNA. [Source:RefSeq mRNA;Acc:NM_001046616]	618192	Q29RS1
ENSBTAG00000037570	80.7125	11.7585	149.666	12.7283	3.66997	8.45943e-17	1.21245e-14	29	41423147	41458585	-	1782	-	GO:0016020;GO:0016021;GO:0016021;GO:0016021;GO:0022857;GO:0055085;GO:0055085;	K08206	-	-	-	-	526757	E1BQ26
ENSBTAG00000034349	227.948	58.9993	396.897	6.72715	2.75	9.00027e-17	1.27981e-14	3	66029139	66043630	-	1340	IFI44	GO:0009617;GO:0005525;GO:0005525;GO:0006955;	-	-	-	-	interferon induced protein 44 [Source:VGNCSymbol;Acc:VGNC:30045]	508348	-
ENSBTAG00000021842	133.056	27.56	238.551	8.6557	3.11365	1.72499e-16	2.43372e-14	3	7931201	7947765	-	2008	FCGR2B	GO:0016020;GO:0016021;GO:0005886;GO:0016020;GO:0016021;GO:0019864;	K12560	-	NOG25177	R	Bos taurus Fc fragment of IgG receptor IIb(FCGR2B), mRNA. [Source:RefSeq mRNA;Acc:NM_174539]	282229	Q28110
ENSBTAG00000008294	143.792	31.3437	256.239	8.17515	3.03125	1.83501e-16	2.56887e-14	19	60608545	60618841	-	5035	KCNJ2	GO:0005242;GO:0005242;GO:0005242;GO:0005242;GO:0005242;GO:0005244;GO:0005546;GO:0006811;GO:0006813;GO:0006813;GO:0006813;GO:0006813;GO:0008076;GO:0014861;GO:0015693;GO:0016020;GO:0016020;GO:0016020;GO:0016021;GO:0016021;GO:0016021;GO:0031224;GO:0031224;GO:0034765;GO:0042802;GO:0051289;GO:0051289;GO:0055119;GO:0060306;GO:0071805;GO:0086001;GO:0086002;GO:0086008;GO:0086011;GO:0086013;GO:0086091;GO:…	K04996	-	NOG72812	S	Bos taurus potassium voltage-gated channelsubfamily J member 2 (KCNJ2), mRNA. [Source:RefSeqmRNA;Acc:NM_174373]	281883	O19182
ENSBTAG00000015710	120.557	23.9749	217.139	9.05693	3.17902	1.9275e-16	2.67759e-14	15	29004371	29015210	+	2714	CD3E	GO:0004888;GO:0004888;GO:0004888;GO:0007166;GO:0007166;GO:0007166;GO:0009897;GO:0016020;GO:0016020;GO:0016020;GO:0016021;GO:0030217;GO:0042105;GO:0045059;GO:0002250;GO:0002376;GO:0004888;GO:0004888;GO:0004888;GO:0005886;GO:0007166;GO:0007166;GO:0007166;GO:0009897;GO:0016020;GO:0016020;GO:0016020;GO:0016021;GO:0030217;GO:0042105;GO:0045059;	K06451	-	NOG78872	S	CD3e molecule [Source:VGNC Symbol;Acc:VGNC:27029]"	281054	Q28073;V6F9A1
ENSBTAG00000009215	773.523	251.948	1295.1	5.14034	2.36186	2.11292e-16	2.91276e-14	3	8271660	8276977	+	1667	NR1I3	GO:0000976;GO:0000977;GO:0000977;GO:0000981;GO:0001228;GO:0003677;GO:0003677;GO:0003677;GO:0003677;GO:0003700;GO:0003700;GO:0003707;GO:0003707;GO:0005634;GO:0005634;GO:0005634;GO:0005634;GO:0005634;GO:0005654;GO:0005737;GO:0005829;GO:0006355;GO:0006355;GO:0006355;GO:0007275;GO:0008134;GO:0008270;GO:0008270;GO:0030154;GO:0030374;GO:0038023;GO:0043401;GO:0043565;GO:0043565;GO:0045892;GO:0045944;GO:…	K08541	-	NOG251788	-	nuclear receptor subfamily 1 group I member 3[Source:VGNC Symbol;Acc:VGNC:32234]	493711	Q2KIF4
ENSBTAG00000009315	268.245	74.1371	462.353	6.23646	2.64073	2.20202e-16	3.01259e-14	29	29322677	29419487	-	6885	CDON	GO:0005515;GO:0005887;GO:0007224;GO:0045663;GO:0045664;GO:0048598;GO:0005515;GO:0005887;GO:0007224;GO:0045663;GO:0045664;GO:0048598;GO:0001708;GO:0001934;GO:0002088;GO:0005515;GO:0005887;GO:0007224;GO:0007224;GO:0007520;GO:0009952;GO:0010172;GO:0014816;GO:0021987;GO:0043410;GO:0043497;GO:0045663;GO:0045664;GO:0045664;GO:0045666;GO:0045944;GO:0048598;GO:0048598;GO:0048643;GO:0051057;GO:0051146;GO:…	K20033	-	-	-	cell adhesion associated, oncogene regulated[Source:VGNC Symbol;Acc:VGNC:27151]	536011	-
ENSBTAG00000047103	391.522	50.3849	732.659	14.5412	3.86208	2.51798e-16	3.41896e-14	8	76834195	76849974	+	874	IDNK	GO:0000166;GO:0005524;GO:0005975;GO:0005975;GO:0016301;GO:0016301;GO:0016301;GO:0016310;GO:0016740;GO:0046177;GO:0046177;GO:0046316;GO:0046316;GO:0005975;GO:0016301;	K00851	EC:2.7.1.12	-	-	IDNK, gluconokinase [Source:VGNCSymbol;Acc:VGNC:30034]	100297815	-
ENSBTAG00000000432	98.0543	17.2455	178.863	10.3716	3.37456	2.68988e-16	3.62512e-14	10	22263101	22328152	-	1233	-	GO:0016020;GO:0016021;GO:0016020;GO:0016021;GO:0016020;GO:0016021;GO:0016020;GO:0016021;	-	-	-	-	-	-	-
ENSBTAG00000010645	3426.64	1191.72	5661.57	4.75076	2.24816	2.89328e-16	3.87035e-14	23	25837353	25843155	-	2368	BOLA-DRA	GO:0002376;GO:0002503;GO:0002504;GO:0002504;GO:0002506;GO:0005764;GO:0005765;GO:0005886;GO:0006955;GO:0006955;GO:0009986;GO:0016020;GO:0016020;GO:0016020;GO:0016021;GO:0019882;GO:0019882;GO:0031902;GO:0042605;GO:0042613;GO:0042613;GO:0042613;GO:0042613;GO:0050890;	K06752	-	-	-	major histocompatibility complex, class II, DRalpha [Source:NCBI gene;Acc:506214]	506214	Q30309;Q95111
ENSBTAG00000012252	361.564	106.582	616.546	5.78474	2.53225	2.98544e-16	3.96427e-14	24	20888057	20946894	-	3139	MOCOS	GO:0003824;GO:0003824;GO:0005575;GO:0006777;GO:0006777;GO:0006777;GO:0008265;GO:0008265;GO:0008265;GO:0016740;GO:0016829;GO:0030151;GO:0030151;GO:0030151;GO:0030170;GO:0030170;GO:0030170;GO:0043545;GO:0102867;GO:0003824;GO:0003824;GO:0005575;GO:0006777;GO:0006777;GO:0006777;GO:0008265;GO:0008265;GO:0008265;GO:0008265;GO:0016740;GO:0016829;GO:0030151;GO:0030151;GO:0030151;GO:0030170;GO:0030170;GO:…	K15631	EC:2.8.1.9	COG3217	R	Bos taurus molybdenum cofactor sulfurase (MOCOS),mRNA. [Source:RefSeq mRNA;Acc:NM_174081]	281226	Q9N0E7
ENSBTAG00000003898	11192	3424.81	18959.2	5.53583	2.4688	4.22717e-16	5.53177e-14	3	23536511	23560620	+	2165	HMGCS2	GO:0003824;GO:0003824;GO:0004421;GO:0004421;GO:0004421;GO:0004421;GO:0004421;GO:0005739;GO:0005739;GO:0005739;GO:0005739;GO:0006084;GO:0006629;GO:0006694;GO:0006695;GO:0008202;GO:0008203;GO:0008299;GO:0008299;GO:0010142;GO:0016126;GO:0016740;	K01641	EC:2.3.3.10	COG3425	I	Bos taurus 3-hydroxy-3-methylglutaryl-CoA synthase2 (HMGCS2), mRNA. [Source:RefSeq mRNA;Acc:NM_001045883]	503684	Q2KIE6
ENSBTAG00000006307	9310.81	3420.17	15201.4	4.44464	2.15207	4.49527e-16	5.8403e-14	6	102227496	102276940	-	1681	HSD17B11	GO:0005737;GO:0005811;GO:0005811;GO:0006710;GO:0016020;GO:0016021;GO:0016229;GO:0016229;GO:0055114;	-	-	COG1028	IQ	Bos taurus hydroxysteroid 17-beta dehydrogenase 11(HSD17B11), mRNA. [Source:RefSeq mRNA;Acc:NM_001046286]	527592	Q2KIS5
ENSBTAG00000019084	401.999	62.3506	741.646	11.8948	3.57226	4.78918e-16	6.1777e-14	5	56011447	56022178	-	1427	INHBC	GO:0005125;GO:0005160;GO:0005179;GO:0005179;GO:0005576;GO:0005576;GO:0005576;GO:0005615;GO:0008083;GO:0008083;GO:0008083;GO:0010469;GO:0010862;GO:0042981;GO:0043408;GO:0048468;GO:0060395;	K22688	-	-	-	inhibin subunit beta C [Source:VGNCSymbol;Acc:VGNC:30202]	530785	-
ENSBTAG00000001936	24504.9	8109.3	40900.6	5.04367	2.33447	4.99298e-16	6.39491e-14	13	58609003	58650153	-	2650	PCK1	GO:0000287;GO:0004611;GO:0004611;GO:0004613;GO:0004613;GO:0005525;GO:0005525;GO:0005829;GO:0006006;GO:0006094;GO:0006094;GO:0006094;GO:0006107;GO:0006475;GO:0006629;GO:0009617;GO:0017076;GO:0030145;GO:0031406;GO:0032868;GO:0046327;GO:0051365;GO:0061402;GO:0071333;GO:0004611;GO:0004611;GO:0004613;GO:0004613;GO:0004613;GO:0005525;GO:0005525;GO:0005739;GO:0005829;GO:0006090;GO:0006094;GO:0006094;GO:…	K01596	EC:4.1.1.32	-	-	Bos taurus phosphoenolpyruvate carboxykinase 1(PCK1), mRNA. [Source:RefSeq mRNA;Acc:NM_174737]	282855	Q8HYZ4
ENSBTAG00000036099	288.914	83.5807	494.248	5.91342	2.56399	5.48953e-16	6.98136e-14	11	99351291	99362537	-	1281	-	GO:0003824;GO:0003824;GO:0005737;GO:0005739;GO:0006575;GO:0006575;GO:0009058;GO:0009058;GO:0016212;GO:0016212;GO:0016212;GO:0030170;GO:0030170;GO:0047804;GO:0047804;GO:0070189;GO:0070189;GO:0070548;GO:0070548;GO:0097052;	-	-	-	-	-	-	-
ENSBTAG00000019227	81.8851	13.2963	150.474	11.317	3.50042	7.88117e-16	9.81559e-14	18	57637619	57641293	-	2011	-	-	K06549	-	-	-	sialic acid-binding Ig-like lectin 14 [Source:NCBIgene;Acc:789748]	107131224	-
ENSBTAG00000015228	7947.83	2850.84	13044.8	4.57578	2.19402	8.16573e-16	1.01003e-13	7	61747923	61755685	-	1565	CD74	GO:0006886;GO:0006886;GO:0006955;GO:0006955;GO:0016020;GO:0016020;GO:0016020;GO:0016021;GO:0016021;GO:0016021;GO:0019882;GO:0019882;GO:0042289;GO:0042289;GO:0070206;GO:0070206;GO:0001516;GO:0001540;GO:0001934;GO:0001961;GO:0002606;GO:0002792;GO:0002830;GO:0002906;GO:0004896;GO:0005764;GO:0005770;GO:0005771;GO:0005773;GO:0005783;GO:0005794;GO:0005886;GO:0006886;GO:0006886;GO:0006952;GO:0006955;GO:…	K06505	-	NOG248215	-	Bos taurus CD74 molecule (CD74), mRNA.[Source:RefSeq mRNA;Acc:NM_001034735]	613384	Q29630
ENSBTAG00000002096	529.46	168.368	890.552	5.28932	2.40308	8.5257e-16	1.04031e-13	3	8000299	8008181	+	1906	FCGR3A	GO:0009986;GO:0019767;GO:0019770;GO:0042119;GO:0045780;GO:0038094;GO:0038095;	K06463	-	-	-	Fc fragment of IgG, low affinity IIIa, receptor(CD16a) [Source:NCBI gene;Acc:281766]	281766	Q2KI63
ENSBTAG00000043983	67.346	9.18152	125.51	13.6699	3.77293	9.57208e-16	1.16015e-13	8	17244041	17255247	+	1286	LRRC19	GO:0005515;GO:0005515;GO:0016020;GO:0016021;	-	-	-	-	Bos taurus leucine rich repeat containing 19(LRRC19), mRNA. [Source:RefSeq mRNA;Acc:NM_001191267]	100140471	E1BMK6
ENSBTAG00000019516	6751.56	2496.3	11006.8	4.40926	2.14054	1.01868e-15	1.22642e-13	17	72900703	72915705	+	3160	COMT	GO:0000287;GO:0006584;GO:0008171;GO:0016206;GO:0042135;GO:0008171;GO:0008171;GO:0016020;GO:0016206;GO:0030424;GO:0030425;GO:0032259;GO:0032502;GO:0042417;GO:0042424;	-	-	-	-	Bos taurus catechol-O-methyltransferase (COMT),mRNA. [Source:RefSeq mRNA;Acc:NM_001102317]	-	-
ENSBTAG00000001656	1389.1	481.583	2296.62	4.7689	2.25366	1.03687e-15	1.24005e-13	28	35225744	35234488	-	1980	TMEM254	GO:0016020;GO:0016021;	-	-	NOG45375	-	Bos taurus transmembrane protein 254 (TMEM254),mRNA. [Source:RefSeq mRNA;Acc:NM_001075228]	505854	Q0D2G3
ENSBTAG00000013489	3389.46	1224.02	5554.89	4.53823	2.18213	1.07789e-15	1.28063e-13	2	106739389	106782307	+	2436	CYP27A1	GO:0004497;GO:0005506;GO:0005506;GO:0005739;GO:0016491;GO:0016705;GO:0016705;GO:0020037;GO:0020037;GO:0046872;GO:0055114;GO:0055114;GO:0055114;	K00488	EC:1.14.15.15	COG2124	Q	cytochrome P450 family 27 subfamily A member 1[Source:HGNC Symbol;Acc:HGNC:2605]	511960	A4FV92
ENSBTAG00000002444	312.392	17.5675	607.217	34.5649	5.11124	1.45013e-15	1.71162e-13	26	47507654	47537887	-	11738	MKI67	GO:0005515;	-	-	-	-	marker of proliferation Ki-67 [Source:VGNCSymbol;Acc:VGNC:55960]	-	-
ENSBTAG00000002144	104.127	21.4086	186.845	8.72755	3.12558	1.82909e-15	2.14491e-13	7	60232706	60234735	+	2030	ADRB2	GO:0001540;GO:0001993;GO:0002024;GO:0002025;GO:0002025;GO:0002028;GO:0002032;GO:0002032;GO:0004930;GO:0004930;GO:0004930;GO:0004935;GO:0004935;GO:0004935;GO:0004941;GO:0004941;GO:0004941;GO:0004941;GO:0004941;GO:0004941;GO:0005634;GO:0005768;GO:0005769;GO:0005886;GO:0005886;GO:0005887;GO:0005887;GO:0006898;GO:0006898;GO:0006940;GO:0006940;GO:0007165;GO:0007186;GO:0007186;GO:0007186;GO:0007188;GO:…	K04142	-	NOG262978	-	Bos taurus adrenoceptor beta 2 (ADRB2), mRNA.[Source:RefSeq mRNA;Acc:NM_174231]	281605	Q28044
ENSBTAG00000020602	122.283	17.5675	226.999	12.9215	3.69171	1.97725e-15	2.30368e-13	27	35026772	35040351	+	2361	IDO1	GO:0002534;GO:0002666;GO:0002678;GO:0002830;GO:0004833;GO:0005737;GO:0006954;GO:0019441;GO:0019441;GO:0020037;GO:0030485;GO:0032421;GO:0032496;GO:0032693;GO:0032735;GO:0033555;GO:0033754;GO:0034276;GO:0036269;GO:0042130;GO:0043065;GO:0046007;GO:0046872;GO:0070233;GO:0070234;GO:0004833;GO:0005737;GO:0019441;GO:0019441;GO:0019441;GO:0020037;GO:0020037;GO:0033754;GO:0034354;GO:0046872;GO:0046872;GO:…	K00463	EC:1.13.11.52	-	-	indoleamine 2,3-dioxygenase 1 [Source:VGNCSymbol;Acc:VGNC:30035]	506281	A7MBF5
ENSBTAG00000006937	3331.2	1237.76	5424.64	4.38263	2.1318	2.25857e-15	2.61459e-13	19	61389714	61409179	+	2235	ABCA10	GO:0000166;GO:0005319;GO:0005524;GO:0005524;GO:0005524;GO:0006869;GO:0016020;GO:0016021;GO:0016021;GO:0016021;GO:0016887;GO:0016887;GO:0042626;GO:0042626;GO:0042626;GO:0043231;GO:0055085;GO:0055085;	K05652	-	-	-	ATP binding cassette subfamily A member 10[Source:VGNC Symbol;Acc:VGNC:50149]	504909	-
ENSBTAG00000017094	9843.26	3723.11	15963.4	4.28766	2.10019	2.46348e-15	2.83009e-13	19	34334364	34350038	+	3152	SHMT1	GO:0000900;GO:0000900;GO:0003824;GO:0003824;GO:0004372;GO:0004372;GO:0004372;GO:0004372;GO:0004372;GO:0005634;GO:0005634;GO:0005634;GO:0005829;GO:0005829;GO:0006231;GO:0006544;GO:0006544;GO:0006563;GO:0006565;GO:0006565;GO:0006730;GO:0006730;GO:0008270;GO:0009113;GO:0009113;GO:0016597;GO:0016740;GO:0017148;GO:0019264;GO:0019264;GO:0019264;GO:0030170;GO:0030170;GO:0030170;GO:0030170;GO:0035999;GO:…	K00600	EC:2.1.2.1	COG0112	E	serine hydroxymethyltransferase 1 [Source:VGNCSymbol;Acc:VGNC:34603]	509002	Q5E9P9
ENSBTAG00000012695	92.1175	17.3106	166.924	9.6429	3.26947	2.47608e-15	2.83009e-13	2	121262594	121283528	-	2217	LCK	GO:0000166;GO:0000242;GO:0000242;GO:0001772;GO:0001784;GO:0004672;GO:0004672;GO:0004713;GO:0004713;GO:0004713;GO:0004713;GO:0004715;GO:0004715;GO:0004722;GO:0004722;GO:0005102;GO:0005515;GO:0005524;GO:0005524;GO:0005524;GO:0005886;GO:0006468;GO:0006468;GO:0006468;GO:0006470;GO:0006882;GO:0006882;GO:0006919;GO:0006919;GO:0007169;GO:0008022;GO:0016301;GO:0016310;GO:0016740;GO:0018108;GO:0019901;GO:…	K05856	EC:2.7.10.2	COG0515	T	Bos taurus LCK proto-oncogene, Src family tyrosinekinase (LCK), mRNA. [Source:RefSeq mRNA;Acc:NM_001034334]	508890	Q3ZCM0
ENSBTAG00000007049	8066.42	3001.86	13131	4.37429	2.12905	2.58472e-15	2.93158e-13	26	6331906	6337225	+	1530	MBL2	GO:0001867;GO:0001867;GO:0001867;GO:0001867;GO:0001867;GO:0002376;GO:0005102;GO:0005537;GO:0005537;GO:0005537;GO:0005537;GO:0005576;GO:0005581;GO:0005615;GO:0005615;GO:0006958;GO:0030246;GO:0044130;GO:0044130;GO:0045087;GO:0045087;GO:0048306;GO:0048525;GO:0050766;GO:0050830;GO:0050830;GO:0051873;	K03991	-	NOG265984	-	Bos taurus mannose binding lectin 2 (MBL2), mRNA.[Source:RefSeq mRNA;Acc:NM_174107]	281297	O02659
ENSBTAG00000010991	26604.8	9803.46	43406.1	4.42763	2.14653	2.59733e-15	2.93158e-13	24	25544097	25553148	-	1552	TTR	GO:0005179;GO:0005576;GO:0005615;GO:0006144;GO:0010469;GO:0042572;GO:0042572;GO:0070324;GO:0070324;GO:0070324;GO:0070327;GO:0070327;GO:0042572;GO:0042802;GO:0070324;GO:0070327;	K20731	-	COG2351	F	transthyretin [Source:VGNC Symbol;Acc:VGNC:36499]"	280948	O46375
ENSBTAG00000018531	272.271	81.4629	463.079	5.68454	2.50704	2.71134e-15	3.04125e-13	6	86033000	86042396	-	1204	JCHAIN	GO:0002250;GO:0003094;GO:0003697;GO:0005615;GO:0019731;GO:0019862;GO:0019862;GO:0030674;GO:0031210;GO:0032461;GO:0034987;GO:0034987;GO:0034987;GO:0042803;GO:0042834;GO:0045087;GO:0060267;GO:0071748;GO:0071750;GO:0071750;GO:0071751;GO:0071752;GO:0071756;GO:0071756;	-	-	NOG43056	S	Bos taurus joining chain of multimeric IgA and IgM(JCHAIN), mRNA. [Source:RefSeq mRNA;Acc:NM_175773]	280821	Q3SYR8
ENSBTAG00000002783	975.885	349.742	1602.03	4.58059	2.19553	2.79775e-15	3.11881e-13	11	68588196	68599750	+	1658	PCYOX1	GO:0001735;GO:0001735;GO:0001735;GO:0001735;GO:0001735;GO:0001735;GO:0005764;GO:0016491;GO:0016670;GO:0016670;GO:0030327;GO:0030327;GO:0030328;GO:0030328;GO:0030328;GO:0030328;GO:0030328;GO:0034361;GO:0055114;GO:0055114;GO:0055114;	K05906	-	-	-	Bos taurus prenylcysteine oxidase 1 (PCYOX1), mRNA.[Source:RefSeq mRNA;Acc:NM_001105474]	100125835	A6QPR1
ENSBTAG00000021654	209.228	42.8169	375.639	8.77314	3.13309	2.92858e-15	3.24461e-13	29	22044981	22192313	-	1985	GAS2	GO:0001544;GO:0001547;GO:0005515;GO:0005856;GO:0005856;GO:0006915;GO:0006915;GO:0008017;GO:0008017;GO:0008593;GO:0030728;GO:0071711;	-	-	NOG322939	-	Bos taurus growth arrest specific 2 (GAS2), mRNA.[Source:RefSeq mRNA;Acc:NM_001105001]	614840	A8E4Q5
ENSBTAG00000031658	672.867	160.509	1185.22	7.38414	2.88443	3.145e-15	3.46314e-13	7	19574478	19584168	+	2990	SEMA6B	GO:0001755;GO:0005515;GO:0005615;GO:0005887;GO:0016020;GO:0016021;GO:0030215;GO:0030335;GO:0045499;GO:0048843;GO:0050919;GO:0071526;	K06842	-	-	-	semaphorin 6B [Source:VGNC Symbol;Acc:VGNC:34442]"	527573	-
ENSBTAG00000019291	371.929	115.939	627.919	5.41596	2.43722	3.30932e-15	3.622e-13	2	31681686	31810646	+	2689	GRB14	GO:0005070;GO:0007165;GO:0005070;GO:0005070;GO:0005070;GO:0005737;GO:0005886;GO:0007165;GO:0007165;GO:0009967;GO:0030971;GO:0042802;GO:0042803;GO:0043231;GO:0046627;	-	-	-	-	Bos taurus growth factor receptor bound protein 14(GRB14), mRNA. [Source:RefSeq mRNA;Acc:NM_001011681]	497029	Q5ICW4;F1MBA2
ENSBTAG00000048782	4845	1822.79	7867.22	4.31604	2.10971	3.93424e-15	4.28002e-13	10	103095506	103103769	+	1038	-	GO:0006955;GO:0042612;	-	-	-	-	-	-	-
ENSBTAG00000018142	59.5454	7.73507	111.356	14.3962	3.84762	4.7232e-15	5.10756e-13	16	71416165	71464237	-	3642	DTL	GO:0005515;GO:0000209;GO:0004842;GO:0005515;GO:0005634;GO:0005730;GO:0005813;GO:0005829;GO:0006511;GO:0006513;GO:0006974;GO:0009411;GO:0010971;GO:0019985;GO:0031464;GO:0031465;GO:0045732;GO:0051726;GO:0072425;GO:0080008;GO:0005515;	K11790	-	-	-	denticleless E3 ubiquitin protein ligase homolog[Source:VGNC Symbol;Acc:VGNC:28230]	539953	E1BJV8
ENSBTAG00000008587	418.746	119.136	718.356	6.02971	2.59209	6.11291e-15	6.57101e-13	17	71328580	71334085	+	1069	GSTT2	GO:0004364;GO:0005515;GO:0006749;GO:0016740;	K00799	EC:2.5.1.18	COG0625	O	Bos taurus glutathione S-transferase theta 2(GSTT2), mRNA. [Source:RefSeq mRNA;Acc:NM_001075738]	516190	Q0VCS8
ENSBTAG00000014315	439.344	148.701	729.987	4.90909	2.29546	6.81144e-15	7.23576e-13	28	24716180	24739190	-	1596	PBLD	GO:0003824;GO:0003824;GO:0005737;GO:0009058;GO:0009058;GO:0010633;GO:0010719;GO:0016853;GO:0030277;GO:0030512;GO:0042802;GO:0050680;GO:0060392;GO:0060394;	-	-	COG0384	R	Bos taurus phenazine biosynthesis like proteindomain containing (PBLD), mRNA. [Source:RefSeqmRNA;Acc:NM_001045886]	504417	Q2HJF4
ENSBTAG00000008332	833.17	301.111	1365.23	4.53397	2.18078	6.9089e-15	7.29636e-13	6	14912679	14992464	-	4281	ENPEP	GO:0001525;GO:0002003;GO:0002003;GO:0003081;GO:0004177;GO:0004177;GO:0005737;GO:0005886;GO:0005903;GO:0006508;GO:0006508;GO:0006508;GO:0006508;GO:0008233;GO:0008233;GO:0008237;GO:0008237;GO:0008237;GO:0008270;GO:0008270;GO:0008270;GO:0008270;GO:0008283;GO:0009897;GO:0016020;GO:0016021;GO:0016324;GO:0016477;GO:0016787;GO:0031410;GO:0032835;GO:0042277;GO:0043171;GO:0045177;GO:0046872;GO:0070006;GO:…	K11141	EC:3.4.11.7	-	-	glutamyl aminopeptidase [Source:VGNCSymbol;Acc:VGNC:28503]	504350	Q32LQ0
ENSBTAG00000017040	277.992	34.9264	521.058	14.9187	3.89905	6.98506e-15	7.33391e-13	14	1422652	1426356	-	1194	LY6E	GO:0005886;GO:0016020;GO:0030550;GO:0031225;GO:2000272;	K06846	-	NOG39378	K	Bos taurus lymphocyte antigen 6 family member E(LY6E), mRNA. [Source:RefSeq mRNA;Acc:NM_001046070]	510977	Q1RMM2
ENSBTAG00000027204	97.5773	19.5621	175.593	8.97616	3.1661	7.11874e-15	7.43105e-13	4	106102213	106107665	+	1396	-	GO:0016020;GO:0016021;GO:0016020;GO:0016021;GO:0003823;GO:0006910;GO:0006911;GO:0006958;GO:0009897;GO:0016020;GO:0016021;GO:0034987;GO:0042571;GO:0042742;GO:0045087;GO:0050853;GO:0050871;GO:0003823;GO:0006910;GO:0006911;GO:0006958;GO:0009897;GO:0016020;GO:0016021;GO:0034987;GO:0042571;GO:0042742;GO:0045087;GO:0050853;GO:0050871;	-	-	-	-	-	-	-
ENSBTAG00000013439	117.246	26.0054	208.486	8.01703	3.00307	7.30802e-15	7.5848e-13	1	113382720	113519848	-	3220	ARHGEF26	GO:0005089;GO:0005089;GO:0005515;GO:0035023;GO:0035023;GO:0005089;GO:0005515;GO:0035023;	K13744	-	-	-	Bos taurus Rho guanine nucleotide exchange factor26 (ARHGEF26), mRNA. [Source:RefSeqmRNA;Acc:NM_001205989]	531741	E1B7M1
ENSBTAG00000005122	38229.8	14541.7	61917.9	4.25797	2.09016	8.39688e-15	8.6651e-13	1	80506965	80530772	-	3413	KNG1	GO:0004869;GO:0004869;GO:0010951;GO:0004869;GO:0004869;GO:0004869;GO:0005102;GO:0005615;GO:0005623;GO:0007162;GO:0007204;GO:0010951;GO:0030195;GO:0045861;	K03898	-	NOG72605	S	Bos taurus kininogen 1 (KNG1), transcript variantII, mRNA. [Source:RefSeq mRNA;Acc:NM_001113277]	280833	P01045
ENSBTAG00000020649	164.12	43.1466	285.094	6.60756	2.72412	8.59719e-15	8.8214e-13	25	9542154	9600304	+	4829	CIITA	GO:0000166;GO:0005515;GO:0005524;GO:0005524;GO:0005524;GO:0006355;GO:0006355;GO:0006954;GO:0033613;GO:0034341;GO:0045345;GO:0045348;GO:0045892;GO:0045944;GO:0005515;GO:0005524;GO:0006355;GO:0005515;GO:0005524;GO:0006355;GO:0005515;GO:0005524;GO:0006355;GO:0005515;GO:0005524;GO:0006355;	K08060	-	-	-	class II major histocompatibility complextransactivator [Source:VGNC Symbol;Acc:VGNC:27366]	508720	-
ENSBTAG00000004476	671.541	235.902	1107.18	4.69338	2.23063	9.0677e-15	9.25161e-13	14	30690619	30723593	+	1853	ADHFE1	GO:0004022;GO:0005739;GO:0005739;GO:0005739;GO:0006539;GO:0016491;GO:0016491;GO:0016491;GO:0046872;GO:0046872;GO:0047988;GO:0055114;GO:0055114;GO:0055114;	K11173	EC:1.1.99.24	-	-	Bos taurus alcohol dehydrogenase, iron containing 1(ADHFE1), mRNA. [Source:RefSeq mRNA;Acc:NM_001101887]	507711	A6QP15
ENSBTAG00000010587	1434	534.928	2333.08	4.36149	2.12482	9.84503e-15	9.92727e-13	X	71202116	71330055	-	1641	SH3BGRL	GO:0017124;	-	-	-	-	Bos taurus SH3 domain binding glutamate richprotein like (SH3BGRL), mRNA. [Source:RefSeqmRNA;Acc:NM_001035440]	614007	Q58DU7
ENSBTAG00000008612	22524.7	8545.98	36503.4	4.27141	2.09471	9.86294e-15	9.92727e-13	5	103358822	103387417	+	2583	C1R	GO:0004252;GO:0004252;GO:0005509;GO:0005509;GO:0006508;GO:0006508;GO:0006958;GO:0006958;GO:0004252;GO:0004252;GO:0004252;GO:0005509;GO:0005509;GO:0005615;GO:0006508;GO:0006508;GO:0006508;GO:0006958;GO:0006958;GO:0008233;GO:0016787;GO:0031638;GO:0004252;GO:0005509;GO:0006508;GO:0006958;	K01330	EC:3.4.21.41	COG5640	O	Bos taurus complement C1r (C1R), mRNA.[Source:RefSeq mRNA;Acc:NM_001034407]	511581	Q3SYT3
ENSBTAG00000008953	375.418	122.418	628.419	5.13341	2.35992	9.89483e-15	9.92727e-13	23	7177583	7186556	-	3129	TAP1	GO:0000166;GO:0002479;GO:0005524;GO:0005524;GO:0005524;GO:0015433;GO:0015833;GO:0015833;GO:0016020;GO:0016020;GO:0016020;GO:0016021;GO:0016021;GO:0016021;GO:0016021;GO:0016887;GO:0016887;GO:0030176;GO:0042287;GO:0042626;GO:0042626;GO:0042626;GO:0042825;GO:0046979;GO:0055085;GO:0055085;GO:1904680;GO:1904680;GO:0000166;GO:0002479;GO:0002479;GO:0005524;GO:0005524;GO:0005524;GO:0005524;GO:0005783;GO:…	K05653	-	COG1132	V	transporter 1, ATP binding cassette subfamily Bmember [Source:VGNC Symbol;Acc:VGNC:35598]	524959	Q32S31
ENSBTAG00000005574	16238.2	6148.66	26327.7	4.28185	2.09824	1.19666e-14	1.19395e-12	8	11176838	11194518	+	1952	CLU	GO:0005576;GO:0005615;GO:0005615;GO:0005634;GO:0005634;GO:0005737;GO:0005739;GO:0005783;GO:0005829;GO:0016020;GO:0031410;GO:0031625;GO:0031966;GO:0032436;GO:0032436;GO:0032463;GO:0032463;GO:0034366;GO:0042583;GO:0043065;GO:0043231;GO:0048471;GO:0050821;GO:0051092;GO:0051787;GO:0051787;GO:0051788;GO:0061077;GO:0062023;GO:0097193;GO:0099020;GO:1902230;GO:2000060;GO:2000060;GO:2001244;	K17252	-	NOG26650	-	clusterin [Source:NCBI gene;Acc:280750]"	280750	P17697
ENSBTAG00000049318	78.4516	13.9892	142.914	10.2161	3.35277	1.35741e-14	1.33954e-12	4	112823301	112826489	+	339	-	GO:0003676;	-	-	-	-	-	-	-
ENSBTAG00000049122	203.862	58.756	348.968	5.93927	2.57029	1.67085e-14	1.63989e-12	1	151788694	151939725	-	9967	COL6A5	-	-	-	-	-	collagen type VI alpha 5 chain [Source:HGNCSymbol;Acc:HGNC:26674]	-	-
ENSBTAG00000001857	162.711	43.6342	281.787	6.45794	2.69107	3.06573e-14	2.9449e-12	18	25466472	25479315	-	2770	DOK4	GO:0005739;GO:0007169;GO:0007399;GO:0043410;	-	-	NOG256436	-	Bos taurus docking protein 4 (DOK4), mRNA.[Source:RefSeq mRNA;Acc:NM_001083786]	618756	A4IFJ7
ENSBTAG00000011321	309.542	34.807	584.278	16.7862	4.0692	4.59906e-14	4.394e-12	8	10720463	10767022	+	3210	NUGGC	GO:0003924;GO:0003924;GO:0033262;GO:0043066;GO:0071222;	-	-	-	-	nuclear GTPase, germinal center associated[Source:VGNC Symbol;Acc:VGNC:32347]	515679	-
ENSBTAG00000003039	326.457	108.158	544.757	5.03669	2.33248	4.62296e-14	4.394e-12	23	7173038	7176410	-	1081	PSMB8	GO:0000502;GO:0000502;GO:0000502;GO:0000502;GO:0002376;GO:0004175;GO:0004175;GO:0004175;GO:0004298;GO:0004298;GO:0004298;GO:0005634;GO:0005634;GO:0005737;GO:0005737;GO:0005839;GO:0005839;GO:0005839;GO:0005839;GO:0005839;GO:0006508;GO:0008233;GO:0010498;GO:0010499;GO:0016787;GO:0019774;GO:0019882;GO:0030154;GO:0043161;GO:0045444;GO:0045444;GO:0045444;GO:0051603;GO:0051603;GO:0052548;GO:1990111;GO:…	K02740	EC:3.4.25.1	COG0638	O	Bos taurus proteasome subunit beta 8 (PSMB8), mRNA.[Source:RefSeq mRNA;Acc:NM_001040480]	282013	Q3T112
ENSBTAG00000013007	3302.56	1158.11	5447	4.70334	2.23369	6.34018e-14	5.99463e-12	13	59572279	59582949	-	2891	FAM210B	GO:0003674;GO:0005575;GO:0005741;GO:0008150;GO:0016020;GO:0016021;GO:0031224;GO:0045648;GO:0071392;	-	-	NOG249729	-	Bos taurus family with sequence similarity 210member B (FAM210B), mRNA. [Source:RefSeqmRNA;Acc:NM_001080278]	516545	A1A4K7
ENSBTAG00000000251	3976.88	1588.42	6365.34	4.00734	2.00264	6.616e-14	6.22283e-12	8	102642378	102652291	-	1208	ALAD	GO:0003824;GO:0003824;GO:0003824;GO:0004655;GO:0004655;GO:0004655;GO:0004655;GO:0004655;GO:0004655;GO:0004655;GO:0005829;GO:0006779;GO:0006782;GO:0006783;GO:0006783;GO:0006783;GO:0006783;GO:0008152;GO:0008270;GO:0008270;GO:0008270;GO:0016829;GO:0033014;GO:0033014;GO:0042802;GO:0042802;GO:0046872;GO:0046872;GO:0046872;GO:0051260;GO:0071353;GO:1901799;GO:1901799;	K01698	EC:4.2.1.24	COG0113	H	Bos taurus aminolevulinate dehydratase (ALAD),mRNA. [Source:RefSeq mRNA;Acc:NM_001014895]	510679	Q58DK5
ENSBTAG00000001514	366.593	124.871	608.314	4.87152	2.28437	8.81972e-14	8.16797e-12	X	128175688	128207836	+	1574	ASB11	GO:0005515;GO:0005783;GO:0016567;GO:0016567;GO:0035556;GO:0035556;GO:0045732;	K10333	-	COG0666	R	ankyrin repeat and SOCS box containing 11[Source:VGNC Symbol;Acc:VGNC:26188]	511852	Q3SZE4
ENSBTAG00000015065	23.1	0	46.2	Inf	Inf	9.06343e-14	8.35084e-12	1	56831560	56872261	+	2253	TMPRSS7	GO:0004252;GO:0004252;GO:0005515;GO:0005886;GO:0005886;GO:0006508;GO:0006508;GO:0006508;GO:0006508;GO:0008233;GO:0008236;GO:0008236;GO:0016020;GO:0016021;GO:0016787;	K09638	EC:3.4.21.-	-	-	Bos taurus transmembrane serine protease 7(TMPRSS7), mRNA. [Source:RefSeq mRNA;Acc:NM_001205892]	522055	-
ENSBTAG00000004982	638.175	233.942	1042.41	4.45585	2.1557	1.13684e-13	1.04214e-11	23	33209824	33268580	+	3639	GPLD1	GO:0002042;GO:0002430;GO:0004621;GO:0004621;GO:0004621;GO:0004621;GO:0004630;GO:0005576;GO:0005576;GO:0005615;GO:0005615;GO:0005737;GO:0006507;GO:0006507;GO:0008285;GO:0008286;GO:0009749;GO:0010595;GO:0031012;GO:0032869;GO:0035690;GO:0043065;GO:0043231;GO:0045919;GO:0051044;GO:0071277;GO:0071397;GO:0071401;GO:0071467;GO:1900076;GO:0004621;GO:0005576;GO:0004621;GO:0005576;GO:0004621;GO:0005576;	K01127	EC:3.1.4.50	-	-	Bos taurus glycosylphosphatidylinositol specificphospholipase D1 (GPLD1), mRNA. [Source:RefSeqmRNA;Acc:NM_174816]	287025	P80109
ENSBTAG00000051713	2315.35	857.038	3773.67	4.40315	2.13854	1.4647e-13	1.33591e-11	6	84225831	84251695	-	1587	-	GO:0008194;GO:0015020;GO:0016020;GO:0016021;GO:0016740;GO:0016757;GO:0016758;GO:0016758;GO:0043231;	-	-	-	-	-	-	-
ENSBTAG00000046257	101.856	23.7797	179.932	7.56661	2.91965	1.71656e-13	1.55775e-11	4	113066865	113074368	-	1810	GIMAP4	GO:0005525;GO:0005525;GO:0005525;GO:0005829;	-	-	NOG76898	-	Bos taurus GTPase, IMAP family member 4 (GIMAP4),mRNA. [Source:RefSeq mRNA;Acc:NM_001046060]	510751	Q1RMI4
ENSBTAG00000052878	90.859	20.4792	161.239	7.8733	2.97697	1.77515e-13	1.60287e-11	15	46361442	46362506	+	1065	-	-	-	-	-	-	-	-	-
ENSBTAG00000017826	556.267	203.324	909.21	4.47173	2.16083	1.81901e-13	1.6343e-11	3	117410453	117441217	+	2420	SCLY	GO:0003824;GO:0003824;GO:0005737;GO:0005829;GO:0009000;GO:0016740;GO:0016829;	K01763	EC:4.4.1.16	COG1104	E	selenocysteine lyase [Source:VGNCSymbol;Acc:VGNC:55677]	790815	A2VDS1
ENSBTAG00000005892	221.574	68.6405	374.507	5.45606	2.44786	1.86132e-13	1.66404e-11	11	3047488	3087280	+	3947	ZAP70	GO:0000166;GO:0001772;GO:0001784;GO:0004672;GO:0004672;GO:0004672;GO:0004713;GO:0004713;GO:0004713;GO:0004713;GO:0004713;GO:0004715;GO:0004715;GO:0004715;GO:0005524;GO:0005524;GO:0005524;GO:0005524;GO:0005737;GO:0005737;GO:0005737;GO:0005829;GO:0005886;GO:0005886;GO:0005911;GO:0006468;GO:0006468;GO:0006468;GO:0006468;GO:0006955;GO:0016020;GO:0016301;GO:0016310;GO:0016740;GO:0018108;GO:0018108;GO:…	K07360	EC:2.7.10.2	-	-	Bos taurus zeta chain of T cell receptor associatedprotein kinase 70 (ZAP70), mRNA. [Source:RefSeqmRNA;Acc:NM_001193017]	504509	E1BMP9
ENSBTAG00000014199	38.517	3.23627	73.7976	22.8033	4.51117	2.0147e-13	1.79229e-11	19	38715293	38727078	-	2719	TBX21	GO:0000122;GO:0003677;GO:0003677;GO:0003700;GO:0003700;GO:0005634;GO:0005634;GO:0005634;GO:0005634;GO:0006355;GO:0006355;GO:0009615;GO:0010628;GO:0030217;GO:0032703;GO:0043025;GO:0043161;GO:0043565;GO:0044212;GO:0045580;GO:0045892;GO:0045893;GO:0045893;GO:0048304;GO:0050776;GO:0071310;GO:0072676;GO:0072676;GO:2000320;GO:2000329;GO:2000552;	K10166	-	-	-	Bos taurus T-box 21 (TBX21), mRNA. [Source:RefSeqmRNA;Acc:NM_001192140]	538933	E1BMW6
ENSBTAG00000037510	69.219	12.6148	125.823	9.97426	3.31821	2.48688e-13	2.2015e-11	4	113314340	113317506	+	1720	-	GO:0005525;GO:0005525;GO:0005525;GO:0005783;GO:0016020;GO:0016021;	-	-	-	-	-	615733	-
ENSBTAG00000039321	15464.3	5471.5	25457	4.65266	2.21805	2.71029e-13	2.38757e-11	19	42896014	42919772	+	4470	SAO	GO:0005507;GO:0005507;GO:0005507;GO:0005769;GO:0005783;GO:0005794;GO:0005886;GO:0008131;GO:0008131;GO:0009308;GO:0009308;GO:0009308;GO:0009308;GO:0016491;GO:0046677;GO:0046872;GO:0048038;GO:0048038;GO:0055114;GO:0055114;GO:0055114;GO:1902283;GO:0005507;GO:0008131;GO:0009308;GO:0048038;GO:0055114;	-	-	-	-	amine oxidase, copper containing 3 [Source:NCBIgene;Acc:789307]	-	-
ENSBTAG00000008431	146.839	17.0551	276.623	16.2194	4.01965	2.81291e-13	2.46594e-11	2	110843395	110873230	+	1732	MOGAT1	GO:0003846;GO:0003846;GO:0004144;GO:0005783;GO:0005783;GO:0005789;GO:0006071;GO:0006629;GO:0006651;GO:0016020;GO:0016020;GO:0016021;GO:0016740;GO:0016746;GO:0016747;GO:0016747;GO:0019432;	K14458	EC:2.3.1.22	NOG258143	-	monoacylglycerol O-acyltransferase 1 [Source:VGNCSymbol;Acc:VGNC:31550]	407225	Q70VZ7
ENSBTAG00000006452	51.3497	6.9507	95.7487	13.7754	3.78402	3.21971e-13	2.80893e-11	15	29019465	29023621	-	1476	CD3D	GO:0002250;GO:0002376;GO:0003713;GO:0004888;GO:0004888;GO:0004888;GO:0005886;GO:0007166;GO:0007166;GO:0007166;GO:0009897;GO:0016020;GO:0016020;GO:0016020;GO:0016021;GO:0030217;GO:0030217;GO:0042101;GO:0042101;GO:0042101;GO:0042105;GO:0042105;GO:0042803;GO:0045059;GO:0045059;GO:0045944;GO:0046982;GO:0051260;	K06450	-	NOG41968	S	Bos taurus CD3d molecule (CD3D), mRNA.[Source:RefSeq mRNA;Acc:NM_001034033]	281053	Q28072;V6F7N3
ENSBTAG00000000277	120.06	31.3345	208.785	6.66308	2.73619	3.37721e-13	2.91814e-11	15	22475988	22502331	-	1550	IL18	GO:0000165;GO:0001525;GO:0005125;GO:0005125;GO:0005125;GO:0005125;GO:0005125;GO:0005576;GO:0005615;GO:0005615;GO:0005615;GO:0005615;GO:0005615;GO:0006954;GO:0006954;GO:0006954;GO:0006954;GO:0006954;GO:0006955;GO:0006955;GO:0008283;GO:0010469;GO:0010628;GO:0010744;GO:0014068;GO:0030101;GO:0030155;GO:0031663;GO:0032148;GO:0032609;GO:0032635;GO:0032725;GO:0032729;GO:0032729;GO:0032729;GO:0032740;GO:…	K05482	-	NOG77229	-	interleukin 18 [Source:VGNC Symbol;Acc:VGNC:30126]"	281249	Q9TU73;B2LSE6
ENSBTAG00000013256	207.21	9.58467	404.834	42.2377	5.40046	3.63788e-13	3.1284e-11	5	1094237	1220337	+	3623	LGR5	GO:0001942;GO:0004888;GO:0004888;GO:0004888;GO:0004930;GO:0005515;GO:0005794;GO:0005886;GO:0005887;GO:0005887;GO:0005887;GO:0007165;GO:0007186;GO:0007186;GO:0007186;GO:0007189;GO:0007190;GO:0008528;GO:0009755;GO:0009994;GO:0016020;GO:0016021;GO:0016021;GO:0016021;GO:0016500;GO:0016500;GO:0032588;GO:0032588;GO:0042127;GO:0048839;GO:0090263;GO:0090263;GO:0090263;GO:2001013;	K04308	-	-	-	leucine rich repeat containing G protein-coupledreceptor 5 [Source:VGNC Symbol;Acc:VGNC:30862]	520189	-
ENSBTAG00000015387	130.746	35.9616	225.531	6.27144	2.6488	4.14672e-13	3.54909e-11	19	49958836	49984090	+	1920	RAB40B	GO:0000139;GO:0003924;GO:0003924;GO:0003924;GO:0005525;GO:0005525;GO:0005635;GO:0006886;GO:0016567;GO:0032482;GO:0035556;GO:0035556;GO:0048471;GO:1990967;	K07928	-	COG1100	R	Bos taurus RAB40B, member RAS oncogene family(RAB40B), mRNA. [Source:RefSeq mRNA;Acc:NM_001102166]	534237	A6QQY0
ENSBTAG00000053354	473.721	11.947	935.494	78.3039	6.29101	4.32925e-13	3.65336e-11	26	16273438	16301233	+	1476	-	GO:0004497;GO:0005506;GO:0005506;GO:0005737;GO:0006082;GO:0006805;GO:0008392;GO:0008395;GO:0016491;GO:0016705;GO:0016705;GO:0016712;GO:0019373;GO:0020037;GO:0020037;GO:0020037;GO:0042738;GO:0043231;GO:0046872;GO:0055114;GO:0055114;GO:0055114;GO:0055114;	-	-	-	-	-	-	-
ENSBTAG00000025219	352.366	128.755	575.977	4.47342	2.16138	5.74623e-13	4.78208e-11	19	14864233	14874109	+	4702	-	GO:0005524;GO:0005524;	-	-	-	-	schlafen family member 12 [Source:NCBIgene;Acc:100848263]	-	-
ENSBTAG00000003255	50.1176	7.13097	93.1043	13.0563	3.70668	5.8482e-13	4.84462e-11	5	103631360	103654878	-	3767	CD4	GO:0006955;GO:0007155;GO:0015026;GO:0016020;GO:0016021;GO:0006955;GO:0006955;GO:0007155;GO:0007155;GO:0015026;GO:0015026;GO:0016020;GO:0016020;GO:0016021;GO:0016021;GO:0001934;GO:0005886;GO:0005887;GO:0006948;GO:0006955;GO:0006955;GO:0007155;GO:0007155;GO:0008270;GO:0009897;GO:0009897;GO:0015026;GO:0015026;GO:0016020;GO:0016020;GO:0016020;GO:0016021;GO:0016021;GO:0016021;GO:0019899;GO:0019901;GO:…	K06454	-	NOG47205	S	Bos taurus CD4 molecule (CD4), mRNA. [Source:RefSeqmRNA;Acc:NM_001103225]	407098	A7YY52
ENSBTAG00000038888	392.883	143.954	641.811	4.45843	2.15654	6.43821e-13	5.2849e-11	23	7626590	7629414	+	2570	ZBTB9	GO:0003676;GO:0003676;GO:0005515;	K10496	-	-	-	Bos taurus zinc finger and BTB domain containing 9(ZBTB9), mRNA. [Source:RefSeq mRNA;Acc:NM_001191462]	539371	F1N7I1
ENSBTAG00000031750	474.247	177.71	770.784	4.33731	2.1168	6.80992e-13	5.52944e-11	6	97881687	97916809	-	1980	PLAC8B	-	-	-	NOG79125	-	placenta specific 8 B [Source:VGNCSymbol;Acc:VGNC:56782]	767910	Q3ZCB2
ENSBTAG00000052665	684.06	192.453	1175.67	6.10887	2.6109	6.82798e-13	5.52944e-11	25	36584417	36633899	-	2023	-	GO:0004497;GO:0004497;GO:0004497;GO:0005506;GO:0005506;GO:0016020;GO:0016021;GO:0016491;GO:0016705;GO:0016705;GO:0016712;GO:0016712;GO:0020037;GO:0020037;GO:0046872;GO:0055114;GO:0055114;GO:0055114;GO:0005506;GO:0016705;GO:0020037;GO:0055114;	-	-	-	-	cytochrome P450, subfamily IIIA, polypeptide 4[Source:NCBI gene;Acc:507988]	-	-
ENSBTAG00000055240	210.203	16.5654	403.84	24.3785	4.60754	8.45248e-13	6.81444e-11	20	71902799	71910531	+	2205	-	-	-	-	-	-	-	-	-
ENSBTAG00000018556	9741.18	2785.39	16697	5.99447	2.58363	9.38825e-13	7.50187e-11	5	71706750	71712324	+	1105	MGC137211	GO:0005515;GO:0005576;GO:0005581;	-	-	-	-	protein HP-25 homolog 2 [Source:NCBIgene;Acc:511239]	511239	Q2KIU3
ENSBTAG00000003408	41.2603	4.70259	77.818	16.5479	4.04858	1.08518e-12	8.59529e-11	11	47233511	47305610	+	1120	-	GO:0002377;GO:0005615;GO:0006955;	-	-	-	-	-	-	-
ENSBTAG00000017063	409.767	153.617	665.916	4.33491	2.116	1.11993e-12	8.79343e-11	8	98732990	98868703	-	2812	EPB41L4B	GO:0005737;GO:0005829;GO:0005856;GO:0005856;GO:0005886;GO:0008092;GO:0008092;GO:0010628;GO:0031032;GO:0031032;GO:0042060;GO:0045177;GO:0045785;GO:0051549;GO:0005856;GO:0008092;	K21111	-	-	-	erythrocyte membrane protein band 4 like 4B[Source:VGNC Symbol;Acc:VGNC:28524]	519310	-
ENSBTAG00000021516	3793.85	759.646	6828.05	8.98847	3.16807	1.13512e-12	8.83585e-11	23	25122359	25137232	-	1623	GSTA1	GO:0004364;GO:0004364;GO:0004364;GO:0005515;GO:0016740;GO:0004364;GO:0005515;	K00799	EC:2.5.1.18	NOG266414	-	Bos taurus glutathione S-transferase alpha 1(GSTA1), mRNA. [Source:RefSeq mRNA;Acc:NM_001078149]	777644	Q28035
ENSBTAG00000000306	67.7933	13.6662	121.92	8.92131	3.15726	1.29857e-12	9.97912e-11	7	68871861	68934053	+	4431	ITK	GO:0000166;GO:0001816;GO:0001865;GO:0001865;GO:0002250;GO:0002250;GO:0004672;GO:0004672;GO:0004713;GO:0004713;GO:0004713;GO:0004715;GO:0004715;GO:0004715;GO:0005515;GO:0005524;GO:0005524;GO:0005524;GO:0005634;GO:0005911;GO:0006468;GO:0006468;GO:0006468;GO:0007202;GO:0016301;GO:0016310;GO:0016740;GO:0032609;GO:0032633;GO:0035556;GO:0035556;GO:0038083;GO:0050852;GO:0050852;GO:0050853;GO:0004672;GO:…	K07363	EC:2.7.10.2	COG0515	T	Bos taurus IL2 inducible T cell kinase (ITK), mRNA.[Source:RefSeq mRNA;Acc:NM_001105388]	522311	A7Z039
ENSBTAG00000008954	100.916	25.9037	175.928	6.79162	2.76376	1.74379e-12	1.32316e-10	23	7186813	7193342	+	745	PSMB9	GO:0000502;GO:0002376;GO:0002376;GO:0002376;GO:0004175;GO:0004175;GO:0004175;GO:0004298;GO:0004298;GO:0004298;GO:0005634;GO:0005634;GO:0005737;GO:0005737;GO:0005829;GO:0005839;GO:0005839;GO:0005839;GO:0005839;GO:0006508;GO:0008233;GO:0010498;GO:0010499;GO:0016787;GO:0019774;GO:0043161;GO:0051603;GO:0051603;GO:1990111;GO:2000116;	K02741	EC:3.4.25.1	NOG291022	-	Bos taurus proteasome subunit beta 9 (PSMB9), mRNA.[Source:RefSeq mRNA;Acc:NM_001034388]	510593	Q3SZC2
ENSBTAG00000004237	250.762	58.928	442.595	7.51077	2.90896	1.85899e-12	1.39881e-10	6	89681975	89731873	-	3360	BTC	GO:0005154;GO:0005615;GO:0007173;GO:0008083;GO:0008284;GO:0008284;GO:0010469;GO:0016020;GO:0016021;GO:0043066;	K09783	-	-	-	Bos taurus betacellulin (BTC), mRNA. [Source:RefSeqmRNA;Acc:NM_173896]	280737	A2VE27
ENSBTAG00000021102	952.269	291.648	1612.89	5.53025	2.46735	1.9063e-12	1.42846e-10	11	21021076	21075762	+	2413	GALM	GO:0003824;GO:0003824;GO:0004034;GO:0004034;GO:0004034;GO:0005737;GO:0005975;GO:0005975;GO:0005975;GO:0006006;GO:0006006;GO:0006012;GO:0016853;GO:0016853;GO:0016853;GO:0019318;GO:0019318;GO:0019318;GO:0030246;GO:0030246;GO:0033499;	K01785	EC:5.1.3.3	COG2017	G	Bos taurus galactose mutarotase (GALM), mRNA.[Source:RefSeq mRNA;Acc:NM_001034795]	616676	Q5EA79
ENSBTAG00000051761	158.794	5.52854	312.059	56.4451	5.81878	1.95864e-12	1.46161e-10	5	56601985	56614396	-	1018	-	-	-	-	-	-	-	-	-
ENSBTAG00000030932	265.686	94.7567	436.616	4.60775	2.20406	2.3705e-12	1.75446e-10	3	66053647	66071372	-	2090	IFI44L	GO:0006955;GO:0051607;	-	-	-	-	interferon induced protein 44 like [Source:VGNCSymbol;Acc:VGNC:30046]	508347	E1BF69
ENSBTAG00000002773	204.259	69.2706	339.247	4.89741	2.29202	2.45419e-12	1.80163e-10	19	56700260	56719162	+	2911	-	GO:0016020;GO:0016021;	-	-	-	-	-	-	-
ENSBTAG00000054630	94.9645	24.4089	165.52	6.78113	2.76153	2.56998e-12	1.85813e-10	8	110588055	110589230	-	1176	-	-	-	-	-	-	-	-	-
ENSBTAG00000001198	70.1756	13.6829	126.668	9.25739	3.21061	2.5723e-12	1.85813e-10	4	112958076	112958969	-	894	-	GO:0005525;GO:0005525;GO:0005525;GO:0005829;	-	-	-	-	GTPase, IMAP family member 7 [Source:NCBIgene;Acc:530031]	530031	Q2KIV6
ENSBTAG00000012801	780.636	148.957	1412.31	9.48137	3.24509	2.74469e-12	1.97475e-10	2	38225057	38262544	-	3705	UPP2	GO:0003824;GO:0003824;GO:0004850;GO:0004850;GO:0004850;GO:0005737;GO:0005737;GO:0009116;GO:0009116;GO:0009166;GO:0009166;GO:0016740;GO:0016757;GO:0016763;GO:0016763;GO:0044206;GO:0003824;GO:0004850;GO:0004850;GO:0005737;GO:0009116;GO:0009166;GO:0016763;GO:0045098;	K00757	EC:2.4.2.3	-	-	Bos taurus uridine phosphorylase 2 (UPP2), mRNA.[Source:RefSeq mRNA;Acc:NM_001076043]	534937	Q0VCM7
ENSBTAG00000050052	125.305	35.9721	214.638	5.9668	2.57696	2.98167e-12	2.13674e-10	4	113262253	113268350	-	2397	-	GO:0005525;	-	-	-	-	GTPase, IMAP family member 6 [Source:NCBIgene;Acc:528288]	-	-
ENSBTAG00000006360	88.0117	21.5857	154.438	7.15462	2.83887	3.41361e-12	2.43662e-10	20	12417798	12432414	+	2314	CD180	GO:0002322;GO:0002322;GO:0005515;GO:0005615;GO:0016020;GO:0016021;GO:0031012;GO:0031666;GO:0031666;GO:0031666;GO:0071222;GO:0071222;	K06555	-	-	-	Bos taurus CD180 molecule (CD180), mRNA.[Source:RefSeq mRNA;Acc:NM_001076168]	539518	Q0V8G5
ENSBTAG00000049436	397.96	96.0637	699.856	7.28534	2.865	3.54497e-12	2.52042e-10	6	88567842	88607902	+	1710	-	GO:0005615;GO:0005615;	-	-	-	-	-	-	-
ENSBTAG00000050852	111.613	3.79124	219.434	57.8792	5.85497	3.76226e-12	2.66442e-10	6	90856295	90863481	-	2955	CXCL9	GO:0005125;GO:0005576;GO:0005576;GO:0005576;GO:0005615;GO:0005615;GO:0005615;GO:0006935;GO:0006935;GO:0006935;GO:0006935;GO:0006952;GO:0006952;GO:0006954;GO:0006954;GO:0006954;GO:0006954;GO:0006955;GO:0006955;GO:0006955;GO:0007189;GO:0007189;GO:0008009;GO:0008009;GO:0008009;GO:0008009;GO:0008009;GO:0009617;GO:0009897;GO:0010469;GO:0030593;GO:0030595;GO:0042127;GO:0042127;GO:0043950;GO:0043950;GO:…	-	-	-	-	C-X-C motif chemokine ligand 9 [Source:NCBIgene;Acc:513990]	-	-
ENSBTAG00000011481	28.1334	1.57973	54.687	34.618	5.11345	5.02837e-12	3.45275e-10	7	5124965	5142553	+	2938	IL12RB1	GO:0002230;GO:0002827;GO:0005143;GO:0005515;GO:0005886;GO:0016517;GO:0032729;GO:0042019;GO:0042020;GO:0042022;GO:0042104;GO:0071346;GO:0072536;	K05063	-	-	-	interleukin 12 receptor subunit beta 1 [Source:VGNCSymbol;Acc:VGNC:30112]	524299	-
ENSBTAG00000004494	101.488	26.8736	176.102	6.55296	2.71215	5.23118e-12	3.5649e-10	5	55856907	55863814	+	2466	B4GALNT1	GO:0000139;GO:0001574;GO:0001574;GO:0003947;GO:0003947;GO:0005794;GO:0006687;GO:0007283;GO:0016020;GO:0016740;GO:0016757;GO:0016758;GO:0016758;GO:0019915;GO:0030173;GO:0030173;GO:0030173;GO:0030259;GO:0030259;GO:0030259;	K00725	EC:2.4.1.92	-	-	Bos taurus beta-1,4-N-acetyl-galactosaminyltransferase 1 (B4GALNT1), mRNA.[Source:RefSeq mRNA;Acc:NM_001017943]	520159	Q58DI2
ENSBTAG00000046580	236.914	83.3981	390.43	4.68152	2.22698	5.57095e-12	3.76801e-10	19	42237031	42247670	-	3028	DHX58	GO:0003677;GO:0003677;GO:0005524;GO:0005524;GO:0008270;GO:0016787;GO:0016787;GO:0046872;GO:0003677;GO:0003677;GO:0003725;GO:0003725;GO:0003727;GO:0005524;GO:0005524;GO:0005737;GO:0008270;GO:0009615;GO:0009617;GO:0016787;GO:0016787;GO:0032480;GO:0032480;GO:0032481;GO:0039534;GO:0039536;GO:0039536;GO:0045088;GO:0045824;GO:0045824;GO:1900245;GO:1900246;	K12649	EC:3.6.4.13	-	-	Bos taurus DExH-box helicase 58 (DHX58), mRNA.[Source:RefSeq mRNA;Acc:NM_001015545]	508378	Q5E9G8
ENSBTAG00000038655	338.292	38.4127	638.171	16.6135	4.05429	6.71394e-12	4.49063e-10	29	41540989	41567070	+	2553	-	GO:0016020;GO:0016021;GO:0016021;GO:0016021;GO:0055085;GO:0055085;	K08206	-	-	-	solute carrier family 22 member 10 [Source:NCBIgene;Acc:520237]	520237	-
ENSBTAG00000011112	531.692	197.254	866.129	4.39094	2.13453	1.02178e-11	6.70993e-10	23	13060754	13101280	-	3575	KCNK5	GO:0005249;GO:0005267;GO:0005267;GO:0005887;GO:0006811;GO:0006813;GO:0016020;GO:0016020;GO:0016020;GO:0016021;GO:0022841;GO:0030322;GO:0071805;GO:0071805;GO:0071805;	K04916	-	-	-	Bos taurus potassium two pore domain channelsubfamily K member 5 (KCNK5), mRNA. [Source:RefSeqmRNA;Acc:NM_001191144]	782166	E1BNW6
ENSBTAG00000021072	298.966	113.728	484.204	4.25756	2.09003	1.11671e-11	7.30675e-10	11	73701587	73941286	+	2650	DTNB	GO:0005737;GO:0008270;GO:0008270;GO:0046872;GO:0008270;GO:0008270;GO:0008270;GO:0008270;GO:0005737;GO:0008270;GO:0045202;GO:0008270;GO:0008270;	-	-	-	-	dystrobrevin beta [Source:VGNCSymbol;Acc:VGNC:28232]	534119	E1BJB8
ENSBTAG00000000313	117.24	35.3486	199.131	5.63334	2.49399	1.53954e-11	9.9295e-10	28	29189826	29206547	+	1777	NUDT13	GO:0016787;GO:0016787;GO:0046872;GO:0046872;	-	-	COG2816	L	Bos taurus nudix hydrolase 13 (NUDT13), mRNA.[Source:RefSeq mRNA;Acc:NM_001045905]	504993	Q1RMI9
ENSBTAG00000014514	85.9534	14.5582	157.349	10.8082	3.43406	1.55706e-11	1.00067e-09	18	55296103	55313202	+	2765	SEC1	GO:0005794;GO:0005975;GO:0005975;GO:0006486;GO:0006486;GO:0008107;GO:0008107;GO:0008107;GO:0016020;GO:0016020;GO:0016020;GO:0016021;GO:0016740;GO:0016757;GO:0032580;GO:0036065;GO:0005975;GO:0008107;GO:0016020;	K00718	EC:2.4.1.69	-	-	alpha-2-fucosyltransferase Sec1 [Source:NCBIgene;Acc:281483]	281483	F1N4T2
ENSBTAG00000012335	319.074	66.4151	571.732	8.60847	3.10576	1.7327e-11	1.10961e-09	22	50420590	50430092	+	3700	UBA7	GO:0006464;GO:0008641;GO:0005634;GO:0005737;GO:0006464;GO:0006464;GO:0006464;GO:0006974;GO:0008641;GO:0008641;GO:0019782;GO:0019782;GO:0019782;GO:0019941;GO:0032020;GO:0032020;GO:0032020;GO:0032446;	K10698	EC:6.2.1.45	COG0476	H	Bos taurus ubiquitin like modifier activatingenzyme 7 (UBA7), mRNA. [Source:RefSeqmRNA;Acc:NM_001012284]	497204	Q5GF34
ENSBTAG00000037559	971.875	39.046	1904.7	48.781	5.60825	2.04773e-11	1.29936e-09	26	16075794	16117389	+	2132	-	GO:0004497;GO:0005506;GO:0005506;GO:0005737;GO:0006082;GO:0006805;GO:0008392;GO:0008395;GO:0016491;GO:0016705;GO:0016705;GO:0016712;GO:0019373;GO:0020037;GO:0020037;GO:0020037;GO:0042738;GO:0043231;GO:0046872;GO:0055114;GO:0055114;GO:0055114;GO:0055114;	K17720	EC:1.14.14.1	-	-	-	535243	Q1JQD1
ENSBTAG00000010841	4128.52	62.1073	8194.94	131.948	7.04383	2.0506e-11	1.29936e-09	3	22466919	22510019	+	3939	FMO5	GO:0004497;GO:0004497;GO:0004499;GO:0004499;GO:0004499;GO:0004499;GO:0005783;GO:0005783;GO:0005789;GO:0005829;GO:0016020;GO:0016491;GO:0031090;GO:0043231;GO:0050660;GO:0050660;GO:0050661;GO:0050661;GO:0055114;GO:0055114;GO:0055114;	K00485	EC:1.14.13.8	COG2072	P	Bos taurus flavin containing monooxygenase 5(FMO5), mRNA. [Source:RefSeq mRNA;Acc:NM_001101304]	788719	A6QLN7
ENSBTAG00000006552	74.952	17.944	131.96	7.354	2.87853	2.12984e-11	1.34486e-09	1	83922240	83951783	+	2277	LAMP3	GO:0005764;GO:0005765;GO:0016020;GO:0016020;GO:0016020;GO:0016021;GO:0016020;GO:0016020;	K06562	-	NOG288611	-	Bos taurus lysosomal associated membrane protein 3(LAMP3), mRNA. [Source:RefSeq mRNA;Acc:NM_001102135]	531327	A7MBJ8
ENSBTAG00000002041	108.797	32.0867	185.508	5.78146	2.53143	2.37756e-11	1.48569e-09	X	13811114	13826009	+	3227	SASH3	GO:0002639;GO:0002639;GO:0002726;GO:0002821;GO:0002821;GO:0005515;GO:0005634;GO:0005634;GO:0005737;GO:0005737;GO:0030890;GO:0030890;GO:0032729;GO:0032733;GO:0032743;GO:0032753;GO:0032760;GO:0042102;GO:0043372;GO:0046622;GO:0048873;GO:0051251;GO:0005515;	-	-	NOG252868	-	SAM and SH3 domain containing 3 [Source:VGNCSymbol;Acc:VGNC:34294]	534137	A0JN71
ENSBTAG00000011409	57.944	4.40551	111.483	25.3053	4.66137	2.69909e-11	1.68079e-09	8	59799960	59808752	-	2816	CD72	GO:0004888;GO:0004888;GO:0005887;GO:0005887;GO:0005887;GO:0016020;GO:0016021;	K06504	-	-	-	CD72 molecule [Source:VGNC Symbol;Acc:VGNC:27045]"	783725	-
ENSBTAG00000002092	92.7982	19.7264	165.87	8.40851	3.07185	3.01951e-11	1.85474e-09	23	10860919	10873149	+	2641	PI16	GO:0005576;GO:0005576;GO:0005576;GO:0005615;GO:0010466;GO:0030414;GO:0005576;GO:0005576;GO:0005576;GO:0005615;GO:0010466;GO:0030414;	K20412	-	COG2340	S	peptidase inhibitor 16 [Source:VGNCSymbol;Acc:VGNC:32853]	507058	Q58D34
ENSBTAG00000006397	59.0677	7.17435	110.961	15.4664	3.95106	3.0716e-11	1.88034e-09	19	28728646	28730292	+	735	-	-	-	-	-	-	-	-	-
ENSBTAG00000039861	811.959	157.574	1466.34	9.30576	3.21812	3.19972e-11	1.95216e-09	17	61363053	61371004	-	1691	OAS1Y	GO:0001730;GO:0003723;GO:0003723;GO:0003725;GO:0003725;GO:0003725;GO:0005524;GO:0005524;GO:0005634;GO:0005654;GO:0005829;GO:0006955;GO:0006955;GO:0016740;GO:0016740;GO:0016779;GO:0016779;GO:0045071;GO:0051607;GO:0051607;GO:0051607;GO:0060700;	K14216	EC:2.7.7.84	-	-	Bos taurus 2',5'-oligoadenylate synthetase 1,40/46kDa (OAS1Y), mRNA. [Source:RefSeqmRNA;Acc:NM_001040606]	654488	Q5MYT8
ENSBTAG00000004291	160.448	54.3458	266.55	4.9047	2.29416	3.42025e-11	2.07967e-09	X	3968970	4042579	-	5364	SEPT6	GO:0005525;GO:0031105;GO:0005525;GO:0031105;GO:0000166;GO:0000775;GO:0000776;GO:0000777;GO:0003924;GO:0005525;GO:0005525;GO:0005525;GO:0005694;GO:0005737;GO:0005819;GO:0005856;GO:0005929;GO:0005940;GO:0007049;GO:0007283;GO:0015630;GO:0030154;GO:0030496;GO:0031105;GO:0031105;GO:0031105;GO:0031514;GO:0032154;GO:0032947;GO:0042995;GO:0051301;GO:0060271;GO:0061640;GO:0005525;GO:0031105;GO:0005525;GO:…	K16939	-	COG5019	DZ	Bos taurus septin 6 (SEPT6), mRNA. [Source:RefSeqmRNA;Acc:NM_001035430]	540783	Q3SZN0
ENSBTAG00000034193	101.812	9.82403	193.799	19.727	4.3021	3.89874e-11	2.34691e-09	15	22513156	22581009	+	2472	BCO2	GO:0003834;GO:0004744;GO:0005739;GO:0005739;GO:0010436;GO:0016116;GO:0016119;GO:0016119;GO:0016121;GO:0016121;GO:0016121;GO:0016122;GO:0016702;GO:0016702;GO:0016702;GO:0016702;GO:0042574;GO:0042574;GO:0046872;GO:0051213;GO:0051881;GO:0055114;GO:0055114;GO:0055114;GO:0055114;GO:2000377;	K10252	EC:1.13.11.71	-	-	Bos taurus beta-carotene oxygenase 2 (BCO2), mRNA.[Source:RefSeq mRNA;Acc:NM_001101987]	514135	A7E341;V6F7Q8
ENSBTAG00000054649	165.681	34.159	297.203	8.70058	3.12111	5.16195e-11	3.097e-09	4	113233116	113240464	+	1995	-	GO:0005525;	-	-	-	-	GTPase, IMAP family member 4-like [Source:NCBIgene;Acc:768255]	-	-
ENSBTAG00000015160	131.396	27.2423	235.55	8.64649	3.11212	5.29471e-11	3.16613e-09	21	69348993	69356401	+	2262	PLD4	GO:0002244;GO:0003824;GO:0003824;GO:0005634;GO:0005783;GO:0006909;GO:0032588;GO:0045335;GO:0003824;	K16860	EC:3.1.4.4	-	-	phospholipase D family member 4 [Source:VGNCSymbol;Acc:VGNC:32998]	789315	-
ENSBTAG00000000715	39.6882	5.37436	74.0019	13.7694	3.7834	5.38526e-11	3.20965e-09	4	113349198	113356352	-	1198	-	GO:0005525;GO:0005525;GO:0016020;GO:0016021;	-	-	-	-	GTPase IMAP family member 5 [Source:NCBIgene;Acc:530077]	530077	-
ENSBTAG00000007237	47.9936	4.6992	91.2879	19.4263	4.27994	5.93043e-11	3.5114e-09	10	35786200	35841256	+	3721	BUB1B	GO:0000776;GO:0000776;GO:0000777;GO:0000778;GO:0000778;GO:0000940;GO:0000940;GO:0004672;GO:0004672;GO:0004672;GO:0005524;GO:0005524;GO:0005737;GO:0005819;GO:0005829;GO:0006468;GO:0006468;GO:0007091;GO:0007094;GO:0007094;GO:0007094;GO:0048471;GO:0051754;GO:0071459;	K06637	EC:2.7.11.1	-	-	Bos taurus BUB1 mitotic checkpoint serine/threoninekinase B (BUB1B), mRNA. [Source:RefSeqmRNA;Acc:NM_001145173]	537027	F1MWP1
ENSBTAG00000018201	1374.88	313.584	2436.18	7.76881	2.95769	6.11167e-11	3.60689e-09	29	39842588	39854652	+	3415	TKFC	GO:0004371;GO:0004371;GO:0004371;GO:0005524;GO:0005524;GO:0005829;GO:0006071;GO:0006071;GO:0016301;GO:0016310;GO:0019563;GO:0004371;GO:0005524;GO:0006071;GO:0004371;GO:0004371;GO:0005524;GO:0006071;GO:0034012;GO:0039534;GO:0044262;GO:0045088;GO:0046835;GO:0050354;GO:0050354;	K00863	-	-	-	Bos taurus triokinase and FMN cyclase (TKFC), mRNA.[Source:RefSeq mRNA;Acc:NM_001024524]	512373	A0JN77
ENSBTAG00000009983	651.184	185.96	1116.41	6.00346	2.5858	6.52156e-11	3.83625e-09	10	16268432	16328199	+	3562	KIF23	GO:0000915;GO:0003777;GO:0005524;GO:0007018;GO:0008017;GO:0072383;GO:0000915;GO:0003777;GO:0005524;GO:0007018;GO:0008017;GO:0072383;GO:0000166;GO:0000281;GO:0000915;GO:0000915;GO:0003774;GO:0003777;GO:0003777;GO:0003777;GO:0005524;GO:0005524;GO:0005524;GO:0005634;GO:0005634;GO:0005654;GO:0005813;GO:0005819;GO:0005871;GO:0005874;GO:0005874;GO:0007018;GO:0007018;GO:0007018;GO:0008017;GO:0008017;GO:…	K17387	-	COG5059	Z	Bos taurus kinesin family member 23 (KIF23), mRNA.[Source:RefSeq mRNA;Acc:NM_001098038]	515748	A5D7N6
ENSBTAG00000033731	190.074	71.2629	308.886	4.33445	2.11585	9.68076e-11	5.58546e-09	29	12744375	12830803	+	2876	PRCP	GO:0002155;GO:0002353;GO:0003085;GO:0003085;GO:0006508;GO:0006508;GO:0006508;GO:0008236;GO:0008236;GO:0008239;GO:0042593;GO:0043535;GO:0043535;GO:0045178;GO:0060055;GO:0060055;GO:0097009;GO:2000377;	-	-	-	-	prolylcarboxypeptidase [Source:VGNCSymbol;Acc:VGNC:33287]	-	-
ENSBTAG00000006779	86.4878	24.3833	148.592	6.09402	2.60739	1.09151e-10	6.25764e-09	18	2453442	2458665	-	2364	LDHD	GO:0003824;GO:0003824;GO:0004458;GO:0005739;GO:0005739;GO:0008720;GO:0016491;GO:0016491;GO:0050660;GO:0050660;GO:0050660;GO:0055114;GO:0055114;GO:0071949;GO:0071949;GO:1903457;	K00102	EC:1.1.2.4	COG0277	C	Bos taurus lactate dehydrogenase D (LDHD), mRNA.[Source:RefSeq mRNA;Acc:NM_001075443]	510284	Q148K4
ENSBTAG00000004288	1430.85	511.407	2350.3	4.59575	2.2003	1.15094e-10	6.57748e-09	23	25209814	25224154	-	1985	GSTA4	GO:0004364;GO:0005515;GO:0004364;GO:0005515;GO:0004364;GO:0004364;GO:0004364;GO:0005515;GO:0005737;GO:0006749;GO:0016740;GO:0004364;GO:0004364;GO:0005515;GO:0006749;GO:0006805;GO:0042802;GO:0042803;	K00799	EC:2.5.1.18	NOG266414	-	glutathione S-transferase alpha 4 [Source:VGNCSymbol;Acc:VGNC:53979]	533917	Q5E9G0
ENSBTAG00000000172	1531.42	545.35	2517.48	4.61628	2.20673	1.18124e-10	6.72321e-09	X	92370954	92471753	-	2331	PFKFB1	GO:0003824;GO:0003873;GO:0005524;GO:0006000;GO:0006003;GO:0003824;GO:0003873;GO:0005524;GO:0006000;GO:0006003;GO:0003824;GO:0003824;GO:0003873;GO:0003873;GO:0003873;GO:0004331;GO:0004331;GO:0005524;GO:0005524;GO:0005829;GO:0006000;GO:0006000;GO:0006003;GO:0006003;GO:0006003;GO:0006003;GO:0016311;GO:0042802;GO:0043540;GO:0043540;GO:0046835;	K19028	-	-	-	6-phosphofructo-2-kinase/fructose-2,6-biphosphatase1 [Source:VGNC Symbol;Acc:VGNC:32769]	282304	P49872
ENSBTAG00000017514	296.013	110.91	481.117	4.33792	2.117	1.18389e-10	6.72321e-09	29	46888863	46898541	+	1405	CCND1	GO:0000079;GO:0000082;GO:0000082;GO:0000082;GO:0000122;GO:0000122;GO:0000122;GO:0000278;GO:0000307;GO:0000307;GO:0000307;GO:0000307;GO:0000320;GO:0001934;GO:0001934;GO:0003714;GO:0003714;GO:0004672;GO:0004672;GO:0005634;GO:0005634;GO:0005634;GO:0005634;GO:0005634;GO:0005634;GO:0005654;GO:0005737;GO:0005737;GO:0005737;GO:0005923;GO:0006468;GO:0006974;GO:0006974;GO:0007049;GO:0007088;GO:0007595;GO:…	K04503	-	COG5024	D	cyclin D1 [Source:VGNC Symbol;Acc:VGNC:26962]"	524530	Q2KI22
ENSBTAG00000010408	113.416	35.687	191.146	5.35618	2.4212	1.18965e-10	6.73474e-09	16	4259232	4284591	+	3411	IKBKE	GO:0004672;GO:0004672;GO:0004674;GO:0004704;GO:0005524;GO:0005524;GO:0005634;GO:0005737;GO:0006468;GO:0006468;GO:0006468;GO:0007252;GO:0008384;GO:0008630;GO:0010884;GO:0016605;GO:0018105;GO:0031625;GO:0031625;GO:0031966;GO:0034340;GO:0035456;GO:0036435;GO:0036435;GO:0038061;GO:0043123;GO:0051260;GO:0098586;	K07211	EC:2.7.11.10	-	-	Bos taurus inhibitor of nuclear factor kappa Bkinase subunit epsilon (IKBKE), mRNA. [Source:RefSeqmRNA;Acc:NM_001046345]	533216	Q29RL5
ENSBTAG00000017194	295.019	28.2535	561.785	19.8837	4.31352	1.23167e-10	6.95086e-09	21	68618028	68641669	+	2578	ASPG	GO:0005515;GO:0005515;GO:0004067;GO:0004067;GO:0005515;	K13278	-	-	-	asparaginase [Source:VGNC Symbol;Acc:VGNC:26218]"	505486	-
ENSBTAG00000026326	97.8412	29.5562	166.126	5.62068	2.49075	1.26248e-10	7.10252e-09	25	26509758	26513471	-	3342	SPN	GO:0004888;GO:0004888;GO:0016020;GO:0016021;GO:0032609;GO:0032609;GO:0050863;GO:0050863;GO:2000404;GO:2000404;	K06477	-	NOG47487	R	Bos taurus sialophorin (SPN), mRNA. [Source:RefSeqmRNA;Acc:NM_001103102]	614645	A6QQP5
ENSBTAG00000025535	883.092	87.0912	1679.09	19.2797	4.26901	1.4414e-10	8.05891e-09	23	22288147	22307981	+	2518	GLYATL3	GO:0005739;GO:0005739;GO:0047961;GO:0047961;GO:0005739;GO:0047961;	K22750	EC:2.3.1.-	-	-	glycine-N-acyltransferase like 3 [Source:VGNCSymbol;Acc:VGNC:29428]	787783	E1BI09
ENSBTAG00000030940	148.56	38.1046	259.016	6.79749	2.765	1.63111e-10	9.03565e-09	4	113112102	113120508	-	1551	GIMAP7	GO:0005525;GO:0005525;GO:0005525;GO:0005829;	-	-	NOG86579	S	Bos taurus GTPase, IMAP family member 7 (GIMAP7),mRNA. [Source:RefSeq mRNA;Acc:NM_001080257]	510988	Q2KJJ4
ENSBTAG00000020773	99.4087	30.032	168.785	5.62018	2.49062	1.73424e-10	9.57755e-09	29	43995912	43999323	+	1346	CTSW	GO:0006508;GO:0008234;GO:0004197;GO:0005615;GO:0005764;GO:0006508;GO:0006508;GO:0008234;GO:0008234;GO:0051603;GO:0006508;GO:0008234;	K08569	EC:3.4.22.-	-	-	cathepsin W [Source:VGNC Symbol;Acc:VGNC:27819]"	510967	A8Q3N8
ENSBTAG00000049223	191.489	67.2352	315.742	4.69609	2.23146	1.75945e-10	9.68718e-09	1	106028381	106057292	+	1755	SPTSSB	GO:0004758;GO:0004758;GO:0004758;GO:0005783;GO:0005789;GO:0006629;GO:0006665;GO:0007029;GO:0016020;GO:0016021;GO:0017059;GO:0017059;GO:0017059;GO:0030148;GO:0046513;GO:1904220;	-	-	-	-	Bos taurus serine palmitoyltransferase smallsubunit B (SPTSSB), mRNA. [Source:RefSeqmRNA;Acc:NM_001110774]	-	-
ENSBTAG00000014326	26.9087	2.26742	51.5499	22.735	4.50684	1.8231e-10	1.00071e-08	3	108198136	108213207	-	2204	CDCA8	GO:0000070;GO:0000775;GO:0000775;GO:0005634;GO:0005730;GO:0007080;GO:0010369;GO:0030496;GO:0032133;GO:0032133;GO:0032991;GO:0045171;GO:0051233;GO:0051276;	K11514	-	NOG39975	-	Bos taurus cell division cycle associated 8(CDCA8), mRNA. [Source:RefSeq mRNA;Acc:NM_001083652]	508022	A4IFM5
ENSBTAG00000048640	20.2181	0.645898	39.7904	61.6047	5.94497	1.8852e-10	1.02855e-08	15	78211765	78212694	+	930	-	GO:0004930;GO:0004984;GO:0007186;GO:0016021;	-	-	-	-	olfactory receptor 4A47 [Source:NCBIgene;Acc:100336921]	-	-
ENSBTAG00000020789	380.445	17.0901	743.8	43.5223	5.44368	1.89381e-10	1.03013e-08	X	135464887	135622063	-	3130	STS	GO:0003824;GO:0008484;GO:0003824;GO:0008484;GO:0008484;GO:0003824;GO:0003824;GO:0008484;GO:0008484;GO:0016020;GO:0016021;	K01131	EC:3.1.6.2	-	-	Bos taurus steroid sulfatase (STS), mRNA.[Source:RefSeq mRNA;Acc:NM_001075394]	509206	Q19AM0
ENSBTAG00000012228	156.092	56.0465	256.137	4.57007	2.19222	2.16337e-10	1.16622e-08	3	14606839	14627449	-	4228	SEMA4A	GO:0005515;GO:0001755;GO:0002292;GO:0005515;GO:0005615;GO:0005634;GO:0005829;GO:0005887;GO:0007409;GO:0008360;GO:0010594;GO:0016020;GO:0016021;GO:0016525;GO:0030215;GO:0030335;GO:0038191;GO:0043231;GO:0045063;GO:0045499;GO:0048843;GO:0050919;GO:0071526;GO:0071526;	K06521	-	-	-	semaphorin 4A [Source:VGNC Symbol;Acc:VGNC:34433]"	510239	Q5EA85
ENSBTAG00000050485	20.8685	0.361355	41.3756	114.501	6.83922	2.97079e-10	1.5733e-08	17	73154741	73156786	+	420	-	-	-	-	-	-	-	-	-
ENSBTAG00000001143	152.697	22.8007	282.593	12.394	3.63158	3.15353e-10	1.66519e-08	3	54148968	54165067	-	2481	-	GO:0003924;GO:0005525;	K20899	-	-	-	Bos taurus interferon-induced guanylate-bindingprotein 1 (LOC512486), mRNA. [Source:RefSeqmRNA;Acc:NM_001244229]	511531	-
ENSBTAG00000053645	15080.5	4278.77	25882.2	6.04898	2.59669	3.51003e-10	1.83201e-08	25	36648051	36691853	-	2002	CYP3A5	GO:0004497;GO:0004497;GO:0004497;GO:0005506;GO:0005506;GO:0016020;GO:0016021;GO:0016491;GO:0016705;GO:0016705;GO:0016712;GO:0016712;GO:0020037;GO:0020037;GO:0046872;GO:0055114;GO:0055114;GO:0055114;	-	-	-	-	cytochrome P450, family 3, subfamily A, polypeptide5 [Source:NCBI gene;Acc:526682]	-	-
ENSBTAG00000008436	86.9099	26.2883	147.531	5.61205	2.48853	3.6684e-10	1.90915e-08	13	51395118	51404718	-	3092	CDC25B	GO:0000922;GO:0001556;GO:0004725;GO:0005622;GO:0005634;GO:0005737;GO:0005813;GO:0006468;GO:0006470;GO:0007144;GO:0019901;GO:0032467;GO:0045860;GO:0045931;GO:1902751;GO:0004725;GO:0005622;GO:0006470;GO:1902751;GO:0004725;GO:0005622;GO:0006470;GO:1902751;GO:0000086;GO:0004725;GO:0004725;GO:0004725;GO:0005622;GO:0005634;GO:0005737;GO:0006470;GO:0006470;GO:0010971;GO:0035335;GO:0045931;GO:0110032;GO:…	K05866	EC:3.1.3.48	-	-	Bos taurus cell division cycle 25B (CDC25B), mRNA.[Source:RefSeq mRNA;Acc:NM_001191415]	505847	E1BL76
ENSBTAG00000001008	65.703	17.1593	114.247	6.65799	2.73509	3.87444e-10	1.9991e-08	28	26783286	26788539	-	2832	PRF1	GO:0005509;GO:0019835;GO:0001771;GO:0001913;GO:0002357;GO:0002418;GO:0005509;GO:0005509;GO:0005509;GO:0005829;GO:0016021;GO:0016021;GO:0019835;GO:0019835;GO:0019835;GO:0022829;GO:0022829;GO:0031410;GO:0042802;GO:0044194;GO:0044194;GO:0051260;GO:0051260;GO:0051607;GO:0051712;GO:0055085;	K07818	-	-	-	perforin 1 [Source:VGNC Symbol;Acc:VGNC:33313]"	369025	B6DXC7
ENSBTAG00000050373	46.0596	0	92.1192	Inf	Inf	4.04403e-10	2.07475e-08	17	70693898	70701513	-	611	-	-	-	-	-	-	-	-	-
ENSBTAG00000021291	84.188	24.4241	143.952	5.89386	2.55921	4.21207e-10	2.15484e-08	21	35027776	35267297	-	1029	STXBP6	GO:0000145;GO:0005546;GO:0005886;GO:0006887;GO:0006893;GO:0016020;GO:0016021;GO:0016021;GO:0016192;GO:0016192;GO:0017049;GO:0035542;GO:0035542;GO:0051601;GO:0016021;GO:0016192;GO:0035542;GO:0035542;	K08519	-	-	-	Bos taurus syntaxin binding protein 6 (STXBP6),mRNA. [Source:RefSeq mRNA;Acc:NM_001076038]	534718	Q2YDL1
ENSBTAG00000011156	69.158	18.5455	119.77	6.45821	2.69114	4.35407e-10	2.21494e-08	6	61243794	61478178	-	4081	ATP8A1	GO:0000166;GO:0000287;GO:0004012;GO:0005524;GO:0005783;GO:0005794;GO:0005886;GO:0007612;GO:0015914;GO:0016021;GO:0030335;GO:0043231;GO:0061092;GO:0000166;GO:0000287;GO:0004012;GO:0005524;GO:0015914;GO:0016021;GO:0000166;GO:0000166;GO:0000166;GO:0000287;GO:0000287;GO:0000287;GO:0004012;GO:0004012;GO:0004012;GO:0004012;GO:0005524;GO:0005524;GO:0005524;GO:0005794;GO:0005802;GO:0005886;GO:0015914;GO:…	K14802	EC:7.6.2.1	-	-	Bos taurus ATPase phospholipid transporting 8A1(ATP8A1), mRNA. [Source:RefSeq mRNA;Acc:NM_174838]	317692	Q29449
ENSBTAG00000008550	242.673	90.9557	394.39	4.33606	2.11639	4.74361e-10	2.39958e-08	4	113276469	113287212	+	1772	GIMAP7	GO:0005525;GO:0005525;GO:0005525;GO:0005829;	-	-	-	-	Bos taurus GTPase, IMAP family member 7 (GIMAP7),mRNA. [Source:RefSeq mRNA;Acc:NM_001105034]	100125415	A6QPT3
ENSBTAG00000006453	30.1736	3.56261	56.7846	15.9391	3.99449	5.84184e-10	2.9143e-08	15	29025582	29032726	+	625	CD3G	GO:0004888;GO:0004888;GO:0004888;GO:0004888;GO:0007163;GO:0007166;GO:0007166;GO:0007166;GO:0007166;GO:0009897;GO:0015031;GO:0016020;GO:0016020;GO:0016020;GO:0016021;GO:0030217;GO:0042105;GO:0042105;GO:0042803;GO:0045059;GO:0046982;GO:0051260;GO:0070228;	K06452	-	-	-	CD3g molecule [Source:VGNC Symbol;Acc:VGNC:27031]"	281055	-
ENSBTAG00000005198	78.9412	23.4084	134.474	5.74468	2.52223	7.37222e-10	3.63756e-08	7	53622273	53729308	-	4306	FGF1	GO:0000187;GO:0001759;GO:0001934;GO:0005104;GO:0005104;GO:0005178;GO:0005576;GO:0005576;GO:0005576;GO:0005615;GO:0005615;GO:0005829;GO:0008083;GO:0008083;GO:0008201;GO:0008284;GO:0008543;GO:0008543;GO:0010595;GO:0030324;GO:0030335;GO:0031012;GO:0032148;GO:0034605;GO:0043406;GO:0044548;GO:0045542;GO:0045766;GO:0045944;GO:0045944;GO:0050679;GO:0051781;GO:0060681;GO:0072163;GO:1901509;GO:1902533;GO:…	K18496	-	NOG246422	-	Bos taurus fibroblast growth factor 1 (FGF1),transcript variant 2, mRNA. [Source:RefSeqmRNA;Acc:NM_174055]	281160	P03968
ENSBTAG00000018367	29.0433	3.45078	54.6358	15.8329	3.98485	1.43313e-09	6.82874e-08	29	37311028	37367705	+	3934	CD6	GO:0001530;GO:0001771;GO:0001772;GO:0002438;GO:0005044;GO:0005044;GO:0006898;GO:0007157;GO:0009897;GO:0016020;GO:0016020;GO:0016020;GO:0016021;GO:0031226;GO:0031663;GO:0032496;GO:0042101;GO:0042102;GO:0042802;GO:0070891;GO:1900017;GO:0005044;GO:0016020;GO:0005044;GO:0016020;GO:0005044;GO:0016020;	K06456	-	-	-	CD6 molecule [Source:VGNC Symbol;Acc:VGNC:27041]"	282881	-
ENSBTAG00000009284	1214.13	342.511	2085.75	6.08959	2.60635	1.46012e-09	6.86677e-08	5	56910794	56923321	+	2327	GLS2	GO:0004359;GO:0004359;GO:0004359;GO:0005515;GO:0005739;GO:0006537;GO:0006541;GO:0006541;GO:0006543;GO:0042981;GO:0072593;	K01425	EC:3.5.1.2	-	-	Bos taurus glutaminase 2 (GLS2), mRNA.[Source:RefSeq mRNA;Acc:NM_001192274]	539561	E1BHZ6
ENSBTAG00000003016	61.5485	15.947	107.15	6.71915	2.74828	1.60293e-09	7.4993e-08	16	80420337	80428748	+	2986	PTPN7	GO:0004721;GO:0004725;GO:0004725;GO:0006470;GO:0006470;GO:0016311;GO:0016311;GO:0016787;GO:0016791;GO:0016791;GO:0035335;GO:0004725;GO:0006470;GO:0016311;GO:0016791;GO:0004725;GO:0006470;GO:0016311;GO:0016791;GO:0004725;GO:0006470;GO:0016311;GO:0016791;	K18019	EC:3.1.3.48	-	-	protein tyrosine phosphatase, non-receptor type 7[Source:VGNC Symbol;Acc:VGNC:33542]	614077	Q58D75
ENSBTAG00000009733	4219.49	1356.97	7082.02	5.219	2.38377	1.64031e-09	7.65435e-08	8	81068225	81099411	-	1613	FBP1	GO:0000122;GO:0003824;GO:0005634;GO:0005737;GO:0005737;GO:0005737;GO:0005829;GO:0005829;GO:0005975;GO:0005975;GO:0005975;GO:0005986;GO:0006000;GO:0006002;GO:0006002;GO:0006002;GO:0006094;GO:0006094;GO:0006094;GO:0006111;GO:0006111;GO:0008152;GO:0016208;GO:0016208;GO:0016311;GO:0016311;GO:0016787;GO:0016791;GO:0016791;GO:0030308;GO:0030308;GO:0030388;GO:0035690;GO:0035690;GO:0042132;GO:0042132;GO:…	K03841	EC:3.1.3.11	COG0158	G	fructose-bisphosphatase 1 [Source:VGNCSymbol;Acc:VGNC:28887]	513483	Q3SZB7
ENSBTAG00000005049	38.2944	6.75369	69.8351	10.3403	3.3702	1.7118e-09	7.96737e-08	8	7822291	7874394	-	3044	BLK	GO:0004672;GO:0004713;GO:0005515;GO:0005524;GO:0006468;GO:0000166;GO:0004672;GO:0004672;GO:0004713;GO:0004713;GO:0004713;GO:0004715;GO:0004715;GO:0005102;GO:0005515;GO:0005524;GO:0005524;GO:0005524;GO:0006468;GO:0006468;GO:0007169;GO:0016301;GO:0016310;GO:0016740;GO:0030154;GO:0031234;GO:0038083;GO:0004672;GO:0004713;GO:0004715;GO:0005515;GO:0005524;GO:0006468;GO:0032024;GO:0050853;GO:0004672;GO:…	K08890	EC:2.7.10.2	COG0515	T	BLK proto-oncogene, Src family tyrosine kinase[Source:VGNC Symbol;Acc:VGNC:26504]	532587	Q08DU6
ENSBTAG00000021971	159.476	62.0427	256.91	4.14086	2.04993	1.80914e-09	8.37725e-08	7	31380877	31541086	-	4265	SNCAIP	GO:0005515;GO:0005515;GO:0005654;GO:0005737;GO:0008219;GO:0031625;GO:0036464;GO:0042417;GO:0042802;GO:0046928;GO:0090083;GO:0005515;	K04558	-	-	-	Bos taurus synuclein alpha interacting protein(SNCAIP), mRNA. [Source:RefSeq mRNA;Acc:NM_001205778]	540156	-
ENSBTAG00000014435	51.7665	2.77901	100.754	36.2554	5.18012	1.90045e-09	8.75515e-08	23	27988581	27992408	-	2110	TCF19	GO:0003700;GO:0003700;GO:0005515;GO:0006355;GO:0046872;	-	-	NOG39710	-	Bos taurus transcription factor 19 (TCF19), mRNA.[Source:RefSeq mRNA;Acc:NM_001083684]	514216	A4IFF7
ENSBTAG00000003234	187.962	68.3593	307.565	4.49925	2.16968	2.16272e-09	9.93804e-08	18	8586361	8679888	+	1224	HSD17B2	GO:0001701;GO:0001890;GO:0004303;GO:0016020;GO:0016021;GO:0016491;GO:0016491;GO:0032526;GO:0047035;GO:0055114;	K13368	-	COG1028	IQ	Bos taurus hydroxysteroid 17-beta dehydrogenase 2(HSD17B2), mRNA. [Source:RefSeq mRNA;Acc:NM_001075726]	515710	Q0PHW6
ENSBTAG00000008963	88.2016	28.2028	148.201	5.25482	2.39364	2.22862e-09	1.02149e-07	17	55569766	55740689	+	6890	CIT	GO:0000281;GO:0004672;GO:0004674;GO:0005524;GO:0006468;GO:0035556;GO:0000281;GO:0004672;GO:0004674;GO:0005524;GO:0006468;GO:0035556;GO:0000166;GO:0004672;GO:0004672;GO:0004674;GO:0004674;GO:0004674;GO:0005524;GO:0005524;GO:0005524;GO:0006468;GO:0006468;GO:0016301;GO:0016310;GO:0016740;GO:0035556;GO:0035556;GO:0046872;GO:0000281;GO:0004672;GO:0004674;GO:0005524;GO:0006468;GO:0035556;GO:0000281;GO:…	K16308	EC:2.7.11.1	-	-	citron rho-interacting serine/threonine kinase[Source:VGNC Symbol;Acc:VGNC:27375]	786852	-
ENSBTAG00000017582	163.192	64.7745	261.609	4.03876	2.01391	2.25757e-09	1.03214e-07	29	29033507	29051869	+	2807	CHEK1	GO:0000077;GO:0000077;GO:0000077;GO:0000086;GO:0000166;GO:0000785;GO:0001833;GO:0004672;GO:0004672;GO:0004672;GO:0004674;GO:0004674;GO:0004674;GO:0004674;GO:0005524;GO:0005524;GO:0005524;GO:0005634;GO:0005634;GO:0005654;GO:0005657;GO:0005737;GO:0006281;GO:0006468;GO:0006468;GO:0006468;GO:0006468;GO:0006974;GO:0006997;GO:0007093;GO:0010468;GO:0010767;GO:0035402;GO:0035407;GO:0035556;GO:0042127;GO:…	K02216	EC:2.7.11.1	COG0515	T	checkpoint kinase 1 [Source:VGNCSymbol;Acc:VGNC:50058]	513678	A5D7V1
ENSBTAG00000014898	217.774	76.0515	359.496	4.72701	2.24093	2.89065e-09	1.29213e-07	7	38332119	38352118	-	4089	HK3	GO:0001678;GO:0004396;GO:0005524;GO:0005536;GO:0005975;GO:0006096;GO:0016773;GO:0001678;GO:0004396;GO:0004396;GO:0005524;GO:0005536;GO:0005975;GO:0006096;GO:0016773;GO:0000166;GO:0001678;GO:0001678;GO:0004396;GO:0004396;GO:0004396;GO:0005524;GO:0005524;GO:0005524;GO:0005536;GO:0005536;GO:0005623;GO:0005975;GO:0005975;GO:0006096;GO:0016301;GO:0016310;GO:0016740;GO:0016773;GO:0016773;GO:0046835;GO:…	-	-	-	-	Bos taurus hexokinase 3 (HK3), mRNA. [Source:RefSeqmRNA;Acc:NM_001101929]	510616	A6QQB6
ENSBTAG00000021249	55.9804	14.3448	97.6161	6.805	2.7666	2.98036e-09	1.32567e-07	25	25862056	25866924	-	1841	LAT	GO:0001772;GO:0001772;GO:0001772;GO:0002260;GO:0005070;GO:0005794;GO:0005886;GO:0005911;GO:0006954;GO:0006954;GO:0006955;GO:0006955;GO:0007165;GO:0007165;GO:0007229;GO:0007265;GO:0008180;GO:0009967;GO:0010467;GO:0016020;GO:0016020;GO:0016020;GO:0016021;GO:0016021;GO:0019722;GO:0019901;GO:0019901;GO:0035556;GO:0035556;GO:0045860;GO:0045860;GO:0048872;GO:0050863;GO:0050863;GO:0007165;GO:0016020;	K07362	-	-	-	Bos taurus linker for activation of T cells (LAT),mRNA. [Source:RefSeq mRNA;Acc:NM_001104978]	514735	A6QPU8
ENSBTAG00000016972	62.8147	17.3462	108.283	6.24249	2.64212	3.06621e-09	1.36051e-07	19	18501132	18574408	-	1790	RAB11FIP4	GO:0003407;GO:0005768;GO:0005813;GO:0017137;GO:0017137;GO:0030139;GO:0030139;GO:0030306;GO:0030306;GO:0030496;GO:0030496;GO:0032154;GO:0032154;GO:0032456;GO:0032465;GO:0032465;GO:0042803;GO:0048471;GO:0055038;GO:0055038;GO:1903452;	K12485	-	-	-	RAB11 family interacting protein 4 [Source:VGNCSymbol;Acc:VGNC:33619]	100848380	E1BDG6
ENSBTAG00000019262	190.379	22.714	358.043	15.7631	3.97848	3.3681e-09	1.48715e-07	19	40627306	40653433	-	5434	TOP2A	GO:0000166;GO:0000228;GO:0000287;GO:0000712;GO:0000793;GO:0000819;GO:0002244;GO:0003677;GO:0003677;GO:0003677;GO:0003677;GO:0003682;GO:0003916;GO:0003918;GO:0003918;GO:0003918;GO:0003918;GO:0003918;GO:0005080;GO:0005524;GO:0005524;GO:0005524;GO:0005634;GO:0005634;GO:0005634;GO:0005654;GO:0005730;GO:0005730;GO:0005814;GO:0006259;GO:0006259;GO:0006265;GO:0006265;GO:0006265;GO:0006265;GO:0006266;GO:…	K03164	EC:5.99.1.3	-	-	DNA topoisomerase II alpha [Source:VGNCSymbol;Acc:VGNC:49583]	787696	-
ENSBTAG00000021829	247.254	77.2275	417.281	5.40327	2.43383	3.88112e-09	1.70119e-07	7	62495947	62508685	+	1141	GM2A	GO:0004563;GO:0006689;GO:0006689;GO:0006689;GO:0007611;GO:0008047;GO:0008047;GO:0008047;GO:0009313;GO:0019915;GO:0043085;GO:0050877;GO:0050885;	K12383	-	-	-	Bos taurus GM2 ganglioside activator (GM2A), mRNA.[Source:RefSeq mRNA;Acc:NM_001205547]	504524	E1BI28
ENSBTAG00000018347	157.048	62.768	251.328	4.00408	2.00147	4.71582e-09	2.04228e-07	8	38472459	38546405	-	2388	IL33	GO:0005125;GO:0005125;GO:0005125;GO:0005125;GO:0010469;GO:0043032;GO:0050729;GO:0090197;	K12967	-	NOG41297	-	Bos taurus interleukin 33 (IL33), mRNA.[Source:RefSeq mRNA;Acc:NM_001075297]	507054	Q08DU3
ENSBTAG00000016344	60.1119	16.0538	104.17	6.4888	2.69795	6.14447e-09	2.61089e-07	19	28294817	28342739	-	2890	PIK3R6	GO:0005942;GO:0005944;GO:0005944;GO:0005944;GO:0007186;GO:0007186;GO:0014065;GO:0016020;GO:0042269;GO:0043406;GO:0043406;GO:0043551;GO:0045582;GO:0045766;GO:0046854;GO:0046934;GO:0046935;GO:0046935;GO:0046935;GO:0046935;GO:0005944;GO:0046935;	K21290	-	NOG28373	S	Bos taurus phosphoinositide-3-kinase regulatorysubunit 6 (PIK3R6), mRNA. [Source:RefSeqmRNA;Acc:NM_001102028]	515621	A7MBD5
ENSBTAG00000002929	48.8358	8.41023	89.2614	10.6134	3.40782	7.0196e-09	2.95494e-07	23	52201686	52218895	-	4722	IRF4	GO:0000788;GO:0000978;GO:0001228;GO:0003700;GO:0003700;GO:0003700;GO:0005515;GO:0005654;GO:0006355;GO:0006355;GO:0006479;GO:0016279;GO:0018022;GO:0034122;GO:0042832;GO:0043011;GO:0043388;GO:0043565;GO:0043966;GO:0043967;GO:0044212;GO:0044212;GO:0045082;GO:0045086;GO:0045368;GO:0045404;GO:0045893;GO:0045944;GO:0045944;GO:0072540;GO:0120162;GO:0003700;GO:0005515;GO:0006355;GO:0044212;	K09445	-	-	-	interferon regulatory factor 4 [Source:VGNCSymbol;Acc:VGNC:30275]	506141	-
ENSBTAG00000008099	50.3069	12.6396	87.9742	6.96018	2.79913	7.78649e-09	3.24e-07	22	53029379	53032543	-	1432	CCR5	GO:0000165;GO:0003779;GO:0004930;GO:0004930;GO:0004930;GO:0004950;GO:0004950;GO:0005737;GO:0005768;GO:0005886;GO:0006816;GO:0006935;GO:0006935;GO:0006935;GO:0006952;GO:0006954;GO:0006954;GO:0006954;GO:0006955;GO:0006955;GO:0006955;GO:0007165;GO:0007186;GO:0007186;GO:0007186;GO:0007186;GO:0007204;GO:0007267;GO:0009897;GO:0009897;GO:0009897;GO:0009897;GO:0009986;GO:0009986;GO:0014808;GO:0016020;GO:…	K04180	-	NOG148353	S	Bos taurus C-C motif chemokine receptor 5 (CCR5),mRNA. [Source:RefSeq mRNA;Acc:NM_001011672]	497017	Q2HJ17
ENSBTAG00000014470	11436	3712.71	19159.3	5.16046	2.3675	9.87881e-09	4.01805e-07	22	60550594	60578426	-	3282	ALDH1L1	GO:0003824;GO:0003824;GO:0004029;GO:0005737;GO:0005737;GO:0005829;GO:0006730;GO:0006730;GO:0006730;GO:0009058;GO:0009058;GO:0009258;GO:0009258;GO:0009258;GO:0016155;GO:0016155;GO:0016155;GO:0016155;GO:0016491;GO:0016491;GO:0016491;GO:0016620;GO:0016620;GO:0016742;GO:0016742;GO:0055114;GO:0055114;GO:0055114;	K00289	EC:1.5.1.6	-	-	Bos taurus aldehyde dehydrogenase 1 family memberL1 (ALDH1L1), mRNA. [Source:RefSeq mRNA;Acc:NM_001103087]	505677	A7YY67
ENSBTAG00000026501	2898.11	1049.45	4746.77	4.5231	2.17731	1.00125e-08	4.06328e-07	5	113078007	113082470	-	1801	MGC127055	GO:0004497;GO:0005506;GO:0005506;GO:0005737;GO:0006082;GO:0006805;GO:0008395;GO:0016020;GO:0016021;GO:0016491;GO:0016705;GO:0016705;GO:0016712;GO:0016712;GO:0016712;GO:0019369;GO:0020037;GO:0020037;GO:0020037;GO:0042738;GO:0043231;GO:0046872;GO:0055114;GO:0055114;GO:0055114;GO:0055114;	K07414	EC:1.14.14.1	-	-	Bos taurus uncharacterized LOC785824 (MGC127055),mRNA. [Source:RefSeq mRNA;Acc:NM_001080364]	282211	Q01361
ENSBTAG00000000964	56.7836	15.8929	97.6743	6.1458	2.6196	1.03986e-08	4.21052e-07	3	12804191	12868240	+	3789	FCRL5	GO:0009986;GO:0043235;	-	-	-	-	Fc receptor like 5 [Source:NCBI gene;Acc:517126]"	-	-
ENSBTAG00000004505	39.7955	8.54974	71.0412	8.30916	3.0547	1.16174e-08	4.6622e-07	25	2932365	2948268	-	3406	NLRC3	GO:0005515;GO:0005737;GO:0005815;GO:0005829;GO:0007249;GO:0032088;GO:0032715;GO:0032720;GO:0042110;GO:0043124;GO:0048471;GO:0050728;GO:1900226;GO:1901223;GO:0005515;GO:0005515;GO:0000166;GO:0005515;GO:0005524;GO:0005737;GO:0005829;GO:0035556;GO:0043124;	K22614	-	-	-	NLR family CARD domain containing 3 [Source:VGNCSymbol;Acc:VGNC:32112]	507786	F1N7Q2
ENSBTAG00000004894	44.4168	10.5551	78.2785	7.41617	2.89067	1.44379e-08	5.68047e-07	4	113328043	113338736	+	1575	-	GO:0005525;GO:0005525;GO:0005525;GO:0005783;GO:0005525;GO:0005525;GO:0005525;GO:0005783;GO:0016020;GO:0016021;	-	-	-	-	GTPase, IMAP family member 5 [Source:NCBIgene;Acc:505013]	505013	Q3ZBC3
ENSBTAG00000049286	354.469	130.557	578.381	4.43011	2.14734	1.50379e-08	5.87814e-07	19	61357428	61366172	+	639	-	GO:0006869;GO:0016021;GO:0042626;GO:0055085;	-	-	-	-	-	-	-
ENSBTAG00000009337	30.6909	5.18074	56.201	10.8481	3.43936	1.67462e-08	6.50364e-07	18	53647296	53651181	+	3741	PNMA8A	-	-	-	NOG150922	R	Bos taurus PNMA family member 8A (PNMA8A), mRNA.[Source:RefSeq mRNA;Acc:NM_001102512]	532062	A7E321
ENSBTAG00000055197	111.213	37.2085	185.217	4.97782	2.31551	1.70582e-08	6.59644e-07	10	22348419	22356985	-	3561	-	-	-	-	-	-	-	-	-
ENSBTAG00000008088	26.9429	4.24194	49.6439	11.7031	3.54882	1.84882e-08	7.04384e-07	19	44629534	44650895	-	3054	KIF18B	GO:0000070;GO:0000166;GO:0003774;GO:0003777;GO:0003777;GO:0003777;GO:0005524;GO:0005524;GO:0005524;GO:0005634;GO:0005634;GO:0005829;GO:0005871;GO:0005874;GO:0005874;GO:0007018;GO:0007018;GO:0007018;GO:0007019;GO:0008017;GO:0008017;GO:0008017;GO:0008574;GO:0016604;GO:0016887;GO:0061673;GO:1990023;GO:1990752;	-	-	-	-	Bos taurus kinesin family member 18B (KIF18B),mRNA. [Source:RefSeq mRNA;Acc:NM_001192283]	511170	E1BC46
ENSBTAG00000000735	18.8946	1.29519	36.4941	28.1767	4.81643	1.99104e-08	7.55381e-07	21	25981584	25994592	-	1583	BCL2A1	GO:0005737;GO:0005741;GO:0006915;GO:0008630;GO:0042803;GO:0042981;GO:0042981;GO:0043066;GO:0043066;GO:0043066;GO:0043066;GO:0046982;GO:0097192;GO:2001243;	K02162	-	NOG244426	-	BCL2 related protein A1 [Source:NCBIgene;Acc:282151]	282151	Q3C2I0
ENSBTAG00000019617	28.5075	3.97649	53.0385	13.338	3.73747	2.00755e-08	7.60049e-07	3	29519988	29575960	+	2427	PTPN22	GO:0002230;GO:0002685;GO:0004721;GO:0004725;GO:0004725;GO:0005634;GO:0005737;GO:0006470;GO:0006470;GO:0006470;GO:0009898;GO:0010628;GO:0010629;GO:0016311;GO:0016311;GO:0016787;GO:0016791;GO:0016791;GO:0017124;GO:0019900;GO:0030217;GO:0032720;GO:0034141;GO:0034145;GO:0034157;GO:0034165;GO:0035335;GO:0035549;GO:0035644;GO:0042307;GO:0050852;GO:0050868;GO:0070374;GO:0070433;GO:0071225;GO:0071663;GO:…	K18024	EC:3.1.3.48	-	-	Bos taurus protein tyrosine phosphatase, non-receptor type 22 (PTPN22), mRNA. [Source:RefSeqmRNA;Acc:NM_001192503]	518992	-
ENSBTAG00000021437	30.2967	5.10393	55.4896	10.8719	3.44254	2.20886e-08	8.27591e-07	X	73135024	73136025	-	1002	GPR174	GO:0004930;GO:0004930;GO:0004930;GO:0005887;GO:0007186;GO:0007186;GO:0016020;GO:0016021;GO:0016021;GO:0016021;GO:0035025;GO:0043029;GO:0045125;GO:0051482;	K08391	-	-	-	G protein-coupled receptor 174 [Source:VGNCSymbol;Acc:VGNC:29571]	781056	G5E5R1
ENSBTAG00000053806	46.042	11.6041	80.4798	6.93544	2.79399	2.73421e-08	1.01599e-06	7	5745461	5749112	+	2068	-	GO:0051607;GO:0051607;	-	-	-	-	bone marrow stromal antigen 2 [Source:NCBIgene;Acc:618737]	-	-
ENSBTAG00000052255	206.686	43.5028	369.869	8.5022	3.08784	3.28097e-08	1.2092e-06	25	9453238	9490183	-	6139	TVP23A	GO:0009306;GO:0016020;GO:0016021;GO:0016021;GO:0016021;GO:0016192;GO:0030173;	-	-	-	-	trans-golgi network vesicle protein 23 homolog A[Source:NCBI gene;Acc:100139027]	-	-
ENSBTAG00000018235	70.0708	19.9925	120.149	6.00973	2.5873	3.30146e-08	1.21428e-06	20	39789136	39827963	+	2417	SLC45A2	GO:0008506;GO:0008506;GO:0015770;GO:0016020;GO:0016020;GO:0016021;GO:0016021;GO:0016021;GO:0048066;GO:0055085;GO:0055085;	K15378	-	-	-	solute carrier family 45 member 2 [Source:VGNCSymbol;Acc:VGNC:34881]	538746	-
ENSBTAG00000054394	32.5126	6.2055	58.8197	9.47863	3.24468	3.38406e-08	1.23961e-06	27	36583409	36610753	-	2334	-	GO:0005515;GO:0007165;	-	-	-	-	-	-	-
ENSBTAG00000032899	75.2883	26.5985	123.978	4.6611	2.22067	3.50816e-08	1.2773e-06	5	28913670	28916339	-	591	-	GO:0008168;GO:0008168;GO:0016020;GO:0016021;GO:0032259;	-	-	-	-	-	-	-
ENSBTAG00000003749	258.717	99.4525	417.981	4.20282	2.07136	3.73668e-08	1.35504e-06	5	43038800	43120159	-	3183	KCNMB4	GO:0001508;GO:0005513;GO:0005513;GO:0005887;GO:0006813;GO:0006813;GO:0006813;GO:0008076;GO:0008076;GO:0008076;GO:0015269;GO:0015269;GO:0015269;GO:0015269;GO:0015269;GO:0015459;GO:0016020;GO:0016020;GO:0016020;GO:0016021;GO:0019228;GO:0071805;	K04941	-	-	-	Bos taurus potassium calcium-activated channelsubfamily M regulatory beta subunit 4 (KCNMB4), mRNA.[Source:RefSeq mRNA;Acc:NM_001192523]	520448	E1BCE5
ENSBTAG00000000144	54.5168	16.1521	92.8814	5.75043	2.52367	4.09777e-08	1.47708e-06	4	82533901	82573389	+	2333	-	GO:0016020;GO:0016021;GO:0016020;GO:0016021;	-	-	-	-	-	-	-
ENSBTAG00000051169	15.5915	0.62839	30.5547	48.6237	5.60359	4.11616e-08	1.47781e-06	2	25660200	25694204	-	2707	ERICH2	-	-	-	-	-	Bos taurus glutamate rich 2 (ERICH2), mRNA.[Source:RefSeq mRNA;Acc:NM_001102286]	-	-
ENSBTAG00000013662	202.123	59.0641	345.183	5.8442	2.54701	4.60492e-08	1.63701e-06	1	43902264	44073696	+	5107	COL8A1	GO:0005201;GO:0005515;GO:0005576;GO:0005581;GO:0005615;GO:0010811;GO:0030198;GO:0031012;GO:0035987;GO:0048593;GO:0050673;	-	-	NOG114228	S	Bos taurus collagen type VIII alpha 1 chain(COL8A1), mRNA. [Source:RefSeq mRNA;Acc:NM_001101176]	538564	A7E303
ENSBTAG00000018518	99.8997	38.2837	161.516	4.21892	2.07687	4.74138e-08	1.67892e-06	19	14632048	14641729	-	1015	RASL10B	GO:0003050;GO:0003924;GO:0003924;GO:0005525;GO:0005525;GO:0007165;GO:0007165;GO:0016020;GO:0016020;GO:0090277;	K07851	-	-	-	RAS like family 10 member B [Source:VGNCSymbol;Acc:VGNC:33753]	522270	E1BHS7
ENSBTAG00000013730	28.2603	4.63414	51.8865	11.1966	3.48499	5.98787e-08	2.09564e-06	29	37422743	37445044	+	2713	CD5	GO:0005044;GO:0005044;GO:0005886;GO:0005886;GO:0005886;GO:0006898;GO:0009897;GO:0016020;GO:0016020;GO:0016020;GO:0016021;GO:0031295;GO:0031295;GO:0097190;	K06455	-	NOG86650	-	CD5 molecule [Source:VGNC Symbol;Acc:VGNC:27037]"	280745	P19238
ENSBTAG00000021695	2424.57	772.261	4076.88	5.27915	2.40031	6.6395e-08	2.29699e-06	22	48589696	48595068	-	2330	GLYCTK	GO:0000166;GO:0005524;GO:0005737;GO:0005737;GO:0005737;GO:0005794;GO:0005829;GO:0006468;GO:0006468;GO:0006468;GO:0008887;GO:0008887;GO:0008887;GO:0008887;GO:0008887;GO:0016301;GO:0016310;GO:0016740;	K11529	EC:2.7.1.165	-	-	glycerate kinase [Source:VGNCSymbol;Acc:VGNC:29429]	507949	Q2KJF7
ENSBTAG00000004155	880.539	327.395	1433.68	4.37906	2.13062	6.69195e-08	2.31071e-06	19	36171006	36179075	-	2934	SPATA20	GO:0003824;GO:0003824;GO:0005576;GO:0007275;GO:0007283;GO:0030154;GO:0003824;	-	-	COG1331	O	Bos taurus spermatogenesis associated 20 (SPATA20),mRNA. [Source:RefSeq mRNA;Acc:NM_001083407]	511363	A4FV36
ENSBTAG00000014798	11.8467	0	23.6935	Inf	Inf	6.93646e-08	2.38601e-06	X	79058193	79063342	+	2192	CXCR3	GO:0001525;GO:0002685;GO:0002685;GO:0004930;GO:0004930;GO:0004930;GO:0004950;GO:0004950;GO:0005886;GO:0006935;GO:0006935;GO:0006935;GO:0006935;GO:0006954;GO:0006954;GO:0006955;GO:0007165;GO:0007166;GO:0007186;GO:0007186;GO:0007186;GO:0007204;GO:0008284;GO:0009897;GO:0009897;GO:0009986;GO:0016020;GO:0016021;GO:0016021;GO:0016021;GO:0016493;GO:0016494;GO:0016494;GO:0019722;GO:0019956;GO:0019956;GO:…	-	-	NOG150428	S	C-X-C motif chemokine receptor 3 [Source:VGNCSymbol;Acc:VGNC:27855]	-	-
ENSBTAG00000009850	39.8601	9.64217	70.078	7.26786	2.86153	7.23503e-08	2.47927e-06	4	112898193	112907030	+	1888	GIMAP7	GO:0005525;GO:0005525;GO:0005525;GO:0005829;	-	-	NOG86579	S	Bos taurus GTPase, IMAP family member 7 (GIMAP7),mRNA. [Source:RefSeq mRNA;Acc:NM_001034771]	614871	Q3SX31
ENSBTAG00000019975	127.939	39.5399	216.337	5.47137	2.4519	7.93726e-08	2.69942e-06	20	38299694	38334389	-	3551	IL7R	GO:0000902;GO:0001915;GO:0002377;GO:0004896;GO:0004896;GO:0004896;GO:0005515;GO:0008284;GO:0008361;GO:0009897;GO:0010628;GO:0016020;GO:0016020;GO:0016020;GO:0016021;GO:0019221;GO:0030217;GO:0033089;GO:0042100;GO:0048535;GO:0048872;GO:0070233;GO:1904894;	K05072	-	-	-	interleukin 7 receptor [Source:VGNCSymbol;Acc:VGNC:30170]	521554	E1BPM3
ENSBTAG00000030255	207.374	55.3186	359.429	6.49742	2.69987	8.46163e-08	2.85091e-06	5	109498401	109504537	+	2315	PDXP	GO:0000287;GO:0004721;GO:0005737;GO:0005829;GO:0005886;GO:0005911;GO:0006470;GO:0007088;GO:0015629;GO:0016311;GO:0016787;GO:0016791;GO:0016791;GO:0016791;GO:0030027;GO:0030496;GO:0030836;GO:0031072;GO:0031247;GO:0032154;GO:0032361;GO:0032465;GO:0032587;GO:0033883;GO:0033883;GO:0042803;GO:0070938;GO:0071318;	K07758	EC:3.1.3.74	-	-	pyridoxal phosphatase [Source:VGNCSymbol;Acc:VGNC:32722]	506308	Q3ZBF9
ENSBTAG00000017256	37.1121	8.61402	65.6102	7.61668	2.92916	8.98154e-08	3.01482e-06	3	26468671	26483254	-	1611	CD2	GO:0005102;GO:0009897;GO:0009986;GO:0016020;GO:0016021;GO:0032760;GO:0034113;GO:1902715;GO:2000484;	K06449	-	-	-	CD2 molecule [Source:VGNC Symbol;Acc:VGNC:27009]"	497022	Q148M9
ENSBTAG00000049870	29.4573	5.69572	53.2188	9.34365	3.22399	9.56385e-08	3.19249e-06	15	44973439	44974377	-	939	-	GO:0004930;GO:0004984;GO:0007186;GO:0016021;	-	-	-	-	olfactory receptor 481-like [Source:NCBIgene;Acc:782865]	-	-
ENSBTAG00000039462	44.3085	1.9761	86.641	43.8444	5.45432	9.69721e-08	3.23103e-06	10	45645746	45653956	+	1343	PCLAF	GO:0003682;GO:0003682;GO:0005634;GO:0005634;GO:0005737;GO:0006260;GO:0006281;GO:0006974;GO:0006974;GO:0007098;GO:0009411;GO:0019985;GO:0019985;GO:0048471;GO:0051726;GO:0051726;	-	-	-	-	Bos taurus PCNA clamp associated factor (PCLAF),mRNA. [Source:RefSeq mRNA;Acc:NM_001015678]	540737	Q5E9B2
ENSBTAG00000005251	43.9767	12.1547	75.7987	6.23616	2.64066	1.09332e-07	3.60298e-06	15	47865341	47880349	-	2268	-	GO:0004842;GO:0004842;GO:0005515;GO:0005622;GO:0006914;GO:0006914;GO:0008270;GO:0008270;GO:0016567;GO:0045087;GO:0045087;GO:0046872;GO:0051607;GO:0051607;	K10648	EC:2.3.2.27	-	-	tripartite motif-containing protein 5 [Source:NCBIgene;Acc:516599]	516599	-
ENSBTAG00000021181	80.6607	11.4547	149.867	13.0834	3.70967	1.09948e-07	3.61666e-06	11	1585412	1618575	+	3731	BUB1	GO:0000776;GO:0000777;GO:0000778;GO:0000942;GO:0004672;GO:0004672;GO:0004672;GO:0005524;GO:0005524;GO:0005654;GO:0005829;GO:0006468;GO:0006468;GO:0007063;GO:0007094;GO:0007094;GO:0007094;GO:0051754;GO:0051983;	K02178	EC:2.7.11.1	NOG317001	-	Bos taurus BUB1 mitotic checkpoint serine/threoninekinase (BUB1), mRNA. [Source:RefSeqmRNA;Acc:NM_001102011]	514777	A6QLW0
ENSBTAG00000000020	103.251	13.5528	192.949	14.2369	3.83156	1.13526e-07	3.72081e-06	19	24239065	24273712	-	6684	TRPV3	GO:0005216;GO:0005216;GO:0005216;GO:0005216;GO:0005261;GO:0005262;GO:0005515;GO:0005887;GO:0006811;GO:0006811;GO:0006811;GO:0009266;GO:0009266;GO:0016020;GO:0016020;GO:0016020;GO:0016020;GO:0016021;GO:0016021;GO:0016021;GO:0034220;GO:0042636;GO:0043235;GO:0055085;GO:0055085;GO:0070588;GO:0098655;GO:0005216;GO:0005515;GO:0006811;GO:0009266;GO:0016020;GO:0016021;GO:0055085;	K04972	-	-	-	transient receptor potential cation channelsubfamily V member 3 [Source:VGNC Symbol;Acc:VGNC:36399]	523538	A6H715
ENSBTAG00000012119	186.893	68.7786	305.007	4.43462	2.14881	1.21616e-07	3.95153e-06	4	86301179	86510240	+	7289	PTPRZ1	GO:0002244;GO:0004721;GO:0004725;GO:0004725;GO:0004725;GO:0005515;GO:0006470;GO:0006470;GO:0007409;GO:0007611;GO:0016020;GO:0016021;GO:0016311;GO:0016311;GO:0016787;GO:0016791;GO:0016791;GO:0031012;GO:0035335;GO:0048709;GO:0070445;GO:0072534;GO:0004725;GO:0005515;GO:0006470;GO:0016311;GO:0016791;GO:0004725;GO:0005515;GO:0006470;GO:0016311;GO:0016791;	K08114	EC:3.1.3.48	-	-	protein tyrosine phosphatase, receptor type Z1[Source:VGNC Symbol;Acc:VGNC:33560]	317725	F1MGK5
ENSBTAG00000021219	49.1828	14.5057	83.8599	5.78116	2.53136	1.23109e-07	3.97716e-06	25	26562037	26565656	-	1430	SEPT1	GO:0000166;GO:0003924;GO:0005525;GO:0005525;GO:0005525;GO:0005737;GO:0005815;GO:0005856;GO:0005940;GO:0007049;GO:0007056;GO:0008021;GO:0015630;GO:0017157;GO:0030496;GO:0030496;GO:0031105;GO:0032947;GO:0051301;GO:0051311;GO:0060271;GO:0061640;GO:0072687;	K13737	-	COG5019	DZ	Bos taurus septin 1 (SEPT1), mRNA. [Source:RefSeqmRNA;Acc:NM_001098947]	512478	A5PJU9
ENSBTAG00000015177	200.024	78.783	321.264	4.07784	2.0278	1.25471e-07	4.03181e-06	29	8736369	8744974	-	1614	PRSS23	GO:0004252;GO:0004252;GO:0005576;GO:0005634;GO:0006508;GO:0006508;GO:0006508;GO:0008233;GO:0008236;GO:0016787;	K09627	EC:3.4.21.-	NOG73687	S	Bos taurus serine protease 23 (PRSS23), mRNA.[Source:RefSeq mRNA;Acc:NM_001080306]	538575	Q1LZE9
ENSBTAG00000014441	36.6309	8.90431	64.3574	7.22767	2.85353	1.34005e-07	4.27562e-06	1	56306180	56403972	+	3220	CD96	GO:0002534;GO:0002728;GO:0005737;GO:0005912;GO:0007160;GO:0016020;GO:0016021;GO:0032496;GO:0032689;	K06517	-	-	-	CD96 molecule [Source:VGNC Symbol;Acc:VGNC:27054]"	509578	Q3MHP9
ENSBTAG00000007843	22715.8	8808.43	36623.2	4.15775	2.0558	1.41082e-07	4.49348e-06	22	48099219	48113488	-	2941	ITIH1	GO:0004867;GO:0004867;GO:0004867;GO:0005515;GO:0005576;GO:0010466;GO:0010951;GO:0030212;GO:0030212;GO:0030414;GO:0004867;GO:0030212;GO:0004867;GO:0030212;	K19014	-	-	-	Bos taurus inter-alpha-trypsin inhibitor heavychain 1 (ITIH1), mRNA. [Source:RefSeqmRNA;Acc:NM_001075353]	508356	Q0VCM5
ENSBTAG00000039356	102.373	5.67143	199.074	35.1012	5.13345	1.45431e-07	4.60762e-06	13	43372229	43385119	+	981	-	GO:0004032;GO:0005829;GO:0006693;GO:0008106;GO:0008202;GO:0016229;GO:0016491;GO:0016491;GO:0016491;GO:0042448;GO:0044597;GO:0044598;GO:0047023;GO:0047086;GO:0055114;GO:0055114;GO:0016491;GO:0016491;GO:0055114;GO:0055114;	-	-	-	-	aldo-keto reductase family 1, member C1-like[Source:NCBI gene;Acc:782061]	-	-
ENSBTAG00000021596	18.8388	1.88517	35.7925	18.9863	4.24689	1.63245e-07	5.10926e-06	2	92144569	92169924	+	2673	ICOS	GO:0005887;GO:0009897;GO:0016020;GO:0016021;GO:0031295;GO:0031295;	K06713	-	NOG69972	S	Bos taurus inducible T cell costimulator (ICOS),mRNA. [Source:RefSeq mRNA;Acc:NM_001034275]	507026	Q58DF9
ENSBTAG00000005129	23.8954	2.6604	45.1304	16.9638	4.08438	1.72979e-07	5.38592e-06	26	14823940	14845414	+	2709	CEP55	GO:0000281;GO:0000281;GO:0000281;GO:0000281;GO:0005813;GO:0005815;GO:0005886;GO:0014066;GO:0014066;GO:0030496;GO:0030496;GO:0030496;GO:0045171;GO:0045184;GO:0045184;GO:0061952;GO:0072001;GO:0090543;GO:1904888;	K16456	-	-	-	centrosomal protein 55 [Source:VGNCSymbol;Acc:VGNC:27206]	513594	E1B8M0
ENSBTAG00000008499	94.3572	12.6347	176.08	13.9363	3.80077	1.73387e-07	5.38931e-06	5	30487010	30495995	-	3093	TROAP	-	-	-	NOG47246	-	trophinin associated protein [Source:VGNCSymbol;Acc:VGNC:36378]	505791	Q58DE4
ENSBTAG00000052884	47.9464	14.5441	81.3487	5.59323	2.48368	1.78251e-07	5.51206e-06	5	74349226	74357538	+	1540	-	GO:0005576;GO:0006869;GO:0008289;GO:0042157;	-	-	-	-	apolipoprotein L3 [Source:NCBI gene;Acc:531557]"	-	-
ENSBTAG00000008103	10854.9	1310.98	20398.9	15.56	3.95977	1.8815e-07	5.78842e-06	8	49053228	49106706	-	2055	ALDH1A1	GO:0001523;GO:0001758;GO:0004029;GO:0004029;GO:0004029;GO:0005737;GO:0005829;GO:0005829;GO:0016491;GO:0016491;GO:0016491;GO:0016620;GO:0016620;GO:0018479;GO:0042572;GO:0051287;GO:0055114;GO:0055114;GO:0055114;GO:0055114;	K07249	EC:1.2.1.36	COG1012	C	Bos taurus aldehyde dehydrogenase 1 family memberA1 (ALDH1A1), mRNA. [Source:RefSeq mRNA;Acc:NM_174239]	281615	P48644
ENSBTAG00000019567	26.5984	4.8369	48.36	9.99814	3.32166	2.07714e-07	6.32563e-06	25	24941958	25002153	+	3088	IL21R	GO:0004896;GO:0005515;GO:0016020;GO:0004888;GO:0004896;GO:0004896;GO:0004896;GO:0004896;GO:0005515;GO:0016020;GO:0016020;GO:0016020;GO:0016021;GO:0019221;	K05075	-	-	-	Bos taurus interleukin 21 receptor (IL21R), mRNA.[Source:RefSeq mRNA;Acc:NM_001193179]	617967	E1BBE5
ENSBTAG00000017670	49.6724	12.2033	87.1416	7.14083	2.83609	2.12532e-07	6.45073e-06	3	54901260	54983375	+	1990	-	GO:0000166;GO:0003924;GO:0003924;GO:0005525;GO:0005525;GO:0005525;GO:0000166;GO:0003924;GO:0003924;GO:0005525;GO:0005525;GO:0005525;	K20899	-	-	-	guanylate-binding protein 1 [Source:NCBIgene;Acc:511531]	512486	Q3T0I1
ENSBTAG00000002179	76.9774	28.9187	125.036	4.32372	2.11227	2.17446e-07	6.57765e-06	10	32243797	32473979	+	2299	C10H15orf41	-	-	-	NOG79822	S	chromosome 10 C15orf41 homolog [Source:VGNCSymbol;Acc:VGNC:52611]	538758	Q5E9S8
ENSBTAG00000007860	55.6598	2.7231	108.597	39.8798	5.31759	2.28057e-07	6.87559e-06	16	76021939	76082066	-	10541	ASPM	GO:0000922;GO:0001764;GO:0002052;GO:0005515;GO:0005516;GO:0005634;GO:0005737;GO:0005874;GO:0007051;GO:0007051;GO:0007051;GO:0007283;GO:0007420;GO:0008584;GO:0021873;GO:0021987;GO:0030496;GO:0036449;GO:0045665;GO:0045769;GO:0048477;GO:0048589;GO:0051445;GO:0051653;GO:0051661;GO:0072687;GO:0090263;GO:0090306;GO:0097150;GO:0097431;GO:0097431;	K16743	-	-	-	Bos taurus asp (abnormal spindle) homolog,microcephaly associated (Drosophila) (ASPM), mRNA.[Source:RefSeq mRNA;Acc:NM_001206506]	534849	-
ENSBTAG00000015060	22.2286	3.4074	41.0499	12.0473	3.59063	2.69167e-07	7.95562e-06	3	54094947	54111586	+	2134	GBP5	GO:0000166;GO:0003924;GO:0003924;GO:0005525;GO:0005525;GO:0005525;GO:0005737;GO:0005794;GO:0009617;GO:0031410;GO:0034067;GO:0042802;GO:0042803;GO:0045089;GO:0048471;GO:0050702;GO:0050702;GO:0051289;GO:0071346;GO:0071346;GO:0072616;GO:1900017;GO:1900227;	K20898	-	NOG275013	-	Bos taurus guanylate binding protein 5 (GBP5),mRNA. [Source:RefSeq mRNA;Acc:NM_001075746]	516949	Q0IID3
ENSBTAG00000021263	3949.35	782.124	7116.57	9.09903	3.18571	2.9286e-07	8.57173e-06	27	16249747	16266690	+	4766	CYP4V2	GO:0005506;GO:0016705;GO:0020037;GO:0055114;GO:0004497;GO:0005506;GO:0005506;GO:0010430;GO:0016020;GO:0016021;GO:0016491;GO:0016705;GO:0016705;GO:0020037;GO:0020037;GO:0046872;GO:0055114;GO:0055114;GO:0055114;	K07427	EC:1.14.14.79	-	-	Bos taurus cytochrome P450, family 4, subfamily V,polypeptide 2 (CYP4V2), mRNA. [Source:RefSeqmRNA;Acc:NM_001034373]	510156	Q3MHQ3
ENSBTAG00000036260	61.8639	21.3422	102.386	4.79732	2.26223	2.98618e-07	8.71202e-06	15	81845565	81887132	-	1896	LPXN	GO:0002102;GO:0002102;GO:0003712;GO:0003712;GO:0005925;GO:0005925;GO:0007155;GO:0007155;GO:0046872;GO:1903506;GO:0002102;GO:0002102;GO:0003712;GO:0003712;GO:0005634;GO:0005737;GO:0005829;GO:0005886;GO:0005925;GO:0005925;GO:0007155;GO:0007162;GO:0016607;GO:0033628;GO:0050859;	-	-	-	-	Bos taurus leupaxin (LPXN), mRNA. [Source:RefSeqmRNA;Acc:NM_001025082]	513264	Q58DC1
ENSBTAG00000031214	114.269	27.8223	200.716	7.2142	2.85084	3.07964e-07	8.9531e-06	13	61382771	61393302	-	2220	-	GO:0003700;GO:0003700;GO:0005515;GO:0006355;GO:0006355;GO:0044212;GO:0044212;GO:0003700;GO:0005515;GO:0006355;GO:0044212;	-	-	-	-	-	-	-
ENSBTAG00000039772	11.1026	0	22.2052	Inf	Inf	3.10945e-07	9.01342e-06	2	118894087	118909985	-	2311	HTR2B	GO:0001755;GO:0001819;GO:0001938;GO:0001938;GO:0001965;GO:0002031;GO:0003007;GO:0003300;GO:0004930;GO:0004930;GO:0004930;GO:0004930;GO:0004993;GO:0004993;GO:0004993;GO:0004993;GO:0004993;GO:0005096;GO:0005654;GO:0005737;GO:0005737;GO:0005886;GO:0005886;GO:0005886;GO:0005887;GO:0005887;GO:0005887;GO:0006874;GO:0006939;GO:0006939;GO:0007165;GO:0007186;GO:0007186;GO:0007186;GO:0007186;GO:0007187;GO:…	K04157	-	-	-	5-hydroxytryptamine receptor 2B [Source:VGNCSymbol;Acc:VGNC:29997]	407135	-
ENSBTAG00000016548	85.3186	30.2489	140.388	4.6411	2.21447	3.15034e-07	9.10981e-06	15	22504072	22509205	+	1364	TEX12	GO:0000801;GO:0007130;	K19537	-	NOG44007	L	testis expressed 12 [Source:VGNCSymbol;Acc:VGNC:35761]	506012	Q3T080
ENSBTAG00000002882	133.131	45.5641	220.698	4.84368	2.2761	3.15279e-07	9.10981e-06	7	27122942	27175858	-	3155	LMNB1	GO:0003690;GO:0005198;GO:0005198;GO:0005198;GO:0005634;GO:0005634;GO:0005635;GO:0005635;GO:0005637;GO:0005638;GO:0005654;GO:0005882;GO:0005882;GO:0005882;GO:0016363;GO:0031965;GO:0043274;GO:1990837;GO:0005198;GO:0005198;GO:0005198;GO:0005882;GO:0005882;GO:0005882;GO:0005198;GO:0005882;	-	-	-	-	Bos taurus lamin B1 (LMNB1), mRNA. [Source:RefSeqmRNA;Acc:NM_001103295]	-	-
ENSBTAG00000002136	64.8487	23.7105	105.987	4.47004	2.16029	3.47045e-07	9.86974e-06	7	5368410	5395426	-	4288	FCHO1	GO:0005543;GO:0005737;GO:0005856;GO:0005886;GO:0005905;GO:0008017;GO:0008092;GO:0015631;GO:0030122;GO:0030136;GO:0048268;GO:0072583;GO:0072583;GO:0072583;GO:0097320;GO:0005654;GO:0005829;GO:0072583;	K20042	-	-	-	FCH domain only 1 [Source:VGNCSymbol;Acc:VGNC:28935]	505672	-
ENSBTAG00000049120	10.6446	0	21.2891	Inf	Inf	3.72376e-07	1.05325e-05	26	16373174	16427323	+	1473	-	GO:0004497;GO:0005506;GO:0005506;GO:0005737;GO:0006082;GO:0006805;GO:0008392;GO:0008395;GO:0016491;GO:0016705;GO:0016705;GO:0016712;GO:0019373;GO:0020037;GO:0020037;GO:0020037;GO:0042738;GO:0043231;GO:0046872;GO:0055114;GO:0055114;GO:0055114;GO:0055114;	-	-	-	-	cytochrome P450 2C19 [Source:NCBI gene;Acc:505468]"	-	-
ENSBTAG00000008556	47.6604	14.8511	80.4696	5.41841	2.43787	3.79105e-07	1.06744e-05	18	51132250	51162438	+	2810	POU2F2	GO:0003677;GO:0003700;GO:0005634;GO:0006355;GO:0000978;GO:0001228;GO:0002335;GO:0002380;GO:0003677;GO:0003677;GO:0003677;GO:0003677;GO:0003700;GO:0003700;GO:0003700;GO:0003700;GO:0005634;GO:0005634;GO:0005634;GO:0005634;GO:0005634;GO:0005654;GO:0006355;GO:0006355;GO:0006355;GO:0019904;GO:0043231;GO:0043565;GO:0043565;GO:0043565;GO:0043565;GO:0045893;GO:0045944;GO:0048305;GO:0048469;	-	-	-	-	POU class 2 homeobox 2 [Source:HGNCSymbol;Acc:HGNC:9213]	-	-
ENSBTAG00000008942	416.358	148.095	684.62	4.62285	2.20878	3.79476e-07	1.06744e-05	3	112609162	112657496	-	2804	NGEF	GO:0005089;GO:0005089;GO:0005515;GO:0035023;GO:0035023;	K07525	-	-	-	Bos taurus neuronal guanine nucleotide exchangefactor (NGEF), mRNA. [Source:RefSeqmRNA;Acc:NM_001076926]	540756	Q08DA6
ENSBTAG00000051845	60.5181	7.45053	113.586	15.2453	3.93029	3.86203e-07	1.08467e-05	25	2512968	2517563	+	2320	-	GO:0006955;	-	-	-	-	-	-	-
ENSBTAG00000000641	21.5825	3.20125	39.9637	12.4838	3.64198	4.03676e-07	1.13023e-05	19	38060253	38364401	+	1628	SKAP1	GO:0000226;GO:0001726;GO:0001772;GO:0001954;GO:0002821;GO:0005515;GO:0005634;GO:0005737;GO:0005737;GO:0005829;GO:0005829;GO:0005886;GO:0005886;GO:0005886;GO:0005911;GO:0016477;GO:0019901;GO:0019903;GO:0033625;GO:0033634;GO:0034116;GO:0035371;GO:0042101;GO:0042169;GO:0042803;GO:0044853;GO:0045785;GO:0045893;GO:0045944;GO:0050852;GO:0051010;GO:0071364;GO:0072659;GO:1903039;	-	-	-	-	src kinase associated phosphoprotein 1 [Source:VGNCSymbol;Acc:VGNC:54484]	-	-
ENSBTAG00000043953	18.0154	1.85015	34.1806	18.4745	4.20746	4.1257e-07	1.15334e-05	18	56573070	56580058	+	2584	SPIB	GO:0000981;GO:0003677;GO:0003700;GO:0003700;GO:0003700;GO:0005634;GO:0005634;GO:0006355;GO:0006355;GO:0006355;GO:0006357;GO:0030154;GO:0030225;GO:0043565;GO:0043565;	K09439	-	-	-	Spi-B transcription factor [Source:NCBIgene;Acc:784460]	784460	-
ENSBTAG00000052522	56.8624	2.62539	111.1	42.3174	5.40318	4.16491e-07	1.16235e-05	7	9283539	9329484	-	2405	-	GO:0004888;GO:0004930;GO:0007166;GO:0007186;GO:0016021;	-	-	-	-	-	-	-
ENSBTAG00000005525	53.5216	17.7679	89.2753	5.02454	2.32899	4.17724e-07	1.16235e-05	11	93083908	93109821	-	3503	LHX6	GO:0003677;GO:0006355;GO:0043565;GO:0003677;GO:0003677;GO:0003677;GO:0005634;GO:0005634;GO:0006355;GO:0006355;GO:0043565;GO:0043565;GO:0046872;	K09375	-	-	-	LIM homeobox 6 [Source:VGNC Symbol;Acc:VGNC:30876]"	541261	E1B8I6
ENSBTAG00000021681	10.3776	0	20.7552	Inf	Inf	4.45207e-07	1.22831e-05	19	10125434	10153162	+	1286	PRR11	GO:0005634;GO:0005634;GO:0005737;GO:0005737;GO:0007050;GO:0051726;	-	-	-	-	Bos taurus proline rich 11 (PRR11), mRNA.[Source:RefSeq mRNA;Acc:NM_001098137]	615857	A5D7V0
ENSBTAG00000050445	14.8026	0.972237	28.633	29.4507	4.88023	4.47593e-07	1.23218e-05	23	10616635	10643542	+	2898	RAB44	GO:0003924;GO:0005509;GO:0005525;	-	-	-	-	RAB44, member RAS oncogene family [Source:HGNCSymbol;Acc:HGNC:21068]	-	-
ENSBTAG00000007554	564.749	196.289	933.209	4.75425	2.24922	4.59583e-07	1.25837e-05	2	125662055	125665793	+	857	IFI6	GO:0001836;GO:0005739;GO:0005743;GO:0006915;GO:0016021;GO:0031966;GO:0042058;GO:0043066;GO:0043154;GO:0045087;GO:0051607;GO:0051902;GO:0072593;GO:0097193;GO:0098586;GO:2001240;GO:0001836;GO:0002376;GO:0005739;GO:0005739;GO:0005739;GO:0005743;GO:0006915;GO:0016020;GO:0016021;GO:0016021;GO:0016021;GO:0042058;GO:0043066;GO:0043154;GO:0043154;GO:0045087;GO:0051607;GO:0051902;GO:0051902;GO:0072593;GO:…	-	-	NOG68244	-	interferon alpha inducible protein 6 [Source:VGNCSymbol;Acc:VGNC:30047]	512913	Q6IED8
ENSBTAG00000049108	36.6609	9.43602	63.8859	6.77042	2.75925	4.61496e-07	1.25926e-05	1	53578753	53626469	+	2519	TRAT1	GO:0001920;GO:0005886;GO:0016020;GO:0016021;GO:0042101;GO:0050850;GO:0050862;GO:0051051;	-	-	-	-	Bos taurus T cell receptor associated transmembraneadaptor 1 (TRAT1), mRNA. [Source:RefSeqmRNA;Acc:NM_001163943]	-	-
ENSBTAG00000008185	35.7366	4.26442	67.2088	15.7604	3.97823	4.61613e-07	1.25926e-05	18	53087288	53096006	-	2261	RTN2	GO:0005783;GO:0005783;GO:0005789;GO:0014802;GO:0016020;GO:0016021;GO:0030315;GO:0046324;GO:0065002;GO:0005783;GO:0005789;GO:0016020;GO:0016021;	K20722	-	NOG250449	-	Bos taurus reticulon 2 (RTN2), transcript variantB, mRNA. [Source:RefSeq mRNA;Acc:NM_001113260]	359720	Q0P586
ENSBTAG00000040070	14.813	0	29.6261	Inf	Inf	5.04397e-07	1.36361e-05	29	40681373	40684239	+	495	SCGB1D	GO:0005576;GO:0005615;	-	-	NOG80115	S	secretoglobin, family 1D, member 2 [Source:NCBIgene;Acc:338419]	338419	A0JNP2
ENSBTAG00000009631	56.7934	10.4681	103.119	9.85074	3.30023	5.10424e-07	1.37578e-05	2	126764040	126771731	+	2758	ZNF683	GO:0001779;GO:0003676;GO:0003676;GO:0010468;GO:0032823;GO:0032826;GO:0033082;GO:0051136;GO:1990841;	-	-	-	-	zinc finger protein 683 [Source:VGNCSymbol;Acc:VGNC:37327]	-	-
ENSBTAG00000013732	39.1921	11.0131	67.371	6.11733	2.6129	5.16472e-07	1.39001e-05	4	89019866	89037983	-	2731	GPR37	GO:0000151;GO:0004930;GO:0004930;GO:0005783;GO:0005886;GO:0007186;GO:0007186;GO:0007193;GO:0008528;GO:0016020;GO:0016021;GO:0016021;GO:0016021;GO:0030544;GO:0031072;GO:0031625;GO:0031987;GO:0036505;GO:0042277;GO:0042416;GO:0043235;GO:0043410;GO:0043410;GO:0045964;GO:1903206;	K04243	-	NOG291459	-	Bos taurus G protein-coupled receptor 37 (GPR37),mRNA. [Source:RefSeq mRNA;Acc:NM_001075969]	532626	Q0VD43
ENSBTAG00000032265	160.845	42.2991	279.39	6.60511	2.72358	5.24521e-07	1.40957e-05	1	79911983	79916543	-	1984	RTP4	GO:0001580;GO:0005737;GO:0006612;GO:0009986;GO:0031849;GO:0051205;	-	-	-	-	receptor transporter protein 4 [Source:VGNCSymbol;Acc:VGNC:53603]	532442	Q2HJD9
ENSBTAG00000050473	49.9925	15.2825	84.7025	5.54244	2.47052	5.34038e-07	1.43089e-05	7	33203692	33388684	-	1377	PRR16	GO:0045727;GO:0045793;	-	-	-	-	proline rich 16 [Source:NCBI gene;Acc:615789]"	-	-
ENSBTAG00000046699	53.4423	18.0299	88.8548	4.92819	2.30106	5.4017e-07	1.4409e-05	2	79568840	79673336	-	2579	STAT4	GO:0003677;GO:0003677;GO:0003700;GO:0003700;GO:0005634;GO:0005634;GO:0006355;GO:0006355;GO:0007165;GO:0007165;GO:0019221;GO:0019221;GO:0042802;GO:0045944;GO:0045944;	-	-	NOG310130	-	Bos taurus signal transducer and activator oftranscription 4 (STAT4), mRNA. [Source:RefSeqmRNA;Acc:NM_001083692]	-	-
ENSBTAG00000020100	69.5746	1.36861	137.781	100.672	6.65352	5.61109e-07	1.49455e-05	10	30064006	30087255	-	5458	-	GO:0007165;GO:0007165;GO:0007165;	K20635	-	-	-	Rho GTPase activating protein 11A [Source:NCBIgene;Acc:617811]	617811	-
ENSBTAG00000006490	49.5211	16.4418	82.6003	5.02379	2.32878	6.0151e-07	1.58811e-05	23	7315559	7323441	-	2912	BOLA-DOA	GO:0002376;GO:0002504;GO:0002587;GO:0006955;GO:0006955;GO:0016020;GO:0016020;GO:0016020;GO:0016021;GO:0019882;GO:0019882;GO:0019882;GO:0019886;GO:0023026;GO:0042613;GO:0042613;GO:0042613;GO:0042613;GO:0045580;	K06752	-	-	-	major histocompatibility complex, class II, DOalpha [Source:NCBI gene;Acc:525727]	525727	-
ENSBTAG00000026080	50.3291	12.4178	88.2404	7.10596	2.82903	6.43981e-07	1.67955e-05	18	62817836	62859813	-	3450	-	GO:0016020;GO:0016021;	K06725	-	-	-	leukocyte associated immunoglobulin like receptor 1[Source:NCBI gene;Acc:615295]	615295	-
ENSBTAG00000033690	31.8847	7.68752	56.0819	7.29519	2.86695	6.60178e-07	1.70866e-05	2	102760020	102854286	-	4520	BARD1	GO:0003723;GO:0004842;GO:0005515;GO:0005634;GO:0005634;GO:0005737;GO:0016567;GO:0016567;GO:0016607;GO:0031436;GO:0031436;GO:0031436;GO:0036464;GO:0042325;GO:0042803;GO:0043065;GO:0043065;GO:0043065;GO:0043066;GO:0046826;GO:0046982;GO:0070531;GO:0085020;	K10683	-	-	-	BRCA1 associated RING domain 1 [Source:VGNCSymbol;Acc:VGNC:26420]	530961	-
ENSBTAG00000040298	1089.88	341.528	1838.24	5.3824	2.42825	6.79994e-07	1.74929e-05	17	71318878	71326525	+	1025	GSTT1	GO:0004364;GO:0004364;GO:0004364;GO:0005515;GO:0005737;GO:0006749;GO:0006749;GO:0016740;	K00799	EC:2.5.1.18	COG0625	O	Bos taurus glutathione S-transferase theta 1(GSTT1), mRNA. [Source:RefSeq mRNA;Acc:NM_001046232]	517724	Q2NL00
ENSBTAG00000037738	631.908	83.8662	1179.95	14.0694	3.81449	6.99091e-07	1.7857e-05	23	32080668	32103739	-	1560	SLC17A4	GO:0005764;GO:0005887;GO:0015136;GO:0015739;GO:0016020;GO:0016021;GO:0016021;GO:0016021;GO:0016021;GO:0055085;GO:0055085;GO:0016020;GO:0016021;GO:0016021;GO:0016021;GO:0055085;GO:0055085;	K12300	-	-	-	solute carrier family 17 member 4 [Source:VGNCSymbol;Acc:VGNC:34699]	512725	-
ENSBTAG00000019577	57.9253	14.9713	100.879	6.73816	2.75235	7.22223e-07	1.84218e-05	1	136981306	136983324	-	2019	ACKR4	GO:0004930;GO:0004930;GO:0004930;GO:0004950;GO:0004950;GO:0004950;GO:0004950;GO:0005044;GO:0005044;GO:0005768;GO:0005769;GO:0005886;GO:0006898;GO:0006935;GO:0006935;GO:0006935;GO:0006955;GO:0007165;GO:0007186;GO:0007186;GO:0007186;GO:0007204;GO:0009897;GO:0016020;GO:0016021;GO:0016021;GO:0016021;GO:0016493;GO:0019722;GO:0019956;GO:0019956;GO:0019956;GO:0019957;GO:0055037;GO:0060326;GO:0070098;	K04186	-	NOG148788	B	Bos taurus atypical chemokine receptor 4 (ACKR4),mRNA. [Source:RefSeq mRNA;Acc:NM_174265]	281672	P35350
ENSBTAG00000025471	26.8913	5.46529	48.3173	8.84075	3.14417	8.08894e-07	2.04305e-05	23	27716168	27719047	-	1805	TNF	GO:0000060;GO:0000122;GO:0000122;GO:0000165;GO:0000185;GO:0000187;GO:0001819;GO:0001891;GO:0001932;GO:0001934;GO:0001934;GO:0001937;GO:0002020;GO:0002020;GO:0002439;GO:0002532;GO:0002740;GO:0002876;GO:0002925;GO:0005125;GO:0005125;GO:0005125;GO:0005164;GO:0005164;GO:0005164;GO:0005164;GO:0005515;GO:0005576;GO:0005615;GO:0005615;GO:0005615;GO:0005615;GO:0005886;GO:0005886;GO:0005887;GO:0006006;GO:…	K03156	-	NOG40413	-	Bos taurus tumor necrosis factor (TNF), mRNA.[Source:RefSeq mRNA;Acc:NM_173966]	280943	Q06599
ENSBTAG00000012972	583.276	225.864	940.689	4.16485	2.05827	8.2062e-07	2.06401e-05	6	17261763	17282966	-	4589	CYP2U1	GO:0004497;GO:0005506;GO:0005506;GO:0005737;GO:0006082;GO:0006805;GO:0008395;GO:0016491;GO:0016705;GO:0016705;GO:0016712;GO:0016712;GO:0016712;GO:0020037;GO:0020037;GO:0020037;GO:0042738;GO:0043231;GO:0046872;GO:0055114;GO:0055114;GO:0055114;GO:0055114;GO:0005506;GO:0016705;GO:0020037;GO:0055114;	-	-	-	-	Bos taurus cytochrome P450, family 2, subfamily U,polypeptide 1 (CYP2U1), mRNA. [Source:RefSeqmRNA;Acc:NM_001076050]	-	-
ENSBTAG00000017561	11.5347	0.322949	22.7464	70.4334	6.13819	8.55709e-07	2.14629e-05	16	26010406	26038411	-	3345	HHIPL2	GO:0003824;GO:0003824;	-	-	-	-	HHIP like 2 [Source:VGNC Symbol;Acc:VGNC:29842]"	533766	-
ENSBTAG00000006882	47.5736	4.9171	90.23	18.3503	4.19773	8.62174e-07	2.15651e-05	3	14259699	14299013	+	5826	IQGAP3	GO:0000082;GO:0000187;GO:0001934;GO:0005515;GO:0005516;GO:0005737;GO:0005911;GO:0007165;GO:0007165;GO:0007265;GO:0008361;GO:0010628;GO:0010629;GO:0016328;GO:0017016;GO:0017048;GO:0033601;GO:0043087;GO:0043087;GO:0070371;GO:0070856;GO:0071310;	K05767	-	-	-	Bos taurus IQ motif containing GTPase activatingprotein 3 (IQGAP3), mRNA. [Source:RefSeqmRNA;Acc:NM_001098880]	505886	A6H7H0
ENSBTAG00000005120	23.458	4.26103	42.655	10.0105	3.32344	8.63525e-07	2.1569e-05	5	59925024	59961156	+	2031	TESPA1	GO:0005102;GO:0005102;GO:0005737;GO:0005737;GO:0008180;GO:0010387;GO:0010387;GO:0010387;GO:0033089;GO:0050862;GO:0050862;GO:0050862;GO:0050862;	-	-	-	-	thymocyte expressed, positive selection associated1 [Source:VGNC Symbol;Acc:VGNC:35756]	538993	-
ENSBTAG00000007826	12.8616	0.610882	25.1124	41.1084	5.36136	9.70224e-07	2.39362e-05	18	46556490	46565668	+	2967	KIRREL2	GO:0001933;GO:0005886;GO:0005911;GO:0016020;GO:0016021;GO:0036057;GO:0042802;GO:0098609;	-	-	-	-	kirre like nephrin family adhesion molecule 2[Source:VGNC Symbol;Acc:VGNC:30615]	538843	-
ENSBTAG00000040331	28.5795	6.58776	50.5712	7.67654	2.94046	1.03486e-06	2.54612e-05	4	113131167	113139056	-	1502	-	GO:0005525;GO:0005525;GO:0005525;GO:0005783;GO:0016020;GO:0016021;	-	-	NOG330553	-	Bos taurus GTPase, IMAP family member 1-like(LOC512867), mRNA. [Source:RefSeq mRNA;Acc:NM_001083677]	512867	A4IFP6
ENSBTAG00000021358	56.849	20.6864	93.0116	4.49627	2.16873	1.07129e-06	2.62147e-05	26	17515994	17644805	-	2402	BLNK	GO:0005070;GO:0005737;GO:0007169;GO:0009967;GO:0035556;GO:0005070;GO:0005737;GO:0005886;GO:0035556;GO:0036464;	K07371	-	-	-	Bos taurus B cell linker (BLNK), mRNA.[Source:RefSeq mRNA;Acc:NM_001046054]	510393	Q2KJG7
ENSBTAG00000047449	11.3799	0.322949	22.4368	69.4747	6.11842	1.16707e-06	2.82143e-05	11	49225771	49228296	-	997	NK2B	GO:0006629;GO:0042742;GO:0006629;GO:0006629;GO:0042742;GO:0042742;	-	-	-	-	antimicrobial peptide NK-lysin [Source:NCBIgene;Acc:104968634]	100300483	G3MZD7
ENSBTAG00000003971	43.7101	14.2771	73.1431	5.12311	2.35702	1.27136e-06	3.05311e-05	13	63129139	63138330	-	2207	E2F1	GO:0000077;GO:0000122;GO:0000122;GO:0000790;GO:0000790;GO:0000981;GO:0000981;GO:0000987;GO:0001227;GO:0001228;GO:0003677;GO:0003677;GO:0003677;GO:0003700;GO:0003700;GO:0003700;GO:0003700;GO:0003700;GO:0005634;GO:0005634;GO:0005634;GO:0005634;GO:0005654;GO:0005667;GO:0005667;GO:0005667;GO:0005737;GO:0005813;GO:0006351;GO:0006355;GO:0006355;GO:0006355;GO:0006355;GO:0008134;GO:0008134;GO:0008134;GO:…	K17454	-	-	-	Bos taurus E2F transcription factor 1 (E2F1), mRNA.[Source:RefSeq mRNA;Acc:NM_001206079]	535369	-
ENSBTAG00000005891	47.3932	0.951339	93.835	98.6347	6.62402	1.27381e-06	3.05495e-05	3	12577541	12610184	+	1995	FCRL1	GO:0009986;GO:0015026;GO:0042113;GO:0016020;GO:0016021;GO:0016020;GO:0016021;	K06727	-	NOG44406	T	Bos taurus Fc receptor like 1 (FCRL1), mRNA.[Source:RefSeq mRNA;Acc:NM_001102045]	517846	A6QPF0
ENSBTAG00000053807	595.614	75.5713	1115.66	14.763	3.88391	1.28982e-06	3.08759e-05	17	61376225	61385129	-	3520	-	GO:0003723;GO:0003723;GO:0003725;GO:0003725;GO:0005524;GO:0005524;GO:0006955;GO:0006955;GO:0016740;GO:0016740;GO:0016779;GO:0016779;GO:0051607;GO:0051607;	-	-	-	-	-	-	-
ENSBTAG00000023384	1444.78	255.947	2633.62	10.2897	3.36313	1.33159e-06	3.17664e-05	1	148346840	148357793	+	1042	CBR1	GO:0004090;GO:0004090;GO:0005737;GO:0016491;GO:0016491;GO:0016491;GO:0017144;GO:0042373;GO:0047021;GO:0050221;GO:0055114;GO:0055114;GO:0016491;	K00079	-	-	-	Bos taurus carbonyl reductase 1 (CBR1), mRNA.[Source:RefSeq mRNA;Acc:NM_001034513]	515946	Q3SZD7
ENSBTAG00000005766	39.7824	12.1523	67.4124	5.54728	2.47178	1.66191e-06	3.89266e-05	18	56235067	56239827	-	1737	IL4I1	GO:0001716;GO:0009063;GO:0016491;GO:0016491;GO:0016491;GO:0055114;GO:0055114;	K03334	EC:1.4.3.2	-	-	interleukin 4 induced 1 [Source:VGNCSymbol;Acc:VGNC:30162]	104968452	-
ENSBTAG00000037527	37.6225	10.9515	64.2936	5.87077	2.55355	1.67983e-06	3.92955e-05	17	61394801	61402638	-	1584	OAS1Z	GO:0001730;GO:0003723;GO:0003723;GO:0003725;GO:0003725;GO:0003725;GO:0005524;GO:0005524;GO:0005634;GO:0005654;GO:0005829;GO:0006955;GO:0006955;GO:0016740;GO:0016740;GO:0016779;GO:0016779;GO:0045071;GO:0051607;GO:0051607;GO:0051607;GO:0060700;	K14216	EC:2.7.7.84	-	-	Bos taurus 2',5'-oligoadenylate synthetase 1,40/46kDa (OAS1Z), mRNA. [Source:RefSeqmRNA;Acc:NM_001029846]	347699	Q865A2
ENSBTAG00000014707	168.63	56.1482	281.113	5.00662	2.32384	1.70654e-06	3.98464e-05	16	51464069	51465107	-	602	ISG15	GO:0005515;GO:0005576;GO:0005576;GO:0005737;GO:0009617;GO:0019941;GO:0030501;GO:0030501;GO:0031386;GO:0031397;GO:0031397;GO:0032020;GO:0032020;GO:0032020;GO:0032649;GO:0032649;GO:0034340;GO:0034340;GO:0042742;GO:0042742;GO:0042742;GO:0045071;GO:0045071;GO:0045648;GO:0051607;GO:0051607;GO:0051607;	K12159	-	COG5272	O	Bos taurus ISG15 ubiquitin-like modifier (ISG15),mRNA. [Source:RefSeq mRNA;Acc:NM_174366]	281871	O02741
ENSBTAG00000012079	130.239	4.32033	256.159	59.2914	5.88975	1.77844e-06	4.11755e-05	23	50879055	50953182	+	7092	MYLK4	GO:0004672;GO:0005524;GO:0006468;GO:0004672;GO:0005524;GO:0006468;GO:0000166;GO:0004672;GO:0004672;GO:0004674;GO:0004687;GO:0005524;GO:0005524;GO:0005524;GO:0006468;GO:0006468;GO:0004672;GO:0005524;GO:0006468;	K00907	EC:2.7.11.18	-	-	myosin light chain kinase family member 4[Source:VGNC Symbol;Acc:VGNC:31808]	518025	-
ENSBTAG00000031160	12.441	0.722709	24.1594	33.4289	5.06302	1.87213e-06	4.29591e-05	17	70949587	70953164	+	422	-	-	-	-	-	-	-	-	-
ENSBTAG00000004917	26.3802	5.77073	46.9897	8.14277	3.02552	1.89508e-06	4.33756e-05	5	99603137	99613790	+	1096	KLRK1	GO:0002223;GO:0002860;GO:0005515;GO:0009897;GO:0016020;GO:0016021;GO:0019900;GO:0030101;GO:0030246;GO:0030887;GO:0032394;GO:0032729;GO:0034260;GO:0038023;GO:0042267;GO:0042288;GO:0042803;GO:0043065;GO:0045429;GO:0050830;GO:0071222;GO:2000502;GO:0002223;GO:0005886;GO:0005886;GO:0009897;GO:0009986;GO:0009986;GO:0030101;GO:0032394;GO:0032729;GO:0034260;GO:0038023;GO:0042267;GO:0042288;GO:0042803;GO:…	K06728	-	-	-	Bos taurus killer cell lectin-like receptorsubfamily K, member 1 (KLRK1), mRNA. [Source:RefSeqmRNA;Acc:NM_001075139]	404058	Q1XF12
ENSBTAG00000048049	19.9284	3.18375	36.6731	11.5188	3.52592	1.95749e-06	4.47472e-05	21	198678	206914	-	1801	-	GO:0016020;GO:0016021;	-	-	-	-	-	-	-
ENSBTAG00000011059	35.2573	7.38389	63.1306	8.54978	3.09589	1.96944e-06	4.49068e-05	3	95337691	95342769	-	1671	CDKN2C	GO:0000079;GO:0000082;GO:0004861;GO:0004861;GO:0005515;GO:0005634;GO:0005737;GO:0007050;GO:0008285;GO:0008285;GO:0019901;GO:0019901;GO:0030308;GO:0042326;GO:0045736;	K06622	-	COG0666	R	cyclin dependent kinase inhibitor 2C [Source:VGNCSymbol;Acc:VGNC:27146]	505691	A7MBB9
ENSBTAG00000008078	27.2816	6.59115	47.9721	7.27827	2.8636	2.11932e-06	4.80211e-05	1	107030008	107042373	+	1221	TRIM59	GO:0005622;GO:0005783;GO:0005813;GO:0005929;GO:0008270;GO:0008270;GO:0016020;GO:0016021;GO:0016567;GO:0030992;GO:0043124;GO:0043124;GO:0045087;GO:0046597;GO:0046872;GO:0061630;	K12028	-	NOG284906	-	Bos taurus tripartite motif containing 59 (TRIM59),mRNA. [Source:RefSeq mRNA;Acc:NM_001080310]	540154	Q2KIJ4
ENSBTAG00000004430	325.136	107.655	542.617	5.04034	2.33352	2.12639e-06	4.81209e-05	10	75936963	75968043	-	3364	SGPP1	GO:0005634;GO:0005654;GO:0005783;GO:0006665;GO:0006668;GO:0006670;GO:0016020;GO:0016020;GO:0016021;GO:0016311;GO:0042392;GO:0097191;GO:0097193;	K04716	EC:3.1.3.-	COG0671	I	Bos taurus sphingosine-1-phosphate phosphatase 1(SGPP1), mRNA. [Source:RefSeq mRNA;Acc:NM_001077931]	516881	A0JNA1
ENSBTAG00000052342	184.558	36.0638	333.052	9.23507	3.20712	2.18786e-06	4.9265e-05	1	148359250	148405057	+	1659	-	GO:0016491;GO:0016491;	-	-	-	-	carbonyl reductase [NADPH] 1-like [Source:NCBIgene;Acc:112441473]	-	-
ENSBTAG00000038981	92.6056	27.1197	158.091	5.82939	2.54334	2.24396e-06	5.034e-05	7	17503879	17534955	-	2080	-	GO:0004888;GO:0004888;GO:0004930;GO:0004930;GO:0004930;GO:0005509;GO:0005509;GO:0005887;GO:0007166;GO:0007166;GO:0007186;GO:0007186;GO:0007189;GO:0009986;GO:0016020;GO:0016021;GO:0016021;GO:0016021;GO:0004888;GO:0004930;GO:0005509;GO:0007166;GO:0007186;GO:0016021;GO:0004888;GO:0004930;GO:0005509;GO:0007166;GO:0007186;GO:0016021;	K08445	-	-	-	-	518134	-
ENSBTAG00000013485	65.5074	26.1399	104.875	4.01206	2.00434	2.27436e-06	5.08955e-05	10	36346936	36354616	+	2168	ZFYVE19	GO:0005813;GO:0009838;GO:0030496;GO:0032154;GO:0032266;GO:0032466;GO:0044878;GO:0046872;GO:0046872;GO:0005813;GO:0009838;GO:0030496;GO:0032154;GO:0032266;GO:0044878;GO:0046872;GO:0046872;GO:0046872;	-	-	NOG291948	-	zinc finger FYVE-type containing 19 [Source:VGNCSymbol;Acc:VGNC:37175]	511054	Q2HJ64
ENSBTAG00000046476	9.27472	0	18.5494	Inf	Inf	2.30269e-06	5.14021e-05	X	15285932	15290968	-	2253	IGSF1	GO:0016020;GO:0016021;	-	-	-	-	immunoglobulin superfamily member 1 [Source:VGNCSymbol;Acc:VGNC:56923]	-	-
ENSBTAG00000049829	47.2945	0.305441	94.2836	308.68	8.26997	2.31112e-06	5.15265e-05	15	82061682	82071200	-	852	-	GO:0005739;GO:0047961;	-	-	-	-	-	-	-
ENSBTAG00000027312	242.223	57.6865	426.76	7.39791	2.88712	2.32398e-06	5.16221e-05	9	76575373	76637507	+	3274	ECT2L	GO:0005089;GO:0005089;GO:0005515;GO:0035023;GO:0035023;GO:0005089;GO:0005515;GO:0035023;GO:0005089;GO:0005089;GO:0005515;GO:0035023;GO:0035023;	-	-	-	-	Bos taurus epithelial cell transforming 2 like(ECT2L), mRNA. [Source:RefSeq mRNA;Acc:NM_001191539]	100141063	E1BDD7
ENSBTAG00000017158	34.8463	10.1086	59.584	5.89441	2.55935	2.39095e-06	5.28496e-05	11	80940114	81060900	-	2579	VSNL1	GO:0005509;GO:0005509;GO:0046872;GO:0005509;GO:0005829;GO:0016020;GO:0035774;GO:0045921;GO:0046676;	K19936	-	COG5126	DTZ	Bos taurus visinin like 1 (VSNL1), mRNA.[Source:RefSeq mRNA;Acc:NM_174490]	282124	P62763
ENSBTAG00000051871	17.2694	2.41766	32.1212	13.2861	3.73184	2.54616e-06	5.6143e-05	18	20080996	20082099	-	1104	-	-	-	-	-	-	-	-	-
ENSBTAG00000000667	19.6582	3.4074	35.9091	10.5386	3.39761	2.58247e-06	5.68742e-05	5	74694651	74711373	+	1809	APOL3	GO:0005576;GO:0005576;GO:0006869;GO:0006869;GO:0008289;GO:0008289;GO:0008289;GO:0016020;GO:0016021;GO:0042157;GO:0042157;	K14480	-	NOG125779	U	apolipoprotein L, 3 [Source:NCBI gene;Acc:512905]"	512905	A6QPR4
ENSBTAG00000000240	54.7605	21.2212	88.2997	4.16091	2.0569	2.66737e-06	5.84588e-05	9	69203273	69325807	+	2024	AKAP7	GO:0005634;GO:0005737;GO:0005829;GO:0005829;GO:0010738;GO:0019901;GO:0032991;GO:0034237;GO:0034237;GO:0051018;	K16524	-	NOG266143	-	Bos taurus A-kinase anchoring protein 7 (AKAP7),mRNA. [Source:RefSeq mRNA;Acc:NM_001102266]	613606	A6QLP4
ENSBTAG00000016723	23.512	4.74258	42.2815	8.9153	3.15628	2.78604e-06	6.07646e-05	3	50945369	50956131	+	2691	GFI1	GO:0000122;GO:0000122;GO:0001227;GO:0003676;GO:0003676;GO:0003700;GO:0005634;GO:0005654;GO:0006355;GO:0006355;GO:0010956;GO:0010977;GO:0016363;GO:0016604;GO:0017053;GO:0030097;GO:0030097;GO:0034121;GO:0044212;GO:0044212;GO:0045892;GO:0045944;GO:0051569;GO:0051569;GO:0070105;GO:0071222;	K09223	-	-	-	Bos taurus growth factor independent 1transcriptional repressor (GFI1), mRNA. [Source:RefSeqmRNA;Acc:NM_001191312]	100139952	F1MPJ9
ENSBTAG00000034609	30.8619	8.50794	53.2158	6.25484	2.64497	3.08805e-06	6.65174e-05	4	106082256	106089046	+	844	-	GO:0016020;GO:0016021;GO:0016020;GO:0016021;	-	-	-	-	-	-	-
ENSBTAG00000054237	10.6733	0.361355	20.9852	58.0736	5.85981	3.09032e-06	6.65174e-05	26	16636656	16694176	-	1476	-	GO:0004497;GO:0005506;GO:0005506;GO:0005737;GO:0006082;GO:0006805;GO:0008392;GO:0008395;GO:0016491;GO:0016705;GO:0016705;GO:0016712;GO:0016712;GO:0019373;GO:0020037;GO:0020037;GO:0020037;GO:0042738;GO:0043231;GO:0046872;GO:0055114;GO:0055114;GO:0055114;GO:0055114;	-	-	-	-	cytochrome P450 2C31 [Source:NCBI gene;Acc:522146]"	-	-
ENSBTAG00000024449	117.248	9.23743	225.259	24.3854	4.60795	3.10255e-06	6.66219e-05	16	68929292	68991907	-	10722	CENPF	GO:0000278;GO:0000775;GO:0000776;GO:0000922;GO:0000940;GO:0001822;GO:0005634;GO:0005634;GO:0005635;GO:0005654;GO:0005737;GO:0005813;GO:0005819;GO:0005930;GO:0007059;GO:0008022;GO:0008134;GO:0008134;GO:0008134;GO:0010389;GO:0015031;GO:0016202;GO:0016363;GO:0021591;GO:0030496;GO:0036064;GO:0042803;GO:0042803;GO:0042803;GO:0045120;GO:0045892;GO:0051310;GO:0070840;GO:0070840;GO:0070840;GO:0097539;GO:…	K11499	-	-	-	centromere protein F [Source:VGNCSymbol;Acc:VGNC:27176]	533089	-
ENSBTAG00000045939	10.6448	0.322949	20.9667	64.9225	6.02065	3.14334e-06	6.73375e-05	15	81969730	81976647	+	2377	-	GO:0016020;GO:0016021;	-	-	-	-	-	-	-
ENSBTAG00000013573	72.936	14.1478	131.724	9.31062	3.21888	3.28944e-06	6.99695e-05	19	53940667	53947960	-	1666	BIRC5	GO:0000086;GO:0000226;GO:0000281;GO:0000775;GO:0000776;GO:0000777;GO:0004869;GO:0005634;GO:0005634;GO:0005694;GO:0005737;GO:0005737;GO:0005737;GO:0005814;GO:0005819;GO:0005829;GO:0005856;GO:0005874;GO:0005876;GO:0005876;GO:0005881;GO:0006468;GO:0006915;GO:0007049;GO:0007059;GO:0007094;GO:0007346;GO:0008017;GO:0008270;GO:0010466;GO:0015631;GO:0030414;GO:0030496;GO:0031021;GO:0031503;GO:0031536;GO:…	K08731	-	NOG271140	-	Bos taurus baculoviral IAP repeat containing 5(BIRC5), mRNA. [Source:RefSeq mRNA;Acc:NM_001001855]	414925	Q6J1J1
ENSBTAG00000008934	63.7377	7.29296	120.183	16.4793	4.04258	3.31231e-06	7.02902e-05	5	26730162	26752001	-	6638	ESPL1	GO:0000070;GO:0000070;GO:0000212;GO:0000278;GO:0004197;GO:0005634;GO:0005634;GO:0005634;GO:0005737;GO:0005813;GO:0005813;GO:0006508;GO:0006508;GO:0007059;GO:0007127;GO:0008233;GO:0008233;GO:0008233;GO:0008234;GO:0045143;GO:0051307;GO:0072686;	K02365	EC:3.4.22.49	-	-	Bos taurus extra spindle pole bodies like 1,separase (ESPL1), mRNA. [Source:RefSeqmRNA;Acc:NM_001045949]	506740	F1MW01
ENSBTAG00000011935	134.449	30.9436	237.954	7.68993	2.94297	3.48818e-06	7.37624e-05	6	88625427	88682025	-	1048	RASSF6	GO:0007165;GO:0007165;GO:0042981;GO:0042981;	K09854	-	-	-	Ras association domain family member 6 [Source:VGNCSymbol;Acc:VGNC:33762]	520101	-
ENSBTAG00000007175	117.458	5.82664	229.09	39.3177	5.29711	3.62622e-06	7.6235e-05	5	50362882	50366965	+	2489	AVPR1A	GO:0001992;GO:0001992;GO:0004930;GO:0004930;GO:0004930;GO:0005000;GO:0005000;GO:0005000;GO:0005000;GO:0005886;GO:0005887;GO:0007165;GO:0007186;GO:0007186;GO:0007186;GO:0007186;GO:0016020;GO:0016021;GO:0016021;GO:0016021;GO:0032870;GO:0042711;GO:0045907;	K04226	-	NOG299951	-	arginine vasopressin receptor 1A [Source:VGNCSymbol;Acc:VGNC:26358]	538439	A2VDS9
ENSBTAG00000000588	15	1.57973	28.4202	17.9906	4.16917	3.63789e-06	7.63915e-05	1	18712589	18736860	-	2598	CHODL	GO:0005737;GO:0005737;GO:0010975;GO:0016020;GO:0016021;GO:0048471;GO:0050772;	K10078	-	NOG320497	-	Bos taurus chondrolectin (CHODL), mRNA.[Source:RefSeq mRNA;Acc:NM_001101228]	613942	A6QLI4
ENSBTAG00000017446	14.7337	1.65654	27.8108	16.7885	4.0694	3.69636e-06	7.73051e-05	29	25699093	25717254	+	3394	E2F8	GO:0000122;GO:0000122;GO:0000978;GO:0000987;GO:0001227;GO:0001890;GO:0002040;GO:0003677;GO:0003700;GO:0003700;GO:0003714;GO:0005634;GO:0005634;GO:0005667;GO:0005730;GO:0005829;GO:0006355;GO:0008283;GO:0032466;GO:0032877;GO:0033301;GO:0042802;GO:0042803;GO:0045944;GO:0060707;GO:0060718;GO:0070365;GO:0000122;GO:0000122;GO:0000981;GO:0001227;GO:0001228;GO:0001890;GO:0002040;GO:0003677;GO:0003677;GO:…	K09391	-	-	-	E2F transcription factor 8 [Source:VGNCSymbol;Acc:VGNC:28292]	786629	E1BKK0
ENSBTAG00000011411	22.127	4.51056	39.7435	8.81121	3.13934	3.78247e-06	7.87862e-05	8	59827546	59829096	-	1168	SIT1	GO:0005886;GO:0005886;GO:0007165;GO:0007165;GO:0016020;GO:0016021;GO:0019900;GO:0019900;GO:0043029;GO:0043029;GO:0050863;GO:0050863;GO:0050863;GO:0050863;	-	-	NOG43672	S	Bos taurus signaling threshold regulatingtransmembrane adaptor 1 (SIT1), mRNA. [Source:RefSeqmRNA;Acc:NM_001206418]	512027	A6QQA3
ENSBTAG00000052394	65.2241	16.5869	113.861	6.86455	2.77917	4.26135e-06	8.77057e-05	18	48146719	48150913	+	3048	-	GO:0036128;GO:0097228;	-	-	-	-	-	-	-
ENSBTAG00000010109	32.6594	3.79463	61.5242	16.2135	4.01912	4.27167e-06	8.77057e-05	28	16488142	16582565	+	2415	CDK1	GO:0004672;GO:0005524;GO:0006468;GO:0000166;GO:0000307;GO:0003682;GO:0004672;GO:0004672;GO:0004672;GO:0004674;GO:0004674;GO:0004693;GO:0004693;GO:0004693;GO:0004693;GO:0004693;GO:0005524;GO:0005524;GO:0005524;GO:0005634;GO:0005634;GO:0005634;GO:0005634;GO:0005737;GO:0005737;GO:0005739;GO:0005759;GO:0005759;GO:0005813;GO:0005813;GO:0005815;GO:0005819;GO:0005829;GO:0005856;GO:0005876;GO:0005876;GO:…	K02087	-	COG0515	T	cyclin dependent kinase 1 [Source:VGNCSymbol;Acc:VGNC:27115]	281061	P48734
ENSBTAG00000008779	203.998	17.227	390.769	22.6835	4.50357	4.27245e-06	8.77057e-05	19	27695196	27704006	+	2124	ALOX15B	GO:0005506;GO:0005506;GO:0005506;GO:0005509;GO:0005515;GO:0005829;GO:0005856;GO:0005886;GO:0008285;GO:0010744;GO:0016020;GO:0016165;GO:0016491;GO:0016702;GO:0016702;GO:0019369;GO:0019369;GO:0019372;GO:0019898;GO:0035360;GO:0036403;GO:0043651;GO:0045618;GO:0045786;GO:0045926;GO:0046872;GO:0046872;GO:0046872;GO:0050473;GO:0051213;GO:0055114;GO:0055114;GO:0055114;GO:0090197;	K08022	-	-	-	Bos taurus arachidonate 15-lipoxygenase, type B(ALOX15B), mRNA. [Source:RefSeq mRNA;Acc:NM_001205703]	286820	-
ENSBTAG00000053906	8.70033	0	17.4007	Inf	Inf	4.28159e-06	8.77057e-05	15	78298148	78299077	+	930	-	GO:0004930;GO:0004984;GO:0007186;GO:0016021;	-	-	-	-	olfactory receptor 4A47 [Source:NCBIgene;Acc:615605]	-	-
ENSBTAG00000008216	113.032	10.3322	215.731	20.8795	4.38401	4.38211e-06	8.94198e-05	11	87488674	87495961	-	3087	RRM2	GO:0004748;GO:0004748;GO:0005829;GO:0005829;GO:0005971;GO:0008199;GO:0009262;GO:0009263;GO:0009263;GO:0009263;GO:0009263;GO:0016491;GO:0016491;GO:0042803;GO:0051259;GO:0051290;GO:0055114;GO:0055114;GO:0009263;GO:0016491;GO:0055114;	K10808	EC:1.17.4.1	-	-	Bos taurus ribonucleotide reductase regulatorysubunit M2 (RRM2), transcript variant 1, mRNA.[Source:RefSeq mRNA;Acc:NM_001244181]	508167	Q2HJE7
ENSBTAG00000009035	28.7831	7.44817	50.1181	6.72892	2.75038	4.58356e-06	9.27425e-05	6	21674019	21756964	+	8583	CENPE	GO:0000166;GO:0000278;GO:0000775;GO:0000776;GO:0000779;GO:0003774;GO:0003777;GO:0003777;GO:0003777;GO:0003777;GO:0005524;GO:0005524;GO:0005524;GO:0005634;GO:0005654;GO:0005694;GO:0005828;GO:0005829;GO:0005871;GO:0005874;GO:0005874;GO:0007018;GO:0007018;GO:0007018;GO:0007052;GO:0007059;GO:0007079;GO:0007080;GO:0007080;GO:0008017;GO:0008017;GO:0008017;GO:0008017;GO:0015630;GO:0016887;GO:0030071;GO:…	K11498	-	-	-	centromere protein E [Source:VGNCSymbol;Acc:VGNC:27175]	281681	-
ENSBTAG00000019060	22.7225	4.78098	40.664	8.50536	3.08837	4.90596e-06	9.866e-05	1	96999962	97014928	-	1937	CLDN11	GO:0005198;GO:0005198;GO:0005886;GO:0005923;GO:0005923;GO:0005923;GO:0005923;GO:0007155;GO:0007283;GO:0008366;GO:0016020;GO:0016021;GO:0016021;GO:0016021;GO:0030054;GO:0043209;GO:0045178;	K06087	-	-	-	Bos taurus claudin 11 (CLDN11), mRNA.[Source:RefSeq mRNA;Acc:NM_001035055]	508268	Q3MHK4
ENSBTAG00000008603	49.2912	18.4579	80.1245	4.34093	2.118	5.40421e-06	0.000107959	X	113007471	113020230	+	1336	CXHXorf21	-	-	-	-	-	Bos taurus chromosome X CXorf21 homolog(CXHXorf21), mRNA. [Source:RefSeq mRNA;Acc:NM_001038537]	513911	Q32LD7
ENSBTAG00000015875	31.5511	4.45803	58.6441	13.1547	3.71751	5.55289e-06	0.000110562	5	106886687	106900663	+	3485	FOXM1	GO:0000086;GO:0000122;GO:0000977;GO:0003677;GO:0003700;GO:0003700;GO:0005634;GO:0006355;GO:0006355;GO:0006978;GO:0008284;GO:0019901;GO:0032873;GO:0043565;GO:0043565;GO:0045892;GO:0045893;GO:0045944;GO:0046578;GO:0071156;GO:0090344;GO:2000377;GO:2000781;GO:0003700;GO:0006355;GO:0043565;	K09406	-	-	-	forkhead box M1 [Source:VGNCSymbol;Acc:VGNC:29094]	513643	-
ENSBTAG00000011563	31.3361	9.29335	53.3789	5.74378	2.522	5.7796e-06	0.000113981	12	83641466	83672595	+	3019	TNFSF13B	GO:0005164;GO:0005164;GO:0005515;GO:0006955;GO:0006955;GO:0016020;GO:0016020;GO:0001782;GO:0002636;GO:0005164;GO:0005164;GO:0005515;GO:0005737;GO:0006955;GO:0006955;GO:0016020;GO:0016020;GO:0016020;GO:0016021;GO:0030890;GO:0030890;GO:0030890;GO:0031295;GO:0031296;GO:0042102;GO:0048305;GO:0048471;GO:0050776;	-	-	-	-	Bos taurus TNF superfamily member 13b (TNFSF13B),mRNA. [Source:RefSeq mRNA;Acc:NM_001114506]	-	-
ENSBTAG00000012692	11.3589	0.645898	22.0718	34.1723	5.09476	5.78141e-06	0.000113981	3	33690892	33731268	-	1096	-	GO:0004364;GO:0004364;GO:0005515;	K00799	EC:2.5.1.18	-	-	glutathione S-transferase Mu 1 [Source:NCBIgene;Acc:100295687]	100295687	-
ENSBTAG00000000011	3176.5	1145.05	5207.94	4.54823	2.1853	5.82668e-06	0.000114748	8	7950815	7971600	-	5355	-	GO:0003824;GO:0003824;GO:0005739;GO:0006567;GO:0006567;GO:0008743;GO:0008743;GO:0016491;GO:0019518;GO:0042802;GO:0042802;GO:0050662;GO:0050662;GO:0055114;GO:0003824;GO:0050662;	K15789	EC:1.1.1.103	COG0451	M	L-threonine dehydrogenase [Source:NCBIgene;Acc:511957]	511957	Q2KIR8
ENSBTAG00000038625	36.7596	12.2508	61.2683	5.00116	2.32226	5.94129e-06	0.000116741	3	53862077	53888176	+	2579	-	GO:0000166;GO:0003924;GO:0003924;GO:0005525;GO:0005525;GO:0005525;	K20899	-	-	-	guanylate-binding protein 6 [Source:NCBIgene;Acc:513659]	100336669	-
ENSBTAG00000002100	9.95105	0.322949	19.5792	60.6262	5.92187	5.96818e-06	0.000117024	7	43181976	43188286	+	2195	GZMM	GO:0004252;GO:0006508;GO:0008219;GO:0008236;GO:0001913;GO:0004175;GO:0004252;GO:0004252;GO:0004252;GO:0006508;GO:0006508;GO:0006508;GO:0008219;GO:0008219;GO:0008219;GO:0008233;GO:0008236;GO:0008236;GO:0008236;GO:0016787;	K08649	EC:3.4.21.-	-	-	granzyme M [Source:VGNC Symbol;Acc:VGNC:29734]"	512272	E1BP32
ENSBTAG00000008253	357.832	94.2958	621.369	6.58957	2.72018	6.18725e-06	0.000120926	15	18190683	18291205	-	5802	EXPH5	GO:0003334;GO:0005768;GO:0005768;GO:0005768;GO:0006886;GO:0017137;GO:0017137;GO:0017137;GO:0017137;GO:0045921;GO:0045921;GO:0045921;GO:0050714;GO:0050714;GO:0050714;GO:0071985;GO:0071985;GO:0071985;	-	-	-	-	exophilin 5 [Source:VGNC Symbol;Acc:VGNC:28664]"	-	-
ENSBTAG00000013669	71.0617	24.2461	117.877	4.86169	2.28146	6.44142e-06	0.000125081	25	26438296	26453320	-	2754	KIF22	GO:0000166;GO:0003677;GO:0003677;GO:0003677;GO:0003777;GO:0003777;GO:0003777;GO:0005524;GO:0005524;GO:0005524;GO:0005634;GO:0005737;GO:0005856;GO:0005871;GO:0005874;GO:0005874;GO:0006281;GO:0006281;GO:0007018;GO:0007018;GO:0007018;GO:0007062;GO:0007080;GO:0008017;GO:0008017;GO:0008017;GO:0016887;GO:0051310;GO:0000785;GO:0003677;GO:0003777;GO:0005524;GO:0005819;GO:0005829;GO:0006281;GO:0007018;GO:…	K10403	-	COG5059	Z	kinesin family member 22 [Source:VGNCSymbol;Acc:VGNC:30596]	506294	A6QPL4
ENSBTAG00000018749	51.106	19.0155	83.1964	4.37519	2.12935	6.61982e-06	0.000128148	1	138547391	138550417	-	2933	NUDT16	GO:0000287;GO:0003729;GO:0005525;GO:0005634;GO:0005730;GO:0005737;GO:0006382;GO:0006402;GO:0006508;GO:0008235;GO:0008284;GO:0016077;GO:0016311;GO:0016787;GO:0016787;GO:0030145;GO:0030515;GO:0031404;GO:0042802;GO:0042803;GO:0046709;GO:0050072;GO:0050897;GO:0090068;GO:0090502;GO:0098519;GO:1901639;GO:1901640;GO:1901641;GO:1990174;GO:2000781;GO:0000166;GO:0000287;GO:0003723;GO:0003729;GO:0005525;GO:…	K16855	-	NOG38933	-	nudix hydrolase 16 [Source:VGNCSymbol;Acc:VGNC:32330]	512320	Q1JPK7
ENSBTAG00000001599	34.3861	10.8838	57.8885	5.31877	2.41109	6.6449e-06	0.000128205	3	20696426	20710108	+	3869	SV2A	GO:0005215;GO:0005215;GO:0005783;GO:0005911;GO:0006836;GO:0006874;GO:0007268;GO:0007268;GO:0008021;GO:0016020;GO:0016020;GO:0016020;GO:0016021;GO:0016021;GO:0016021;GO:0016021;GO:0019901;GO:0022857;GO:0022857;GO:0030054;GO:0030672;GO:0030672;GO:0031410;GO:0031594;GO:0043005;GO:0043005;GO:0045202;GO:0048786;GO:0055085;GO:0055085;	K06258	-	COG0477	G	Bos taurus synaptic vesicle glycoprotein 2A (SV2A),mRNA. [Source:RefSeq mRNA;Acc:NM_173962]	280936	Q29397
ENSBTAG00000006472	111.422	37.477	185.367	4.94614	2.3063	6.82075e-06	0.000131178	X	133303369	133333184	+	1833	GPR143	GO:0004930;GO:0004930;GO:0004930;GO:0005765;GO:0005794;GO:0005886;GO:0007186;GO:0007186;GO:0007186;GO:0007186;GO:0007218;GO:0016020;GO:0016020;GO:0016020;GO:0016021;GO:0016324;GO:0032400;GO:0032402;GO:0032438;GO:0033162;GO:0035240;GO:0035240;GO:0035240;GO:0035584;GO:0035643;GO:0035643;GO:0042470;GO:0048015;GO:0050848;GO:0072544;GO:0072544;GO:0072544;GO:0072545;GO:0072545;GO:0072545;GO:1902908;GO:…	K08470	-	-	-	G protein-coupled receptor 143 [Source:VGNCSymbol;Acc:VGNC:55027]	613505	G5E581
ENSBTAG00000037508	43.8003	15.6405	71.9601	4.60089	2.20191	7.01534e-06	0.000134205	7	70286630	70694473	-	1776	EBF1	GO:0001228;GO:0003677;GO:0003677;GO:0003677;GO:0003700;GO:0003700;GO:0005634;GO:0005634;GO:0006355;GO:0006355;GO:0007275;GO:0045944;GO:0046872;GO:0046983;GO:0046983;	K09103	-	-	-	EBF transcription factor 1 [Source:VGNCSymbol;Acc:VGNC:50162]	537712	E1BPV4
ENSBTAG00000033441	22.5854	3.11947	42.0513	13.4803	3.75278	7.03933e-06	0.000134522	18	14881869	14919139	-	2468	SHCBP1	GO:0008543;GO:0042169;GO:2000177;	-	-	-	-	Bos taurus SHC binding and spindle associated 1(SHCBP1), mRNA. [Source:RefSeq mRNA;Acc:NM_001192579]	523367	E1B738
ENSBTAG00000047879	22.3026	5.13736	39.4679	7.68252	2.94158	7.15205e-06	0.000136387	3	32745301	32747031	+	1731	KCNA3	GO:0005216;GO:0005216;GO:0005244;GO:0005249;GO:0005249;GO:0005249;GO:0005251;GO:0005267;GO:0005515;GO:0006811;GO:0006811;GO:0006811;GO:0006813;GO:0006813;GO:0006813;GO:0008076;GO:0008076;GO:0008076;GO:0015271;GO:0016020;GO:0016020;GO:0016020;GO:0016021;GO:0016021;GO:0030424;GO:0030424;GO:0034765;GO:0051260;GO:0051260;GO:0055085;GO:0055085;GO:0071805;GO:0071805;GO:0097623;	K04876	-	-	-	potassium voltage-gated channel subfamily A member3 [Source:VGNC Symbol;Acc:VGNC:30423]	525507	E1B7K3
ENSBTAG00000016997	29.9762	8.10582	51.8466	6.39622	2.67722	7.39979e-06	0.000140666	18	56282528	56288926	+	3098	-	GO:0016020;GO:0016021;	K06549	-	-	-	sialic acid binding Ig like lectin 11 [Source:NCBIgene;Acc:511180]	511180	-
ENSBTAG00000012302	37.4317	12.4771	62.3863	5.00007	2.32195	7.76507e-06	0.000146991	19	22977112	23051959	-	3603	RTN4RL1	GO:0005515;GO:0008201;GO:0009986;GO:0010977;GO:0022038;GO:0035374;GO:0038023;GO:0046658;GO:0048681;	-	-	-	-	reticulon 4 receptor like 1 [Source:VGNCSymbol;Acc:VGNC:34207]	-	-
ENSBTAG00000006703	34.8503	11.0808	58.6197	5.2902	2.40332	7.79927e-06	0.000147484	10	45157991	45165480	+	3090	PTGDR	GO:0001785;GO:0004930;GO:0004930;GO:0004930;GO:0004956;GO:0004956;GO:0004956;GO:0004956;GO:0005886;GO:0005886;GO:0005886;GO:0006954;GO:0006954;GO:0007165;GO:0007186;GO:0007186;GO:0007186;GO:0007204;GO:0016020;GO:0016021;GO:0016021;GO:0016021;GO:0030238;GO:0030431;GO:0046085;GO:0071799;	K04332	-	NOG248831	-	Bos taurus prostaglandin D2 receptor (PTGDR), mRNA.[Source:RefSeq mRNA;Acc:NM_001098034]	515331	A5D7K8
ENSBTAG00000051104	104.848	32.0308	177.666	5.54672	2.47163	7.95406e-06	0.00014994	11	72519185	72535548	+	1479	-	GO:0005509;	-	-	-	-	-	-	-
ENSBTAG00000009975	55.6227	21.7843	89.4611	4.10667	2.03797	8.17973e-06	0.000153873	7	3711139	3768733	+	2256	PBX4	GO:0001741;GO:0003677;GO:0003677;GO:0003677;GO:0003700;GO:0003700;GO:0005634;GO:0005634;GO:0005634;GO:0006355;GO:0043565;GO:0003677;GO:0003700;GO:0005634;GO:0003677;GO:0003700;GO:0005634;	K15611	-	-	-	Bos taurus PBX homeobox 4 (PBX4), mRNA.[Source:RefSeq mRNA;Acc:NM_001192515]	519770	-
ENSBTAG00000006780	31.0021	8.99288	53.0113	5.89481	2.55944	9.01848e-06	0.000167212	18	56509840	56516939	-	2003	NAPSA	GO:0004175;GO:0004175;GO:0004175;GO:0004190;GO:0004190;GO:0004190;GO:0004190;GO:0005615;GO:0005615;GO:0005764;GO:0005764;GO:0005764;GO:0005764;GO:0006508;GO:0006508;GO:0006508;GO:0006508;GO:0008233;GO:0008233;GO:0016787;GO:0030163;GO:0033619;GO:0033619;GO:0033619;GO:0033619;GO:0043129;GO:0043129;GO:0097208;GO:0097208;GO:0097208;	K08565	EC:3.4.23.-	-	-	napsin A aspartic peptidase [Source:VGNCSymbol;Acc:VGNC:31886]	539259	-
ENSBTAG00000055127	86.6028	0.968847	172.237	177.775	7.47391	9.27253e-06	0.000171395	6	25507798	25509146	+	282	-	-	-	-	-	-	-	-	-
ENSBTAG00000012637	13.9149	1.57973	26.25	16.6168	4.05457	9.68339e-06	0.000178054	11	45829019	45838416	-	749	C11H2orf40	GO:0005615;GO:0005615;GO:0031045;GO:0031145;GO:0070314;GO:0090398;	-	-	-	-	Bos taurus chromosome 11 C2orf40 homolog(C11H2orf40), mRNA. [Source:RefSeq mRNA;Acc:NM_001038113]	515133	Q32KM8
ENSBTAG00000039588	38.5724	13.4493	63.6955	4.73596	2.24366	1.14136e-05	0.000206117	4	112939116	112945712	-	2585	-	GO:0005525;GO:0005525;GO:0005525;GO:0005525;GO:0005525;GO:0005783;GO:0016020;GO:0016021;	-	-	-	-	GTPase, IMAP family member 5-like [Source:NCBIgene;Acc:511617]	511617	A1A4L9
ENSBTAG00000018240	24.4792	6.22979	42.7287	6.85876	2.77795	1.18422e-05	0.000212794	18	50379572	50393561	+	2970	CYP2S1	GO:0004497;GO:0005506;GO:0005506;GO:0005737;GO:0005783;GO:0006082;GO:0006805;GO:0008392;GO:0008395;GO:0016491;GO:0016705;GO:0016705;GO:0016712;GO:0016712;GO:0016712;GO:0019373;GO:0020037;GO:0020037;GO:0020037;GO:0042738;GO:0043231;GO:0046872;GO:0055114;GO:0055114;GO:0055114;GO:0055114;	K07420	EC:1.14.14.1	-	-	Bos taurus cytochrome P450, family 2, subfamily S,polypeptide 1 (CYP2S1), mRNA. [Source:RefSeqmRNA;Acc:NM_001100366]	514971	A6QLC0
ENSBTAG00000001343	19.225	0	38.4499	Inf	Inf	1.20887e-05	0.000216362	3	76768174	76788676	+	2587	DEPDC1	GO:0005634;GO:0005634;GO:0007165;GO:0007165;GO:0017053;GO:0017053;GO:0035556;GO:0035556;GO:0045892;	-	-	-	-	DEP domain containing 1 [Source:VGNCSymbol;Acc:VGNC:55165]	-	-
ENSBTAG00000002227	38.9593	13.4791	64.4394	4.78068	2.25721	1.22903e-05	0.000219319	5	54560835	54612806	+	4678	LRIG3	GO:0005515;GO:0016020;GO:0016021;GO:0032474;	-	-	-	-	Bos taurus leucine rich repeats and immunoglobulinlike domains 3 (LRIG3), mRNA. [Source:RefSeqmRNA;Acc:NM_001205591]	506574	E1BN69
ENSBTAG00000000095	43.8964	8.72245	79.0703	9.06515	3.18033	1.33451e-05	0.000236166	8	39246075	39263677	-	1543	CD274	GO:0002845;GO:0005886;GO:0006955;GO:0006955;GO:0007165;GO:0007165;GO:0007166;GO:0007166;GO:0009897;GO:0009897;GO:0009986;GO:0016020;GO:0016021;GO:0031295;GO:0031295;GO:0031901;GO:0032689;GO:0032693;GO:0034097;GO:0042102;GO:0042130;GO:0042130;GO:0046007;GO:0055038;GO:0070062;GO:0071222;GO:1901998;GO:1903556;GO:1905404;GO:2000562;GO:2001181;GO:2001186;	K06745	-	NOG43849	R	CD274 molecule [Source:VGNC Symbol;Acc:VGNC:27019]"	533834	C5NU11
ENSBTAG00000032122	33.7238	10.8572	56.5904	5.21227	2.38191	1.54894e-05	0.000267422	25	25905403	25911990	-	2134	CD19	GO:0001923;GO:0002322;GO:0005887;GO:0005887;GO:0009897;GO:0009897;GO:0009897;GO:0016020;GO:0016021;GO:0016064;GO:0019724;GO:0032991;GO:0043552;GO:0043552;GO:0050851;GO:0050853;GO:0050853;GO:0050855;GO:0050855;GO:0050864;GO:0051281;GO:0051281;	K06465	-	-	-	Bos taurus CD19 molecule (CD19), mRNA.[Source:RefSeq mRNA;Acc:NM_001245998]	517359	C9EGS9
ENSBTAG00000012349	18.256	3.5033	33.0087	9.42217	3.23606	1.56574e-05	0.000270064	16	1510252	1518304	+	2067	LAX1	GO:0000188;GO:0002250;GO:0002376;GO:0005794;GO:0005829;GO:0005886;GO:0005886;GO:0006955;GO:0006955;GO:0006955;GO:0016020;GO:0016021;GO:0016021;GO:0019901;GO:0035556;GO:0042113;GO:0042169;GO:0050868;GO:0051249;GO:0051249;	-	-	NOG43404	-	Bos taurus lymphocyte transmembrane adaptor 1(LAX1), mRNA. [Source:RefSeq mRNA;Acc:NM_001015674]	540424	Q58CT8
ENSBTAG00000000638	31.6356	10.1052	53.1661	5.26127	2.39541	1.57993e-05	0.000272251	18	14008412	14012515	+	2128	CDT1	GO:0000076;GO:0000278;GO:0000281;GO:0000776;GO:0003677;GO:0005634;GO:0006260;GO:0051315;GO:0070182;GO:0071163;GO:0000076;GO:0000278;GO:0000776;GO:0003677;GO:0003682;GO:0005634;GO:0007059;GO:0016604;GO:0030174;GO:0031334;GO:0033044;GO:0033262;GO:0035563;GO:0045740;GO:0051301;GO:0051315;GO:0051383;GO:0071163;GO:0072708;GO:1902426;GO:1902595;GO:1905341;GO:1905342;GO:2000105;GO:2001178;	K10727	-	-	-	chromatin licensing and DNA replication factor 1[Source:VGNC Symbol;Acc:VGNC:27158]	519016	-
ENSBTAG00000012330	1108.7	406.981	1810.43	4.44843	2.1533	1.69839e-05	0.000289624	10	103116503	103123174	+	1357	B2M	GO:0002376;GO:0002474;GO:0005576;GO:0006955;GO:0006955;GO:0042612;GO:0042612;GO:0042612;	K08055	-	NOG40777	S	beta-2-microglobulin [Source:NCBI gene;Acc:280729]"	783680	P01888
ENSBTAG00000013147	56.7402	7.27206	106.208	14.605	3.86839	1.70953e-05	0.000291249	17	68684707	68692551	+	3946	NEFH	GO:0000786;GO:0000786;GO:0003677;GO:0003677;GO:0005198;GO:0005882;GO:0005883;GO:0005883;GO:0006334;GO:0006334;GO:0061564;GO:0061564;	K04574	-	-	-	neurofilament heavy [Source:VGNCSymbol;Acc:VGNC:31985]	528842	-
ENSBTAG00000021118	122.447	0	244.894	Inf	Inf	1.79873e-05	0.00030458	26	14416061	14419635	+	1721	CYP26A1	GO:0001972;GO:0004497;GO:0004497;GO:0004497;GO:0005506;GO:0005506;GO:0006805;GO:0008401;GO:0016125;GO:0016491;GO:0016705;GO:0016705;GO:0016709;GO:0020037;GO:0020037;GO:0034653;GO:0042573;GO:0046872;GO:0055114;GO:0055114;GO:0055114;GO:0055114;	K07437	-	-	-	Bos taurus cytochrome P450, family 26, subfamily A,polypeptide 1 (CYP26A1), transcript variant 1, mRNA.[Source:RefSeq mRNA;Acc:NM_001101185]	539047	F1MZS4;A6QPJ8
ENSBTAG00000048780	523.385	185.709	861.06	4.63659	2.21307	1.87776e-05	0.000316624	16	5965964	5997950	-	831	-	-	-	-	-	-	-	-	-
ENSBTAG00000003349	34.18	6.0887	62.2714	10.2274	3.35436	1.97304e-05	0.00033063	7	58816369	59006616	-	3660	JAKMIP2	GO:0005794;GO:0008017;GO:0008017;GO:0019900;GO:0019900;GO:0008017;GO:0019900;GO:0008017;GO:0019900;GO:0008017;GO:0019900;GO:0008017;GO:0019900;GO:0008017;GO:0019900;	-	-	-	-	Bos taurus janus kinase and microtubule interactingprotein 2 (JAKMIP2), mRNA. [Source:RefSeqmRNA;Acc:NM_001075897]	527239	Q0VCU2
ENSBTAG00000018576	14.9943	2.24313	27.7454	12.369	3.62866	1.98561e-05	0.00033202	11	72682465	72771830	-	4896	DPYSL5	GO:0005737;GO:0005737;GO:0005737;GO:0007399;GO:0007399;GO:0007411;GO:0007411;GO:0008017;GO:0008017;GO:0016787;GO:0016787;GO:0016810;GO:0016810;GO:0030425;GO:0043025;GO:0005737;GO:0007399;GO:0007411;GO:0008017;GO:0016787;GO:0016810;	K07529	-	COG0044	F	Bos taurus dihydropyrimidinase like 5 (DPYSL5),mRNA. [Source:RefSeq mRNA;Acc:NM_001109964]	100126171	A8E641
ENSBTAG00000054752	35.2414	12.7833	57.6994	4.51365	2.1743	2.17384e-05	0.000362152	16	28964091	28967780	-	1104	-	GO:0005125;GO:0005125;GO:0005160;GO:0005160;GO:0005160;GO:0005576;GO:0005615;GO:0005615;GO:0007275;GO:0008083;GO:0008083;GO:0008083;GO:0010469;GO:0010862;GO:0016049;GO:0042981;GO:0043408;GO:0048468;GO:0060395;	-	-	-	-	left-right determination factor 2-like [Source:NCBIgene;Acc:100336971]	-	-
ENSBTAG00000046979	5651.65	2186.54	9116.76	4.1695	2.05987	2.20642e-05	0.000366903	21	57379063	57414855	-	1955	LGMN	GO:0003014;GO:0004197;GO:0004197;GO:0004197;GO:0005576;GO:0005737;GO:0005764;GO:0005770;GO:0006508;GO:0006508;GO:0006508;GO:0006624;GO:0007613;GO:0008233;GO:0008233;GO:0008233;GO:0008233;GO:0008284;GO:0008306;GO:0010447;GO:0010447;GO:0010629;GO:0032801;GO:0035729;GO:0040015;GO:0043524;GO:0045177;GO:0045931;GO:0048471;GO:0051603;GO:0051603;GO:0071277;GO:0090026;GO:0097061;GO:0097202;GO:0097264;GO:…	K01369	EC:3.4.22.34	-	-	Bos taurus legumain (LGMN), mRNA. [Source:RefSeqmRNA;Acc:NM_174101]	281281	Q95M12
ENSBTAG00000039366	41.3519	7.49571	75.208	10.0335	3.32675	2.22442e-05	0.000368878	3	11417226	11422750	-	3379	-	GO:0001916;GO:0005886;GO:0006955;GO:0009986;GO:0016020;GO:0016021;GO:0030883;GO:0030884;GO:0048006;GO:0048007;GO:0071723;	K06448	-	NOG26626	P	CD1a molecule-like [Source:NCBI gene;Acc:515418]"	515418	A6QQB8
ENSBTAG00000005666	79.824	27.9514	131.697	4.71162	2.23622	2.33461e-05	0.000385734	28	26507231	26577692	-	3328	LRRC20	-	-	-	NOG240323	-	Bos taurus leucine rich repeat containing 20(LRRC20), mRNA. [Source:RefSeq mRNA;Acc:NM_001100387]	521721	A6QLD3
ENSBTAG00000054299	27.4346	8.2234	46.6459	5.67234	2.50394	2.54802e-05	0.00041663	6	61240446	61242820	-	225	-	-	-	-	-	-	-	-	-
ENSBTAG00000013451	35.5096	12.4703	58.5489	4.69506	2.23114	2.55709e-05	0.000417221	6	59202154	59250253	+	1870	RHOH	GO:0000166;GO:0001772;GO:0003924;GO:0003924;GO:0003924;GO:0005525;GO:0005525;GO:0005525;GO:0005525;GO:0005525;GO:0005622;GO:0005737;GO:0005737;GO:0005737;GO:0005886;GO:0005886;GO:0005938;GO:0007015;GO:0007163;GO:0007264;GO:0007264;GO:0007266;GO:0008360;GO:0019210;GO:0019901;GO:0030036;GO:0030217;GO:0032956;GO:0033673;GO:0042995;GO:0043124;GO:0045576;	K07873	-	-	-	Bos taurus ras homolog family member H (RHOH),mRNA. [Source:RefSeq mRNA;Acc:NM_001078124]	768307	Q2HJG3
ENSBTAG00000004085	30.842	10.2136	51.4703	5.03938	2.33325	2.61626e-05	0.000425266	7	11577424	11589850	+	1735	ASF1B	GO:0000785;GO:0000790;GO:0001835;GO:0005634;GO:0005634;GO:0005634;GO:0005654;GO:0006325;GO:0006333;GO:0006333;GO:0006334;GO:0006335;GO:0006336;GO:0032991;GO:0042393;	K10753	-	COG5137	BK	Bos taurus anti-silencing function 1B histonechaperone (ASF1B), mRNA. [Source:RefSeqmRNA;Acc:NM_001075453]	510538	Q17QJ0
ENSBTAG00000009257	42.2341	16.178	68.2901	4.22118	2.07765	2.74747e-05	0.000442215	2	14945329	15081254	+	1715	CERKL	GO:0001750;GO:0001917;GO:0003951;GO:0003951;GO:0005634;GO:0005634;GO:0005737;GO:0005829;GO:0016301;GO:0016301;GO:0016310;GO:0030148;GO:0046625;GO:0048471;GO:0003951;GO:0003951;GO:0016301;GO:0016301;GO:0016310;	K19602	-	-	-	ceramide kinase like [Source:VGNCSymbol;Acc:VGNC:27223]	100337174	-
ENSBTAG00000048030	7.41072	0	14.8214	Inf	Inf	2.93704e-05	0.000466901	17	70862697	70863234	+	429	-	GO:0002377;GO:0005615;GO:0006955;	-	-	-	-	-	-	-
ENSBTAG00000018019	13.8115	1.97949	25.6435	12.9546	3.69539	3.05918e-05	0.000484187	21	64193536	64290496	-	3367	BCL11B	GO:0000978;GO:0001228;GO:0001228;GO:0003334;GO:0003382;GO:0003676;GO:0003676;GO:0003700;GO:0005634;GO:0005634;GO:0006355;GO:0007409;GO:0008285;GO:0009791;GO:0010468;GO:0010837;GO:0019216;GO:0021773;GO:0021902;GO:0021953;GO:0031077;GO:0033077;GO:0033153;GO:0035701;GO:0042475;GO:0043005;GO:0043066;GO:0043368;GO:0043565;GO:0043565;GO:0043588;GO:0045664;GO:0045944;GO:0045944;GO:0045944;GO:0046632;GO:…	K22046	-	-	-	B cell CLL/lymphoma 11B [Source:NCBIgene;Acc:783269]	783269	E1BD25
ENSBTAG00000050417	18.0668	1.88517	34.2484	18.1673	4.18327	3.17487e-05	0.000498999	5	74480533	74487043	-	1889	-	GO:0005576;GO:0006869;GO:0008289;GO:0042157;	-	-	-	-	apolipoprotein L3 [Source:NCBI gene;Acc:788334]"	-	-
ENSBTAG00000004685	36.1974	13.0705	59.3244	4.53881	2.18231	3.4165e-05	0.000533725	22	17328399	17573739	+	7911	SRGAP3	GO:0005096;GO:0005515;GO:0005737;GO:0007165;GO:0007165;GO:0030336;GO:0043547;GO:0048365;GO:0005515;GO:0007165;	K07526	-	-	-	SLIT-ROBO Rho GTPase activating protein 3[Source:VGNC Symbol;Acc:VGNC:35279]	512892	F1MJI3
ENSBTAG00000011343	90.3925	29.9027	150.882	5.04578	2.33508	3.56107e-05	0.000553914	19	25148636	25166951	-	1852	XAF1	GO:0006915;GO:0006915;GO:0006915;GO:0005634;GO:0005739;GO:0006915;GO:0035456;GO:0006915;GO:0006915;	-	-	NOG87143	S	XIAP associated factor 1 [Source:VGNCSymbol;Acc:VGNC:36982]	509740	Q58DH1
ENSBTAG00000013300	150.582	43.8387	257.326	5.86983	2.55332	3.62728e-05	0.000562275	28	32616314	33387186	-	4957	KCNMA1	GO:0005216;GO:0005216;GO:0005244;GO:0005249;GO:0005249;GO:0005267;GO:0006811;GO:0006811;GO:0006811;GO:0006813;GO:0006813;GO:0006813;GO:0008076;GO:0008076;GO:0016020;GO:0016020;GO:0016020;GO:0016021;GO:0034765;GO:0055085;GO:0055085;GO:0060072;GO:0060072;GO:0071805;GO:0005216;GO:0005216;GO:0005244;GO:0005249;GO:0005249;GO:0005267;GO:0006811;GO:0006811;GO:0006811;GO:0006813;GO:0006813;GO:0006813;GO:…	K04936	-	COG1226	P	potassium calcium-activated channel subfamily Malpha 1 [Source:VGNC Symbol;Acc:VGNC:30479]	282573	Q28204
ENSBTAG00000019743	40.8586	15.82	65.8971	4.16543	2.05847	3.77364e-05	0.000583461	25	669580	678220	+	3750	CHTF18	GO:0003689;GO:0005524;GO:0005524;GO:0005654;GO:0005829;GO:0031390;GO:0043142;GO:1900264;	K11269	-	-	-	chromosome transmission fidelity factor 18[Source:VGNC Symbol;Acc:VGNC:27352]	517007	E1B8Q4
ENSBTAG00000002613	43.8105	11.5506	76.0703	6.58583	2.71937	3.96742e-05	0.000612373	21	54868741	54965815	-	4578	MIS18BP1	GO:0000778;GO:0003677;GO:0003677;	-	-	-	-	MIS18 binding protein 1 [Source:HGNCSymbol;Acc:HGNC:20190]	-	-
ENSBTAG00000019524	10.2555	0.610882	19.9001	32.576	5.02574	4.12369e-05	0.000633784	25	27451624	27480928	+	5725	ITGAD	GO:0007155;GO:0007155;GO:0007155;GO:0007229;GO:0008305;GO:0008305;GO:0016020;GO:0016021;GO:0034113;	K06594	-	-	-	integrin subunit alpha D [Source:VGNCSymbol;Acc:VGNC:55055]	514056	A6QQ97
ENSBTAG00000052836	9.71653	0.610882	18.8222	30.8115	4.9454	4.69515e-05	0.000713718	26	16122288	16148387	+	1322	-	GO:0005506;GO:0016705;GO:0020037;GO:0055114;GO:0005506;GO:0016705;GO:0020037;GO:0055114;GO:0005506;GO:0016705;GO:0020037;GO:0055114;	-	-	-	-	-	-	-
ENSBTAG00000030629	10.4913	0.916323	20.0662	21.8986	4.45277	4.86194e-05	0.000735358	1	148405188	148407258	+	1201	MGC127133	GO:0004090;GO:0055114;	K00079	-	COG1028	IQ	Bos taurus 20-beta-hydroxysteroid dehydrogenase-like (MGC127133), mRNA. [Source:RefSeqmRNA;Acc:NM_001035086]	510180	Q3T0T9
ENSBTAG00000002981	9.00076	0.305441	17.6961	57.9361	5.85639	4.89329e-05	0.000739481	19	25412105	25416732	-	1843	PIMREG	GO:0005634;GO:0005730;GO:0005730;	-	-	NOG26064	-	PICALM interacting mitotic regulator [Source:VGNCSymbol;Acc:VGNC:32902]	540455	A5PKG5
ENSBTAG00000004943	69.2769	21.3605	117.193	5.48644	2.45587	4.90822e-05	0.000741117	6	3425574	3431686	+	1807	CCNA2	GO:0000079;GO:0000086;GO:0000086;GO:0000278;GO:0000307;GO:0000307;GO:0001939;GO:0001940;GO:0004672;GO:0005634;GO:0005634;GO:0005634;GO:0005634;GO:0005634;GO:0005654;GO:0005737;GO:0005737;GO:0005737;GO:0005829;GO:0006275;GO:0007088;GO:0007265;GO:0008284;GO:0016538;GO:0016572;GO:0019901;GO:0019901;GO:0019901;GO:0019904;GO:0044843;GO:0045787;GO:0045893;GO:0097124;GO:0097124;GO:0097124;GO:0097472;	K06627	-	-	-	Bos taurus cyclin A2 (CCNA2), mRNA. [Source:RefSeqmRNA;Acc:NM_001075123]	281667	P30274
ENSBTAG00000002416	62.4698	16.2166	108.723	6.70444	2.74512	4.92221e-05	0.000741766	3	54790812	54882110	+	3194	-	GO:0000166;GO:0003924;GO:0003924;GO:0005525;GO:0005525;GO:0005525;GO:0000166;GO:0003924;GO:0003924;GO:0005525;GO:0005525;GO:0005525;	K20899	-	-	-	guanylate-binding protein 4-like [Source:NCBIgene;Acc:783604]	507055	-
ENSBTAG00000016920	28.8131	9.23902	48.3872	5.23727	2.38881	4.94083e-05	0.000742735	22	2109641	2116204	-	3667	EOMES	GO:0000122;GO:0000790;GO:0000977;GO:0001102;GO:0001706;GO:0001707;GO:0001714;GO:0001824;GO:0001829;GO:0002302;GO:0002302;GO:0003677;GO:0003682;GO:0003700;GO:0003700;GO:0005634;GO:0005634;GO:0005634;GO:0005634;GO:0006355;GO:0006355;GO:0006357;GO:0007420;GO:0010002;GO:0010468;GO:0019827;GO:0021772;GO:0021796;GO:0021895;GO:0030154;GO:0032609;GO:0035914;GO:0043433;GO:0043565;GO:0045597;GO:0045664;GO:…	K10173	-	-	-	eomesodermin [Source:VGNC Symbol;Acc:VGNC:28516]"	511947	F1MF18
ENSBTAG00000021141	63.7846	16.2056	111.364	6.8719	2.78071	5.12801e-05	0.000764713	11	48118023	48125256	+	2149	CD8A	GO:0002456;GO:0007166;GO:0009897;GO:0009897;GO:0016020;GO:0016021;GO:0044853;GO:0045065;	K06458	-	-	-	Bos taurus CD8a molecule (CD8A), mRNA.[Source:RefSeq mRNA;Acc:NM_174015]	281060	P31783
ENSBTAG00000023635	19.8131	5.02554	34.6008	6.88499	2.78345	5.18355e-05	0.000771086	5	101642768	101659913	+	1573	CLEC6A	GO:0002250;GO:0002376;GO:0005509;GO:0005537;GO:0016020;GO:0016021;GO:0030246;GO:0043123;GO:0045087;GO:0046872;GO:0050715;GO:0050832;GO:0005509;GO:0005537;GO:0016020;GO:0016021;GO:0030246;GO:0030246;GO:0030246;GO:0043123;GO:0045087;GO:0050715;GO:0050832;	K17514	-	NOG263776	-	Bos taurus C-type lectin domain containing 6A(CLEC6A), mRNA. [Source:RefSeq mRNA;Acc:NM_001034479]	514979	Q3LUH2
ENSBTAG00000002331	34.6983	3.38311	66.0136	19.5127	4.28634	5.20695e-05	0.000773929	10	67631639	67677160	-	3023	DLGAP5	GO:0004721;GO:0005634;GO:0005739;GO:0005815;GO:0005829;GO:0006470;GO:0023052;GO:0023052;GO:0031616;	K16804	-	NOG270787	-	Bos taurus DLG associated protein 5 (DLGAP5), mRNA.[Source:RefSeq mRNA;Acc:NM_001076822]	509161	Q08DQ9
ENSBTAG00000001631	99.0494	15.4764	182.622	11.8001	3.56073	5.22934e-05	0.000776385	23	7570491	7585450	+	2487	KIFC1	GO:0000166;GO:0003774;GO:0003777;GO:0003777;GO:0003777;GO:0005524;GO:0005524;GO:0005524;GO:0005634;GO:0005871;GO:0005874;GO:0005874;GO:0007018;GO:0007018;GO:0007018;GO:0007080;GO:0008017;GO:0008017;GO:0008017;GO:0016887;GO:0072686;GO:0090307;GO:0090307;GO:0003777;GO:0005524;GO:0007018;GO:0008017;	K10405	-	COG5059	Z	Bos taurus kinesin family member C1 (KIFC1), mRNA.[Source:RefSeq mRNA;Acc:NM_001101936]	510995	A7MBA1
ENSBTAG00000011003	27.9676	5.48279	50.4523	9.20194	3.20194	5.62066e-05	0.000825904	19	40128960	40213794	-	2139	IKZF3	GO:0000977;GO:0001228;GO:0003676;GO:0003676;GO:0003677;GO:0003700;GO:0005634;GO:0005634;GO:0005634;GO:0005654;GO:0005654;GO:0005737;GO:0005737;GO:0005737;GO:0005829;GO:0005886;GO:0009617;GO:0030888;GO:0030888;GO:0042113;GO:0042802;GO:0042803;GO:0042803;GO:0042981;GO:0042981;GO:0043565;GO:0043565;GO:0044212;GO:0045577;GO:0045577;GO:0045619;GO:0045619;GO:0045944;GO:0045944;GO:0046872;GO:0046982;GO:…	K09220	-	-	-	Bos taurus IKAROS family zinc finger 3 (IKZF3),mRNA. [Source:RefSeq mRNA;Acc:NM_001081613]	540676	A2VDW9
ENSBTAG00000048550	16.8966	3.39487	30.3984	8.95421	3.16257	6.03412e-05	0.000875967	1	56929578	56944529	-	1507	GCSAM	GO:0003779;GO:0019901;GO:0045159;GO:0050855;GO:0050855;GO:0050855;GO:2000401;GO:2000401;GO:2000402;	-	-	-	-	germinal center associated signaling and motility[Source:NCBI gene;Acc:784939]	-	-
ENSBTAG00000011359	26.1396	8.07317	44.206	5.47567	2.45304	6.13261e-05	0.000888122	19	50542282	50545928	+	1350	CD7	GO:0002250;GO:0002250;GO:0016020;GO:0016021;GO:0016021;GO:0016021;GO:0038023;GO:0038023;	K06457	-	NOG43963	-	CD7 molecule [Source:VGNC Symbol;Acc:VGNC:27044]"	510073	A5PK95
ENSBTAG00000009206	144.02	38.2863	249.755	6.52334	2.70561	6.18275e-05	0.000894666	13	61378626	61379933	-	1308	FOXS1	GO:0000122;GO:0000978;GO:0000981;GO:0001227;GO:0001568;GO:0001568;GO:0001568;GO:0003677;GO:0003677;GO:0003700;GO:0003700;GO:0005634;GO:0005634;GO:0005634;GO:0005634;GO:0005634;GO:0006355;GO:0006355;GO:0006357;GO:0009653;GO:0030154;GO:0040018;GO:0043433;GO:0043565;GO:0043565;GO:0045892;GO:0050885;	K09412	-	-	-	Bos taurus forkhead box S1 (FOXS1), mRNA.[Source:RefSeq mRNA;Acc:NM_001099716]	540142	A5PJI1
ENSBTAG00000002298	49.5038	13.5526	85.4551	6.30546	2.6566	6.58208e-05	0.000940613	11	46451747	46473972	-	3226	CKAP2L	GO:0000922;GO:0005737;GO:0005813;GO:0005829;GO:0005856;GO:0072686;	K16769	-	NOG40751	-	Bos taurus cytoskeleton associated protein 2 like(CKAP2L), mRNA. [Source:RefSeq mRNA;Acc:NM_001098901]	507498	A5PK21
ENSBTAG00000021069	26.5627	2.1731	50.9523	23.4468	4.55132	6.8005e-05	0.000966249	8	10953326	10986286	+	1956	PBK	GO:0000278;GO:0000278;GO:0001933;GO:0004672;GO:0004672;GO:0004674;GO:0004674;GO:0004674;GO:0005524;GO:0005524;GO:0005634;GO:0006468;GO:0006468;GO:0032435;GO:0032873;GO:0034644;GO:0050728;	K08865	EC:2.7.12.2	COG0515	T	Bos taurus PDZ binding kinase (PBK), mRNA.[Source:RefSeq mRNA;Acc:NM_001102178]	534781	A6QQX0
ENSBTAG00000037509	753.521	301.251	1205.79	4.00262	2.00094	6.85718e-05	0.000972771	13	43393448	43407848	+	1317	-	GO:0004032;GO:0005829;GO:0006693;GO:0008106;GO:0008202;GO:0016229;GO:0016491;GO:0016491;GO:0016491;GO:0042448;GO:0044597;GO:0044598;GO:0047023;GO:0047086;GO:0055114;GO:0055114;	-	-	COG0656	R	Bos taurus aldo-keto reductase family 1, member C1-like (LOC782061), mRNA. [Source:RefSeqmRNA;Acc:NM_001166223]	782061	Q3ZBG2
ENSBTAG00000018806	23.7675	7.17774	40.3572	5.62255	2.49122	7.21026e-05	0.00101727	3	34122368	34129175	+	3080	PSRC1	GO:0000922;GO:0005737;GO:0005819;GO:0005829;GO:0005856;GO:0005876;GO:0007049;GO:0007080;GO:0051301;GO:0060236;GO:0000922;GO:0001578;GO:0005654;GO:0005737;GO:0005819;GO:0005829;GO:0005829;GO:0005876;GO:0007080;GO:0008017;GO:0009987;GO:0015630;GO:0030308;GO:0030496;GO:0031116;GO:0045737;GO:0045893;GO:0060236;	K21443	-	NOG39428	S	proline and serine rich coiled-coil 1 [Source:VGNCSymbol;Acc:VGNC:33484]	541250	Q29RJ9
ENSBTAG00000011019	13.1274	0.933831	25.321	27.1152	4.76103	7.37015e-05	0.00103417	29	41863567	41932878	+	1958	-	-	K16817	-	NOG69032	-	Bos taurus uncharacterized LOC618367 (LOC618367),mRNA. [Source:RefSeq mRNA;Acc:NM_001105009]	618367	A6QQB9
ENSBTAG00000033316	16.8633	2.00039	31.7261	15.86	3.98732	7.78311e-05	0.00108237	8	39092704	39211677	-	2399	PDCD1LG2	GO:0032689;GO:0032693;GO:0042102;GO:0042130;GO:0046007;GO:0016020;GO:0016021;GO:0006955;GO:0007165;GO:0007166;GO:0009897;GO:0009986;GO:0016020;GO:0016021;GO:0031295;GO:0042102;GO:0042130;GO:0071222;	-	-	-	-	programmed cell death 1 ligand 2 [Source:VGNCSymbol;Acc:VGNC:56980]	-	-
ENSBTAG00000001882	17.7935	4.19439	31.3925	7.48441	2.90389	7.9505e-05	0.0011019	18	51344675	51348682	-	2403	CD79A	GO:0019815;GO:0050853;GO:0002250;GO:0002376;GO:0004888;GO:0004888;GO:0005771;GO:0005771;GO:0005886;GO:0007166;GO:0007166;GO:0009897;GO:0009897;GO:0009897;GO:0016020;GO:0016020;GO:0016020;GO:0016021;GO:0019815;GO:0019815;GO:0019815;GO:0019815;GO:0019815;GO:0030183;GO:0030183;GO:0030183;GO:0042100;GO:0042100;GO:0042113;GO:0042113;GO:0042803;GO:0045121;GO:0045121;GO:0050853;GO:0050853;GO:0050853;GO:…	K06506	-	NOG41728	K	CD79a molecule [Source:VGNC Symbol;Acc:VGNC:27046]"	281674	P40293
ENSBTAG00000000660	13.7552	1.38951	26.1209	18.7987	4.23256	8.65392e-05	0.00118485	13	67709013	67732524	+	2765	FAM83D	GO:0001837;GO:0005737;GO:0008017;GO:0008283;GO:0016477;GO:0019894;GO:0019901;GO:0032006;GO:0042176;GO:0051310;GO:0070372;GO:0097431;GO:1902480;GO:1902808;	K16805	-	-	-	family with sequence similarity 83 member D[Source:VGNC Symbol;Acc:VGNC:28835]	508561	A3KN19
ENSBTAG00000046677	16.2659	3.58351	28.9483	8.0782	3.01403	8.80017e-05	0.00120123	17	73066457	73085195	-	1787	RTN4R	GO:0005515;GO:0005783;GO:0005886;GO:0005887;GO:0007409;GO:0008201;GO:0009986;GO:0009986;GO:0010977;GO:0022038;GO:0023041;GO:0030426;GO:0030517;GO:0031362;GO:0035025;GO:0035374;GO:0038131;GO:0043005;GO:0043025;GO:0043198;GO:0043547;GO:0044295;GO:0048681;GO:1905573;GO:1905576;	K16659	-	-	-	reticulon 4 receptor [Source:VGNCSymbol;Acc:VGNC:34206]	100299284	-
ENSBTAG00000051734	17.4214	0	34.8427	Inf	Inf	8.97851e-05	0.00122004	17	71075718	71076612	+	741	-	-	-	-	-	-	-	-	-
ENSBTAG00000021162	192.812	46.611	339.014	7.27327	2.8626	9.05916e-05	0.00122822	12	21581305	21607193	-	3176	CKAP2	GO:0000281;GO:0005813;GO:0005829;GO:0005881;GO:0015630;GO:0045944;	K16769	-	-	-	Bos taurus cytoskeleton associated protein 2(CKAP2), mRNA. [Source:RefSeq mRNA;Acc:NM_001098032]	515249	A5D7U0
ENSBTAG00000009714	33.7051	5.4044	62.0058	11.4732	3.5202	9.09162e-05	0.00123078	18	46487531	46500286	+	3908	ARHGAP33	GO:0005096;GO:0005096;GO:0005096;GO:0005096;GO:0005515;GO:0005737;GO:0005737;GO:0005886;GO:0005886;GO:0007165;GO:0007165;GO:0007264;GO:0015031;GO:0015031;GO:0019901;GO:0032991;GO:0035091;GO:0035091;GO:0043547;	K17933	-	-	-	Rho GTPase activating protein 33 [Source:VGNCSymbol;Acc:VGNC:26091]	100138767	-
ENSBTAG00000050345	6.61112	0	13.2222	Inf	Inf	9.22788e-05	0.00124642	11	10219762	10221111	+	1350	-	-	-	-	-	-	-	-	-
ENSBTAG00000046193	33.5594	13.0937	54.0251	4.12603	2.04475	9.31563e-05	0.00125733	23	4249733	4261772	+	2618	-	GO:0005201;GO:0005615;GO:0030198;GO:0031012;	-	-	-	-	-	-	-
ENSBTAG00000039727	21.0011	3.12783	38.8744	12.4286	3.63559	9.43713e-05	0.00126993	22	10736674	10752208	+	2715	DCLK3	GO:0004672;GO:0004672;GO:0004672;GO:0004672;GO:0005524;GO:0005524;GO:0005634;GO:0005634;GO:0005737;GO:0005737;GO:0006468;GO:0006468;GO:0018105;GO:0018105;GO:0035556;GO:1900181;	-	-	-	-	doublecortin like kinase 3 [Source:HGNCSymbol;Acc:HGNC:19005]	-	-
ENSBTAG00000005776	55.8636	10.571	101.156	9.56919	3.2584	9.56494e-05	0.00128236	X	35186592	35242092	+	2699	ZNF185	GO:0015629;GO:0051015;GO:0015629;GO:0051015;GO:0015629;GO:0015629;GO:0051015;GO:0051015;GO:0015629;GO:0051015;	-	-	-	-	zinc finger protein 185 with LIM domain[Source:VGNC Symbol;Acc:VGNC:37219]	529754	-
ENSBTAG00000017146	32.7916	8.33862	57.2447	6.86501	2.77926	0.000102335	0.00135888	15	31274172	31606902	+	2951	GRIK4	GO:0004970;GO:0004970;GO:0005216;GO:0005216;GO:0005886;GO:0006811;GO:0006811;GO:0006811;GO:0008066;GO:0015277;GO:0016020;GO:0016020;GO:0016020;GO:0016020;GO:0016021;GO:0032983;GO:0032983;GO:0034220;GO:0035235;GO:0035249;GO:0038023;GO:0038023;GO:0042734;GO:0042734;GO:0045202;GO:0045211;GO:0045211;GO:0050804;GO:0060078;GO:1904315;	-	-	-	-	Bos taurus glutamate ionotropic receptor kainatetype subunit 4 (GRIK4), mRNA. [Source:RefSeqmRNA;Acc:NM_001192626]	-	-
ENSBTAG00000009383	56.465	10.4858	102.444	9.76975	3.28832	0.000102961	0.00136318	26	14004835	14050631	+	4242	KIF11	GO:0000166;GO:0000922;GO:0003774;GO:0003777;GO:0003777;GO:0003777;GO:0005524;GO:0005524;GO:0005524;GO:0005634;GO:0005819;GO:0005829;GO:0005871;GO:0005874;GO:0005874;GO:0005876;GO:0005876;GO:0007018;GO:0007018;GO:0007018;GO:0007051;GO:0007100;GO:0008017;GO:0008017;GO:0008017;GO:0008574;GO:0016887;GO:0019901;GO:0032991;GO:0046602;GO:0051225;GO:0072686;GO:0090307;GO:0090307;	K10398	-	-	-	kinesin family member 11 [Source:VGNCSymbol;Acc:VGNC:30580]	508467	-
ENSBTAG00000050622	125.153	7.66843	242.638	31.6412	4.98373	0.00010375	0.00137261	15	81998338	81999582	-	1245	-	-	-	-	-	-	-	-	-
ENSBTAG00000018548	1487.3	512.087	2462.5	4.80876	2.26567	0.000104608	0.00138093	16	71466476	71549865	+	4202	INTS7	GO:0000077;GO:0005634;GO:0005634;GO:0005694;GO:0005694;GO:0005737;GO:0005737;GO:0006974;GO:0016180;GO:0016180;GO:0016180;GO:0016604;GO:0032039;GO:0032039;GO:0032039;GO:0032039;GO:0034472;GO:0071479;	K13144	-	NOG286030	-	Bos taurus integrator complex subunit 7 (INTS7),mRNA. [Source:RefSeq mRNA;Acc:NM_001076044]	534964	Q1RMS6
ENSBTAG00000054194	30.6822	11.1299	50.2346	4.51346	2.17423	0.000105315	0.00138926	3	7067271	7094798	+	1997	SH2D1B	-	-	-	-	-	SH2 domain containing 1B [Source:NCBIgene;Acc:617485]	-	-
ENSBTAG00000002719	21.828	5.46031	38.1957	6.99515	2.80636	0.000113139	0.00147629	3	93962136	93993700	+	2790	ORC1	GO:0000166;GO:0000784;GO:0000808;GO:0003677;GO:0003682;GO:0003682;GO:0005524;GO:0005524;GO:0005524;GO:0005634;GO:0005634;GO:0005664;GO:0005730;GO:0005829;GO:0005886;GO:0006260;	K02603	-	COG1474	LO	Bos taurus origin recognition complex subunit 1(ORC1), mRNA. [Source:RefSeq mRNA;Acc:NM_001014918]	513523	Q58DC8
ENSBTAG00000003809	400.045	140.248	659.841	4.70482	2.23414	0.000115863	0.00150638	2	106575924	106598631	+	3220	PLCD4	GO:0004435;GO:0004435;GO:0004435;GO:0004435;GO:0004629;GO:0004629;GO:0005509;GO:0005509;GO:0005622;GO:0005829;GO:0005886;GO:0006629;GO:0006629;GO:0006629;GO:0007165;GO:0007165;GO:0007165;GO:0007340;GO:0007340;GO:0007340;GO:0008081;GO:0008081;GO:0016042;GO:0016787;GO:0031965;GO:0035556;GO:0035556;GO:0046488;GO:0046488;GO:0004435;GO:0004629;GO:0005509;GO:0005622;GO:0006629;GO:0007165;GO:0007340;GO:…	K05857	EC:3.1.4.11	-	-	Bos taurus phospholipase C delta 4 (PLCD4), mRNA.[Source:RefSeq mRNA;Acc:NM_001046489]	540771	P21671
ENSBTAG00000047107	6.4379	0	12.8758	Inf	Inf	0.000117293	0.00152388	17	68139936	68183686	-	2756	TNIP3	GO:0002756;GO:0031593;GO:0034142;GO:0043124;GO:0043124;GO:0043124;GO:0071222;GO:0071222;GO:0071222;	-	-	-	-	TNFAIP3 interacting protein 3 [Source:VGNCSymbol;Acc:VGNC:36181]	100298642	-
ENSBTAG00000024726	70.3797	5.4637	135.296	24.7626	4.63009	0.000117682	0.00152674	3	113516126	113528914	-	2423	HJURP	GO:0000775;GO:0000777;GO:0005634;GO:0005634;GO:0005634;GO:0005730;GO:0005739;GO:0005829;GO:0007059;GO:0034080;GO:0042393;GO:0042393;GO:0042393;GO:0042802;GO:0043254;GO:0051101;	-	-	-	-	Holliday junction recognition protein [Source:VGNCSymbol;Acc:VGNC:29863]	-	-
ENSBTAG00000008021	45.9356	10.3056	81.5656	7.91471	2.98454	0.000119561	0.00154557	7	5735682	5737511	+	513	-	GO:0005794;GO:0008191;GO:0009986;GO:0010951;GO:0016020;GO:0016021;GO:0045087;GO:0051607;GO:0051607;GO:0051607;	K06731	-	-	-	bone marrow stromal antigen 2-like [Source:NCBIgene;Acc:112441507]	618737	-
ENSBTAG00000016805	27.1569	7.19525	47.1186	6.54857	2.71118	0.000124973	0.00161322	6	17297001	17391885	-	2830	SGMS2	GO:0002950;GO:0005794;GO:0005887;GO:0006686;GO:0006686;GO:0030173;GO:0033188;GO:0046513;GO:0047493;GO:1905373;GO:0005887;GO:0006686;GO:0016020;GO:0016021;GO:0030148;GO:0030173;GO:0030176;GO:0033188;GO:0046513;GO:0047493;	K04714	EC:2.7.8.27	-	-	sphingomyelin synthase 2 [Source:VGNCSymbol;Acc:VGNC:34544]	520954	E1BNX6
ENSBTAG00000008259	39.1545	7.17774	71.1312	9.90998	3.30888	0.000125852	0.00162108	12	52068462	52075849	+	2270	ACOD1	GO:0002760;GO:0005739;GO:0006952;GO:0006952;GO:0016829;GO:0016829;GO:0019679;GO:0047547;GO:0047613;GO:0047613;GO:0071222;GO:0072573;	-	-	-	-	aconitate decarboxylase 1 [Source:NCBIgene;Acc:107131195]	-	-
ENSBTAG00000051759	25.2364	8.37024	42.1025	5.03002	2.33056	0.000126302	0.00162457	13	16185827	16186117	-	291	-	GO:0003743;GO:0004004;	-	-	-	-	-	-	-
ENSBTAG00000037951	18.0267	4.56986	31.4835	6.88937	2.78437	0.0001289	0.0016528	1	83545202	83598532	+	2635	KLHL6	GO:0002467;GO:0002467;GO:0005515;GO:0050853;GO:0050853;	K10444	-	-	-	kelch like family member 6 [Source:VGNCSymbol;Acc:VGNC:30669]	527363	-
ENSBTAG00000012029	23.6341	7.37135	39.8968	5.41241	2.43627	0.000132756	0.0016955	5	100504892	100630214	+	2434	KLRB1	GO:0016020;GO:0016021;GO:0030246;	K06543	-	-	-	Bos taurus killer cell lectin like receptor B1(KLRB1), mRNA. [Source:RefSeq mRNA;Acc:NM_001206636]	407181	-
ENSBTAG00000054342	29.5496	6.66615	52.4331	7.86557	2.97555	0.000134299	0.00171399	23	27841095	27913198	-	2585	-	GO:0001913;GO:0005886;GO:0006955;GO:0016020;GO:0016021;GO:0030101;GO:0042267;GO:0042271;GO:0046703;	-	-	-	-	major histocompatibility class I related protein[Source:NCBI gene;Acc:533051]	-	-
ENSBTAG00000019588	205.978	39.5875	372.369	9.40623	3.23362	0.000135801	0.0017295	23	25672686	25680506	+	1185	BLA-DQB	GO:0002376;GO:0002504;GO:0006955;GO:0006955;GO:0016020;GO:0016020;GO:0016020;GO:0016021;GO:0019882;GO:0019882;GO:0042613;GO:0042613;GO:0042613;	K06752	-	-	-	Bos taurus MHC class II antigen (BLA-DQB), mRNA.[Source:RefSeq mRNA;Acc:NM_001034668]	539241	Q3ZC29
ENSBTAG00000017243	14.1181	1.63564	26.6006	16.2631	4.02353	0.000147896	0.00185734	13	15906719	15935286	-	2395	GATA3	GO:0000790;GO:0000976;GO:0000976;GO:0000978;GO:0000981;GO:0000987;GO:0001227;GO:0001709;GO:0001822;GO:0001823;GO:0002376;GO:0003180;GO:0003215;GO:0003281;GO:0003677;GO:0003700;GO:0003700;GO:0003700;GO:0003713;GO:0003713;GO:0005634;GO:0005634;GO:0005634;GO:0005634;GO:0006355;GO:0006355;GO:0007165;GO:0008270;GO:0008270;GO:0008285;GO:0008584;GO:0009967;GO:0010595;GO:0014065;GO:0031929;GO:0032753;GO:…	K17895	-	COG5641	K	GATA binding protein 3 [Source:VGNCSymbol;Acc:VGNC:29267]	505169	Q08DV0
ENSBTAG00000009819	44.1925	9.52537	78.8597	8.27892	3.04944	0.000152633	0.00190491	3	102655232	102659704	-	2363	CDC20	GO:0005515;GO:0005634;GO:0005654;GO:0005680;GO:0005829;GO:0007064;GO:0008022;GO:0010997;GO:0010997;GO:0019899;GO:0031145;GO:0031145;GO:0031145;GO:0031915;GO:0040020;GO:0090129;GO:0090307;GO:0097027;GO:0097027;GO:1904668;GO:1904668;GO:1904668;GO:0005515;GO:0010997;GO:0031145;GO:0097027;GO:1904668;	K03363	-	-	-	cell division cycle 20 [Source:VGNCSymbol;Acc:VGNC:27060]	515376	A2VDZ7
ENSBTAG00000009218	61.2243	20.364	102.085	5.013	2.32567	0.000153098	0.00190739	4	60772368	60825953	-	3282	ANLN	GO:0000281;GO:0000281;GO:0000915;GO:0002244;GO:0003779;GO:0005654;GO:0005826;GO:0005826;GO:0015629;GO:0017049;GO:0030496;GO:0030865;GO:0031106;GO:0032059;GO:0090521;GO:0099738;GO:1904172;GO:1904498;	K18621	-	-	-	anillin actin binding protein [Source:VGNCSymbol;Acc:VGNC:25950]	518274	-
ENSBTAG00000050062	6.15883	0	12.3177	Inf	Inf	0.000160828	0.00198659	17	71170236	71172285	+	420	-	GO:0002377;GO:0005615;GO:0006955;	-	-	-	-	-	-	-
ENSBTAG00000023398	23.4498	7.67182	39.2279	5.11324	2.35424	0.000161702	0.00199591	1	142694786	142737902	+	3601	UBASH3A	GO:0001817;GO:0005515;GO:0005654;GO:0005794;GO:0009968;GO:0016311;GO:0016791;GO:0050860;GO:0050860;GO:0005515;	-	-	-	-	ubiquitin associated and SH3 domain containing A[Source:VGNC Symbol;Acc:VGNC:36574]	-	-
ENSBTAG00000017043	864.591	345.832	1383.35	4.00006	2.00002	0.000163555	0.00201476	2	94507200	94552835	-	1848	GPR1	GO:0004930;GO:0004930;GO:0004930;GO:0004930;GO:0005654;GO:0005886;GO:0005887;GO:0007165;GO:0007186;GO:0007186;GO:0007186;GO:0007218;GO:0016020;GO:0016021;GO:0016021;GO:0016021;GO:0042277;GO:0042923;GO:0043231;	K04310	-	-	-	Bos taurus G protein-coupled receptor 1 (GPR1),mRNA. [Source:RefSeq mRNA;Acc:NM_001206545]	509707	F1MLK8
ENSBTAG00000045588	88.6576	33.0431	144.272	4.36619	2.12637	0.00017258	0.00210036	7	5726148	5730509	+	1496	-	GO:0005794;GO:0008191;GO:0009986;GO:0010951;GO:0016020;GO:0016021;GO:0045087;GO:0051607;GO:0051607;GO:0051607;	K06731	-	-	-	bone marrow stromal antigen 2 [Source:NCBIgene;Acc:100298356]	100298356	-
ENSBTAG00000052023	740.003	82.2836	1397.72	16.9866	4.08633	0.000179926	0.00217635	6	84731729	84762549	-	2222	-	GO:0016758;	-	-	-	-	UDP-glucuronosyltransferase 2C1 [Source:NCBIgene;Acc:530553]	-	-
ENSBTAG00000016227	36.7149	7.21456	66.2152	9.178	3.19818	0.000182705	0.00220701	5	66733093	66733752	+	660	ASCL1	GO:0000122;GO:0000977;GO:0000978;GO:0001227;GO:0001764;GO:0003358;GO:0003359;GO:0003677;GO:0003677;GO:0003682;GO:0003700;GO:0003700;GO:0003700;GO:0005634;GO:0005634;GO:0006357;GO:0006357;GO:0006357;GO:0006357;GO:0007219;GO:0007219;GO:0007346;GO:0007389;GO:0007399;GO:0007400;GO:0007405;GO:0007423;GO:0008134;GO:0008593;GO:0010001;GO:0010468;GO:0014003;GO:0021527;GO:0021529;GO:0021530;GO:0021750;GO:…	K09067	-	-	-	achaete-scute family bHLH transcription factor 1[Source:VGNC Symbol;Acc:VGNC:26206]	540473	E1B7V5
ENSBTAG00000032084	29.7271	11.2519	48.2024	4.28392	2.09893	0.000187081	0.00225083	12	76165404	76180037	-	1504	GPR183	GO:0002250;GO:0002250;GO:0002313;GO:0002313;GO:0002376;GO:0002407;GO:0002407;GO:0004930;GO:0004930;GO:0004930;GO:0004930;GO:0004930;GO:0005886;GO:0005886;GO:0006959;GO:0006959;GO:0007165;GO:0007186;GO:0007186;GO:0007186;GO:0007186;GO:0008142;GO:0008142;GO:0008142;GO:0010818;GO:0010818;GO:0016020;GO:0016021;GO:0016021;GO:0016021;GO:0030316;GO:0030316;GO:0030595;GO:0030595;GO:0030595;GO:0030890;GO:…	K04305	-	NOG145860	S	Bos taurus G protein-coupled receptor 183 (GPR183),mRNA. [Source:RefSeq mRNA;Acc:NM_001046472]	540287	Q1RMI1
ENSBTAG00000017981	31.4572	12.3575	50.557	4.09122	2.03253	0.000188675	0.00226398	27	33208456	33211176	-	2056	ADRB3	GO:0002024;GO:0002025;GO:0004930;GO:0004935;GO:0004939;GO:0007186;GO:0007189;GO:0007189;GO:0009409;GO:0016020;GO:0016021;GO:0031649;GO:0031699;GO:0040015;GO:0050873;GO:0120162;GO:0002025;GO:0004930;GO:0004930;GO:0004930;GO:0004935;GO:0004935;GO:0004935;GO:0004939;GO:0004939;GO:0004939;GO:0005886;GO:0005887;GO:0007165;GO:0007186;GO:0007186;GO:0007186;GO:0007188;GO:0007189;GO:0007189;GO:0007190;GO:…	K04143	-	NOG262978	-	Bos taurus adrenoceptor beta 3 (ADRB3), mRNA.[Source:RefSeq mRNA;Acc:NM_174232]	281606	P46626
ENSBTAG00000021485	26.2645	8.82175	43.7072	4.95448	2.30873	0.000193857	0.00231539	3	20363111	20369973	-	487	C3H1orf54	GO:0005576;	-	-	NOG40687	G	Bos taurus chromosome 3 C1orf54 homolog(C3H1orf54), mRNA. [Source:RefSeq mRNA;Acc:NM_001076346]	614807	Q148C7
ENSBTAG00000002240	7.35637	0.361355	14.3514	39.7155	5.31163	0.000194435	0.00232075	12	76118033	76121780	-	1381	GPR18	GO:0002300;GO:0002305;GO:0002689;GO:0004930;GO:0004930;GO:0004930;GO:0004930;GO:0005886;GO:0005887;GO:0007165;GO:0007186;GO:0007186;GO:0007186;GO:0016020;GO:0016021;GO:0016021;GO:0016021;GO:0030659;GO:0031410;GO:0032720;GO:0035025;GO:0051482;	K08410	-	NOG116115	M	Bos taurus G protein-coupled receptor 18 (GPR18),mRNA. [Source:RefSeq mRNA;Acc:NM_001034689]	540038	Q3T0E9
ENSBTAG00000008555	13.8904	2.90993	24.8708	8.54687	3.0954	0.000200638	0.00237402	X	73327068	73345776	-	1432	P2RY10	GO:0004930;GO:0004930;GO:0004930;GO:0005887;GO:0007186;GO:0007186;GO:0016020;GO:0016021;GO:0016021;GO:0016021;GO:0035025;GO:0035589;GO:0045028;GO:0045028;GO:0051482;	K04274	-	-	-	Bos taurus P2Y receptor family member 10 (P2RY10),mRNA. [Source:RefSeq mRNA;Acc:NM_001075699]	515172	Q3T0M5
ENSBTAG00000008687	10.8879	1.59724	20.1785	12.6334	3.65917	0.000200738	0.00237402	13	37505784	37745694	+	3953	PCSK2	GO:0004175;GO:0004252;GO:0004252;GO:0004252;GO:0004252;GO:0004252;GO:0005615;GO:0005615;GO:0005615;GO:0005634;GO:0006508;GO:0006508;GO:0006508;GO:0006508;GO:0006508;GO:0007399;GO:0008233;GO:0008236;GO:0016020;GO:0016020;GO:0016485;GO:0016485;GO:0016486;GO:0016486;GO:0016486;GO:0016540;GO:0016787;GO:0030070;GO:0034230;GO:0043005;GO:0043231;	K01360	EC:3.4.21.94	-	-	proprotein convertase subtilisin/kexin type 2[Source:VGNC Symbol;Acc:VGNC:32648]	281968	Q9GLR0
ENSBTAG00000021686	14.5703	3.23288	25.9077	8.01382	3.00249	0.000205759	0.00242863	8	60775331	60848414	+	2502	MELK	GO:0000166;GO:0004672;GO:0004672;GO:0004672;GO:0004674;GO:0004674;GO:0004674;GO:0004674;GO:0004674;GO:0004674;GO:0004715;GO:0004715;GO:0005509;GO:0005524;GO:0005524;GO:0005524;GO:0005634;GO:0005737;GO:0005737;GO:0005886;GO:0005938;GO:0006468;GO:0006468;GO:0006468;GO:0006915;GO:0008283;GO:0008631;GO:0016301;GO:0016310;GO:0016740;GO:0018108;GO:0035556;GO:0043065;GO:0046777;GO:0061351;GO:0004672;GO:…	K08799	EC:2.7.11.1	COG0515	T	Bos taurus maternal embryonic leucine zipper kinase(MELK), mRNA. [Source:RefSeq mRNA;Acc:NM_001111260]	520088	A9Q1J5
ENSBTAG00000008758	67.8583	11.1751	124.541	11.1445	3.47826	0.0002075	0.00244438	7	49613257	49621657	+	3013	KIF20A	GO:0000166;GO:0000281;GO:0000281;GO:0000281;GO:0000281;GO:0001578;GO:0001578;GO:0003777;GO:0003777;GO:0003777;GO:0005524;GO:0005524;GO:0005524;GO:0005634;GO:0005654;GO:0005737;GO:0005794;GO:0005794;GO:0005794;GO:0005819;GO:0005819;GO:0005856;GO:0005871;GO:0005874;GO:0005874;GO:0005874;GO:0005874;GO:0007018;GO:0007018;GO:0007018;GO:0008017;GO:0008017;GO:0008017;GO:0015031;GO:0016887;GO:0019901;GO:…	K10402	-	COG5059	Z	Bos taurus kinesin family member 20A (KIF20A),mRNA. [Source:RefSeq mRNA;Acc:NM_001046288]	527854	Q29RT6
ENSBTAG00000032808	13.1831	2.55197	23.8143	9.33173	3.22214	0.000214077	0.00251203	16	40161168	40170278	+	2942	FASLG	GO:0000122;GO:0005125;GO:0005164;GO:0005164;GO:0005515;GO:0005576;GO:0005615;GO:0005615;GO:0005634;GO:0005886;GO:0006915;GO:0006915;GO:0006919;GO:0006955;GO:0006955;GO:0008625;GO:0008625;GO:0009897;GO:0009986;GO:0010469;GO:0016020;GO:0016020;GO:0016020;GO:0016021;GO:0016525;GO:0043065;GO:0043123;GO:0046666;GO:0070062;GO:0070231;GO:0070266;GO:0097190;GO:0097190;GO:0097191;GO:0097527;GO:1903514;GO:…	K04389	-	NOG42315	L	Fas ligand [Source:VGNC Symbol;Acc:VGNC:28870]"	407111	A6H6Z6
ENSBTAG00000004580	20.0229	5.94186	34.1039	5.7396	2.52095	0.000217138	0.00253641	15	83282746	83298109	+	2186	MS4A1	GO:0005634;GO:0005886;GO:0005887;GO:0005887;GO:0009617;GO:0009897;GO:0016020;GO:0016021;GO:0016021;GO:0016021;	-	-	-	-	Bos taurus membrane spanning 4-domains A1 (MS4A1),mRNA. [Source:RefSeq mRNA;Acc:NM_001077854]	-	-
ENSBTAG00000006024	7.29506	0.305441	14.2847	46.7673	5.54743	0.000226259	0.00263273	21	34509672	34512801	-	2307	ISLR	GO:0005515;GO:0005576;	-	-	NOG240332	-	Bos taurus immunoglobulin superfamily containingleucine rich repeat (ISLR), mRNA. [Source:RefSeqmRNA;Acc:NM_001080729]	515018	A4IFA6
ENSBTAG00000025398	16.7384	0.361355	33.1154	91.6422	6.51794	0.000233979	0.00270758	23	29027762	29074861	-	1634	-	GO:0005515;GO:0001650;GO:0005515;GO:0005515;GO:0005634;GO:0005737;GO:0006511;GO:0016235;GO:0016567;GO:0034341;GO:0034612;GO:0043011;GO:0043065;GO:0043123;GO:0070628;GO:0070842;GO:1901990;GO:0005515;	-	-	-	-	ubiquitin D [Source:NCBI gene;Acc:504548]"	-	-
ENSBTAG00000049291	1253.83	183.917	2323.74	12.6348	3.65933	0.00023404	0.00270758	6	84497382	84513073	-	1590	-	GO:0016758;	-	-	-	-	-	-	-
ENSBTAG00000022509	5.90244	0	11.8049	Inf	Inf	0.000244405	0.00280591	19	30328605	30613943	+	13767	DNAH9	GO:0003777;GO:0003777;GO:0005524;GO:0005524;GO:0005930;GO:0005930;GO:0007018;GO:0007018;GO:0007018;GO:0008569;GO:0016887;GO:0030286;GO:0030286;GO:0030286;GO:0045503;GO:0045505;GO:0051959;GO:0097729;GO:0120135;	K10408	-	-	-	Bos taurus dynein axonemal heavy chain 9 (DNAH9),mRNA. [Source:RefSeq mRNA;Acc:NM_001164418]	790891	Q5H9M6
ENSBTAG00000037937	222.415	26.6131	418.218	15.7147	3.97405	0.00024681	0.00282908	15	46229081	46235896	+	6816	-	GO:0005525;GO:0005525;	-	-	-	-	interferon-induced very large GTPase 1-like[Source:NCBI gene;Acc:101903126]	-	-
ENSBTAG00000001000	108.926	36.8061	181.045	4.9189	2.29834	0.00025421	0.00290064	14	77321661	77371770	-	3463	CA13	GO:0004089;GO:0004089;GO:0004089;GO:0005829;GO:0008270;GO:0008270;GO:0043209;GO:0043231;GO:0046872;GO:0004089;GO:0004089;GO:0008270;GO:0008270;GO:0046872;GO:0004089;GO:0008270;GO:0004089;GO:0008270;	K01672	EC:4.2.1.1	-	-	carbonic anhydrase 13 [Source:VGNCSymbol;Acc:VGNC:26651]	513850	-
ENSBTAG00000008092	24.3206	8.56386	40.0773	4.67982	2.22645	0.000254514	0.00290169	19	56672776	56740010	-	1863	RAB37	GO:0003924;GO:0003924;GO:0003924;GO:0005525;GO:0005525;GO:0006886;GO:0032482;GO:0003924;GO:0005525;GO:0005793;GO:0003924;GO:0005525;	K07914	-	-	-	Bos taurus RAB37, member RAS oncogene family(RAB37), mRNA. [Source:RefSeq mRNA;Acc:NM_001193224]	613954	-
ENSBTAG00000019796	20.9524	6.55274	35.3521	5.395	2.43162	0.000259417	0.00294272	16	4689496	4707225	-	2207	FCMR	GO:0016020;GO:0016021;	-	-	-	-	Fc fragment of IgM receptor [Source:VGNCSymbol;Acc:VGNC:28938]	511564	-
ENSBTAG00000000621	241.509	87.7678	395.25	4.50337	2.171	0.000262371	0.00297063	18	48153486	48177891	+	3556	CATSPERG	GO:0036128;GO:0036128;GO:0097228;GO:0097228;	K16894	-	-	-	cation channel sperm associated auxiliary subunitgamma [Source:VGNC Symbol;Acc:VGNC:26798]	100141222	-
ENSBTAG00000054636	16.5854	4.33445	28.8364	6.65284	2.73397	0.000265749	0.00299573	2	118332557	118337153	+	219	-	GO:0005634;	-	-	-	-	-	-	-
ENSBTAG00000015449	23.7055	8.1816	39.2294	4.79483	2.26148	0.000288365	0.00319288	6	90714356	90757072	-	3095	PPEF2	GO:0004721;GO:0004721;GO:0004721;GO:0004722;GO:0005506;GO:0005506;GO:0005506;GO:0005509;GO:0005509;GO:0005509;GO:0005634;GO:0005829;GO:0006470;GO:0010801;GO:0016787;GO:0016787;GO:0016787;GO:0030145;GO:0030145;GO:0030145;GO:0030544;GO:0031435;GO:0043409;GO:0043409;GO:0046872;GO:0050906;GO:0050906;GO:0050906;GO:0051879;GO:0051879;	-	-	-	-	Bos taurus protein phosphatase with EF-hand domain2 (PPEF2), mRNA. [Source:RefSeq mRNA;Acc:NM_001205977]	-	-
ENSBTAG00000016746	42.2112	13.3725	71.0499	5.31313	2.40956	0.000291569	0.00322242	13	74586517	74593327	+	2768	UBE2C	GO:0000151;GO:0004842;GO:0005680;GO:0005829;GO:0005886;GO:0006511;GO:0010458;GO:0010994;GO:0016567;GO:0031145;GO:0031536;GO:0044389;GO:0061631;GO:0070936;GO:0070979;GO:0000166;GO:0004842;GO:0005524;GO:0005634;GO:0005680;GO:0006511;GO:0007049;GO:0010458;GO:0010994;GO:0016567;GO:0016740;GO:0031145;GO:0031145;GO:0051301;GO:0061631;GO:0070936;GO:0070979;	K06688	EC:2.3.2.23	COG5078	O	ubiquitin conjugating enzyme E2 C [Source:VGNCSymbol;Acc:VGNC:36578]	506962	Q32PA5
ENSBTAG00000025405	10.7223	1.69495	19.7496	11.6521	3.54252	0.000292839	0.00322657	10	86713963	86736092	+	1147	BATF	GO:0000978;GO:0000978;GO:0001228;GO:0001816;GO:0001816;GO:0002320;GO:0002320;GO:0003677;GO:0003677;GO:0003677;GO:0003700;GO:0003700;GO:0003700;GO:0003700;GO:0005634;GO:0005634;GO:0005634;GO:0005654;GO:0005737;GO:0005737;GO:0006355;GO:0006355;GO:0006357;GO:0006357;GO:0006974;GO:0006974;GO:0030154;GO:0030154;GO:0030154;GO:0030330;GO:0030330;GO:0042832;GO:0042832;GO:0043011;GO:0043011;GO:0043565;GO:…	K09034	-	-	-	basic leucine zipper ATF-like transcription factor[Source:VGNC Symbol;Acc:VGNC:26425]	617628	E1BD44
ENSBTAG00000019616	2520.8	444.541	4597.06	10.3411	3.37032	0.000293483	0.00322974	3	10127730	10129290	-	1451	APCS	GO:0001849;GO:0001849;GO:0005509;GO:0005576;GO:0005615;GO:0005615;GO:0006958;GO:0030169;GO:0030246;GO:0042802;GO:0044869;GO:0044871;GO:0045087;GO:0045087;GO:0045656;GO:0046597;GO:0046790;GO:0046872;GO:0048525;GO:1903016;GO:1903019;	-	-	NOG44770	S	amyloid P component, serum [Source:VGNCSymbol;Acc:VGNC:26009]	514488	Q3T004
ENSBTAG00000003665	1319.89	497.008	2142.76	4.31132	2.10813	0.000308515	0.0033787	22	58481421	58572816	+	7009	NUP210	GO:0005635;GO:0005643;GO:0016020;GO:0016021;	K14314	-	-	-	Bos taurus nucleoporin 210 (NUP210), mRNA.[Source:RefSeq mRNA;Acc:NM_001191461]	100125264	-
ENSBTAG00000005404	19.8403	5.92594	33.7546	5.69608	2.50997	0.000322982	0.00350104	14	35439046	35441608	-	1676	MSC	GO:0000122;GO:0000980;GO:0001227;GO:0005634;GO:0005654;GO:0014707;GO:0046983;GO:0046983;GO:0060021;GO:0060539;GO:1990830;	K09072	-	-	-	musculin [Source:VGNC Symbol;Acc:VGNC:31691]"	507407	G3X7V5
ENSBTAG00000002299	29.3871	7.56394	51.2102	6.77031	2.75922	0.000329928	0.00356563	6	45244640	45352956	-	4543	SEL1L3	GO:0005515;GO:0005634;GO:0005654;GO:0005515;GO:0016020;GO:0016021;	-	-	-	-	Bos taurus sel-1 suppressor of lin-12-like 3 (C.elegans) (SEL1L3), mRNA. [Source:RefSeqmRNA;Acc:NM_001206556]	535060	-
ENSBTAG00000048268	5.60636	0	11.2127	Inf	Inf	0.000340168	0.00365009	21	358253	359018	+	684	-	-	-	-	-	-	-	-	-
ENSBTAG00000006539	25.6566	9.67954	41.6337	4.30121	2.10474	0.000350187	0.00373539	13	59688327	59695502	+	1125	SIRPB2	GO:0005886;	-	-	-	-	signal regulatory protein beta 2 [Source:NCBIgene;Acc:786236]	-	-
ENSBTAG00000003548	19.1631	5.50369	32.8226	5.96373	2.57622	0.000353917	0.00376518	29	45409334	45412139	+	1439	GSTP1	GO:0004364;GO:0004364;GO:0004364;GO:0005515;GO:0005634;GO:0005737;GO:0005739;GO:0016740;	K00799	EC:2.5.1.18	NOG05174	Q	glutathione S-transferase pi 1 [Source:VGNCSymbol;Acc:VGNC:56267]	281806	P28801
ENSBTAG00000039980	12.7456	2.77901	22.7122	8.17275	3.03082	0.000367707	0.00388102	5	100319678	100336583	+	1090	CLECL1	GO:0016020;GO:0016021;GO:0030246;	-	-	NOG271241	-	Bos taurus C-type lectin like 1 (CLECL1), mRNA.[Source:RefSeq mRNA;Acc:NM_001101276]	618591	A6QQ73
ENSBTAG00000014795	5.77184	0	11.5437	Inf	Inf	0.000367922	0.00388102	4	49666022	49666903	+	882	-	GO:0004930;GO:0004930;GO:0004930;GO:0007186;GO:0007186;GO:0016020;GO:0016021;GO:0016021;GO:0016021;	-	-	-	-	G protein-coupled receptor 141-like [Source:NCBIgene;Acc:784535]	784535	F1N2T9
ENSBTAG00000005146	557.41	196.517	918.303	4.67289	2.22432	0.00037228	0.00391783	23	28525598	28527983	-	921	-	-	-	-	-	-	-	-	-
ENSBTAG00000001406	79.5246	24.1681	134.881	5.58096	2.48051	0.00038681	0.00404358	3	27164794	27208154	-	2779	MAB21L3	-	-	-	-	-	mab-21 like 3 [Source:VGNC Symbol;Acc:VGNC:31129]"	518597	-
ENSBTAG00000020755	209.16	65.13	353.189	5.42283	2.43905	0.000397642	0.00413177	16	37241577	37284986	-	2817	SELP	GO:0001530;GO:0002687;GO:0005509;GO:0005615;GO:0005887;GO:0006954;GO:0007155;GO:0007155;GO:0007157;GO:0007159;GO:0007159;GO:0008201;GO:0009897;GO:0009897;GO:0010572;GO:0014068;GO:0016020;GO:0016020;GO:0016020;GO:0016020;GO:0016021;GO:0016339;GO:0030246;GO:0031092;GO:0033623;GO:0033691;GO:0033691;GO:0035584;GO:0042806;GO:0048306;GO:0050900;GO:0050901;GO:0050901;GO:0070492;GO:0007155;GO:0007155;GO:…	K06496	-	-	-	Bos taurus selectin P (SELP), mRNA. [Source:RefSeqmRNA;Acc:NM_174183]	281486	P42201
ENSBTAG00000049173	11.1298	1.88517	20.3745	10.8078	3.434	0.000399813	0.00415194	16	80752893	80757039	+	549	-	-	-	-	-	-	-	-	-
ENSBTAG00000003152	469.272	165.917	772.626	4.65671	2.21931	0.000402274	0.0041703	21	58735482	58744443	+	1112	IFI27	GO:0016021;GO:0016021;GO:0016021;GO:0005739;GO:0016021;GO:0016021;	-	-	-	-	Bos taurus putative ISG12(a) protein (IFI27), mRNA.[Source:RefSeq mRNA;Acc:NM_001038050]	-	-
ENSBTAG00000053649	133.051	48.4199	217.681	4.4957	2.16855	0.000419242	0.00431681	19	14508970	14516896	+	1910	CCL5	GO:0002548;GO:0005125;GO:0005576;GO:0005576;GO:0005576;GO:0005615;GO:0005615;GO:0005615;GO:0005615;GO:0006935;GO:0006954;GO:0006954;GO:0006954;GO:0006954;GO:0006955;GO:0006955;GO:0007186;GO:0007186;GO:0008009;GO:0008009;GO:0008009;GO:0009615;GO:0009615;GO:0010469;GO:0010820;GO:0030593;GO:0031726;GO:0031726;GO:0031729;GO:0031729;GO:0031730;GO:0031730;GO:0043547;GO:0048020;GO:0048247;GO:0050796;GO:…	-	-	-	-	C-C motif chemokine 5 [Source:UniProtKB/Swiss-Prot;Acc:O97919]	-	-
ENSBTAG00000013598	18.4777	5.71323	31.2421	5.46838	2.45111	0.000420966	0.00432905	14	56385156	56556667	+	2524	RSPO2	GO:0001649;GO:0005102;GO:0005109;GO:0005576;GO:0005615;GO:0008201;GO:0009986;GO:0030177;GO:0030282;GO:0035115;GO:0035116;GO:0042489;GO:0060173;GO:0060437;GO:0060441;GO:0060535;GO:0071542;GO:0090263;GO:0090263;	K23097	-	-	-	Bos taurus R-spondin 2 (RSPO2), mRNA.[Source:RefSeq mRNA;Acc:NM_001206092]	536121	-
ENSBTAG00000010591	15.8961	4.15598	27.6362	6.64974	2.7333	0.000431637	0.00441812	28	18471094	18495472	+	1876	ZNF365	GO:0000723;GO:0005815;GO:0010569;GO:0010977;GO:0021687;GO:0043231;GO:0048714;GO:0060997;GO:0110026;GO:0140059;	K16737	-	-	-	zinc finger protein 365 [Source:VGNCSymbol;Acc:VGNC:55088]	521207	-
ENSBTAG00000014983	8.67198	0.916323	16.4276	17.9278	4.16412	0.000431806	0.00441812	3	78077155	78150856	-	1893	IL23R	GO:0002230;GO:0002827;GO:0004896;GO:0005143;GO:0005143;GO:0005515;GO:0009897;GO:0016020;GO:0016021;GO:0019221;GO:0019955;GO:0032496;GO:0032693;GO:0032729;GO:0032735;GO:0034341;GO:0038155;GO:0042019;GO:0042019;GO:0042020;GO:0043235;GO:0043235;GO:0072536;GO:0072536;	K05065	-	-	-	Bos taurus interleukin 23 receptor (IL23R), mRNA.[Source:RefSeq mRNA;Acc:NM_001127172]	614367	B2MU63
ENSBTAG00000019337	14.592	3.78626	25.3978	6.70787	2.74586	0.000441708	0.00450667	2	38753355	38831144	+	1714	ACVR1C	GO:0000166;GO:0002021;GO:0004672;GO:0004672;GO:0004674;GO:0004675;GO:0004675;GO:0005024;GO:0005025;GO:0005524;GO:0005524;GO:0005524;GO:0005887;GO:0006468;GO:0006468;GO:0007178;GO:0007178;GO:0007179;GO:0007389;GO:0009749;GO:0016020;GO:0016020;GO:0016020;GO:0016021;GO:0016301;GO:0016310;GO:0016361;GO:0016740;GO:0019838;GO:0019838;GO:0019915;GO:0030154;GO:0030262;GO:0032868;GO:0032924;GO:0038092;GO:…	K13568	EC:2.7.11.30	-	-	Bos taurus activin A receptor type 1C (ACVR1C),mRNA. [Source:RefSeq mRNA;Acc:NM_001192879]	536380	-
ENSBTAG00000049496	1139.21	173.318	2105.11	12.1459	3.6024	0.000473113	0.00476783	26	16549038	16600542	-	1473	-	GO:0004497;GO:0005506;GO:0005506;GO:0005737;GO:0006082;GO:0006805;GO:0008392;GO:0008395;GO:0016491;GO:0016705;GO:0016705;GO:0016712;GO:0016712;GO:0016712;GO:0019373;GO:0020037;GO:0020037;GO:0020037;GO:0042738;GO:0043231;GO:0046872;GO:0055114;GO:0055114;GO:0055114;GO:0055114;	-	-	-	-	cytochrome P450 2C31 [Source:NCBI gene;Acc:785540]"	-	-
ENSBTAG00000012887	5.43805	0	10.8761	Inf	Inf	0.000486562	0.00488428	3	10419633	10425891	-	1140	FCER1A	GO:0009986;GO:0016020;GO:0016021;	K08089	-	NOG27903	S	Bos taurus Fc fragment of IgE receptor Ia (FCER1A),mRNA. [Source:RefSeq mRNA;Acc:NM_001100310]	506783	A6QQQ4
ENSBTAG00000053438	6.69171	0.322949	13.0605	40.4413	5.33776	0.000516551	0.00514812	15	78134611	78135980	+	884	-	GO:0004930;GO:0004984;GO:0007186;GO:0016021;GO:0004930;GO:0004930;GO:0004930;GO:0004984;GO:0004984;GO:0005886;GO:0007165;GO:0007186;GO:0007186;GO:0007186;GO:0007186;GO:0007608;GO:0016020;GO:0016021;GO:0016021;GO:0016021;GO:0050896;GO:0050911;	-	-	-	-	-	-	-
ENSBTAG00000001235	27.6413	8.31613	46.9664	5.64762	2.49764	0.000538652	0.00534479	1	57639751	57681112	-	2261	CD200R1L	GO:0005886;GO:0009897;GO:0016020;GO:0016021;GO:0038023;GO:0038023;GO:0038023;GO:0150077;GO:0150077;	K21668	-	NOG25299	-	Bos taurus CD200 receptor 1-like (CD200R1L), mRNA.[Source:RefSeq mRNA;Acc:NM_001099374]	516008	A5D7V5
ENSBTAG00000038938	115.662	18.9763	212.349	11.1902	3.48416	0.000553376	0.0054579	3	54409369	54433538	+	2421	GBP2	GO:0003924;GO:0005525;GO:0000166;GO:0003924;GO:0003924;GO:0005525;GO:0005525;GO:0005525;GO:0005634;GO:0005654;GO:0005737;GO:0005794;GO:0005829;GO:0015629;GO:0034504;GO:0042803;GO:0048471;GO:0071346;GO:0071347;GO:0071356;	-	-	-	-	guanylate-binding protein 2 [Source:NCBIgene;Acc:781710]	-	-
ENSBTAG00000037651	59.3117	21.7052	96.9182	4.46521	2.15873	0.000553784	0.00545895	3	16805481	16811823	+	676	S100A2	GO:0005509;GO:0046914;GO:0005509;GO:0005509;GO:0046872;GO:0046914;GO:0046914;GO:0005509;GO:0042802;GO:0043542;GO:0046914;	-	-	NOG132073	S	S100 calcium binding protein A2 [Source:VGNCSymbol;Acc:VGNC:34242]	509860	P10462
ENSBTAG00000027534	6.54751	0.361355	12.7337	35.2387	5.13909	0.000563286	0.0055375	6	88887161	88888249	+	1089	-	GO:0000287;GO:0005737;GO:0008253;	-	-	-	-	cytosolic 5'-nucleotidase 3A [Source:NCBIgene;Acc:534181]	-	-
ENSBTAG00000013100	44.9803	12.9202	77.0403	5.96276	2.57598	0.000568073	0.00557566	19	20034503	20053455	-	3736	SPAG5	GO:0005876;GO:0051294;GO:0051301;GO:0051301;GO:0051988;GO:0051988;	K21764	-	-	-	Bos taurus sperm associated antigen 5 (SPAG5),mRNA. [Source:RefSeq mRNA;Acc:NM_001205549]	504585	-
ENSBTAG00000021958	10.5598	1.36861	19.751	14.4314	3.85114	0.000574814	0.00563362	20	24009814	24018787	-	1511	GZMA	GO:0004252;GO:0004252;GO:0004252;GO:0005634;GO:0006508;GO:0006508;GO:0006508;GO:0008233;GO:0008236;GO:0008236;GO:0009617;GO:0016787;GO:0032078;GO:0042803;GO:0043065;GO:0043065;GO:0043392;GO:0051354;GO:0051354;GO:0051603;	-	-	-	-	Bos taurus granzyme A (GZMA), mRNA. [Source:RefSeqmRNA;Acc:NM_001099095]	-	-
ENSBTAG00000038058	1467.13	208.629	2725.62	13.0645	3.70758	0.000591775	0.00577356	15	82005439	82044563	-	1599	-	GO:0005739;GO:0005739;GO:0005739;GO:0047961;GO:0047961;	K00628	-	-	-	Bos taurus glycine-N-acyltransferase-like(LOC518623), mRNA. [Source:RefSeq mRNA;Acc:NM_001102048]	518623	A7MBE9
ENSBTAG00000017138	29.1387	11.6232	46.6542	4.01387	2.00499	0.000593404	0.00578633	14	8558256	8587613	+	1834	TMEM71	GO:0005739;GO:0016020;GO:0016021;	-	-	-	-	transmembrane protein 71 [Source:VGNCSymbol;Acc:VGNC:36109]	613491	-
ENSBTAG00000005647	26.2449	10.4908	41.9989	4.0034	2.00122	0.000596433	0.00581273	21	69438528	69448221	-	2384	GPR132	GO:0004930;GO:0004930;GO:0004930;GO:0007165;GO:0007186;GO:0007186;GO:0007186;GO:0016020;GO:0016021;GO:0016021;GO:0016021;	-	-	-	-	G protein-coupled receptor 132 [Source:VGNCSymbol;Acc:VGNC:29548]	-	-
ENSBTAG00000014027	16.2215	4.49305	27.9499	6.22071	2.63708	0.000599981	0.00584415	10	3972433	4015816	-	4223	TRIM36	GO:0004842;GO:0005515;GO:0005622;GO:0008270;GO:0051726;GO:0000281;GO:0001669;GO:0004842;GO:0004842;GO:0005515;GO:0005622;GO:0005737;GO:0007051;GO:0007340;GO:0008270;GO:0043014;GO:0051726;GO:0051726;GO:0070507;GO:0004842;GO:0004842;GO:0005515;GO:0005622;GO:0008270;GO:0008270;GO:0016567;GO:0046872;GO:0051726;GO:0051726;	K12013	EC:2.3.2.27	-	-	Bos taurus tripartite motif containing 36 (TRIM36),mRNA. [Source:RefSeq mRNA;Acc:NM_001206726]	539023	E1BAW5
ENSBTAG00000003290	22.649	8.2827	37.0154	4.46899	2.15995	0.000601246	0.00585332	X	84923136	85099957	-	2216	SLC9A7	GO:0005886;GO:0006811;GO:0006812;GO:0006812;GO:0006814;GO:0006814;GO:0006814;GO:0006885;GO:0006885;GO:0015297;GO:0015299;GO:0015299;GO:0015385;GO:0015385;GO:0015385;GO:0015386;GO:0016020;GO:0016021;GO:0016021;GO:0016021;GO:0043231;GO:0051453;GO:0055037;GO:0055085;GO:0055085;GO:0071805;GO:0098719;GO:1902600;GO:0006812;GO:0006814;GO:0006885;GO:0015299;GO:0015385;GO:0016021;GO:0055085;	-	-	-	-	solute carrier family 9 member A7 [Source:VGNCSymbol;Acc:VGNC:54488]	-	-
ENSBTAG00000052224	15.6574	4.1701	27.1448	6.50938	2.70252	0.000604518	0.00587479	X	79422981	79424895	+	339	-	-	-	-	-	-	-	-	-
ENSBTAG00000017103	540.735	178.318	903.152	5.06485	2.34052	0.000623723	0.00602988	1	81711839	81868201	-	4142	MAP3K13	GO:0000166;GO:0000186;GO:0000186;GO:0004672;GO:0004672;GO:0004674;GO:0004709;GO:0004709;GO:0004709;GO:0005524;GO:0005524;GO:0005524;GO:0006468;GO:0006468;GO:0007254;GO:0007254;GO:0016301;GO:0016310;GO:0016740;GO:0042803;GO:0042803;GO:0046777;GO:0046777;GO:0046872;GO:0051092;GO:0051092;GO:0000186;GO:0004672;GO:0004709;GO:0005524;GO:0006468;GO:0007254;GO:0042803;GO:0046777;GO:0051092;GO:0000186;GO:…	K04422	EC:2.7.11.25	-	-	Bos taurus mitogen-activated protein kinase kinasekinase 13 (MAP3K13), mRNA. [Source:RefSeqmRNA;Acc:NM_001101853]	505369	A7MBB4
ENSBTAG00000047121	17.989	5.74146	30.2366	5.26635	2.3968	0.000663304	0.00635133	17	71092573	71125064	+	702	-	GO:0002377;GO:0005615;GO:0006955;	-	-	-	-	-	-	-
ENSBTAG00000005010	32.9864	10.2005	55.7723	5.46759	2.45091	0.000671711	0.00641267	7	38779127	38784017	-	1613	MXD3	GO:0000122;GO:0000977;GO:0001227;GO:0003677;GO:0045892;GO:0046983;GO:0046983;GO:0090575;	K09114	-	-	-	MAX dimerization protein 3 [Source:VGNCSymbol;Acc:VGNC:55224]	533359	E1BBZ1
ENSBTAG00000037921	19.4994	1.92358	37.0753	19.2742	4.2686	0.000672196	0.00641267	15	45001013	45024940	+	1764	OVCH2	GO:0004252;GO:0004252;GO:0006508;GO:0006508;GO:0006508;GO:0008233;GO:0008236;GO:0016787;GO:0004252;GO:0004252;GO:0006508;GO:0006508;GO:0006508;GO:0008233;GO:0008236;GO:0016787;	-	-	-	-	ovochymase 2 [Source:VGNC Symbol;Acc:VGNC:54898]"	-	-
ENSBTAG00000021673	21.6808	4.8962	38.4654	7.85618	2.97383	0.000687456	0.00653065	24	36860566	36894144	+	2379	NDC80	GO:0000132;GO:0000776;GO:0000777;GO:0000778;GO:0000942;GO:0005654;GO:0005813;GO:0007052;GO:0007059;GO:0008608;GO:0031262;GO:0031262;GO:0042802;GO:0051310;GO:0051315;GO:0051315;GO:0051383;GO:0090267;GO:1905342;	K11547	-	-	-	Bos taurus NDC80, kinetochore complex component(NDC80), mRNA. [Source:RefSeq mRNA;Acc:NM_001206583]	538789	E1BF82
ENSBTAG00000037795	41.8449	1.29519	82.3946	63.616	5.99132	0.000696697	0.00659868	26	16125969	16208881	+	2201	CYP2C87	GO:0005506;GO:0016705;GO:0016712;GO:0020037;GO:0055114;GO:0004497;GO:0005506;GO:0005506;GO:0005737;GO:0006082;GO:0006805;GO:0008392;GO:0008395;GO:0016491;GO:0016705;GO:0016705;GO:0016712;GO:0016712;GO:0016712;GO:0019373;GO:0020037;GO:0020037;GO:0020037;GO:0042738;GO:0043231;GO:0046872;GO:0055114;GO:0055114;GO:0055114;GO:0055114;GO:0005506;GO:0016705;GO:0016712;GO:0020037;GO:0055114;GO:0005506;GO:…	K07413	EC:1.14.14.1	COG2124	Q	Bos taurus cytochrome P450, family 2, subfamily C,polypeptide 87 (CYP2C87), mRNA. [Source:RefSeqmRNA;Acc:NM_001076427]	616593	Q3SZK5
ENSBTAG00000054260	2270.3	111.198	4429.39	39.8335	5.31591	0.000719984	0.00675762	25	36710741	36759920	-	1512	-	GO:0004497;GO:0005506;GO:0016705;GO:0016712;GO:0020037;GO:0055114;	-	-	-	-	cytochrome P450 CYP3A24 [Source:NCBIgene;Acc:517246]	-	-
ENSBTAG00000053071	14.3903	3.89967	24.8808	6.38023	2.67361	0.000727329	0.00681267	19	52262092	52317873	-	6114	-	GO:0004842;GO:0016887;GO:0046872;	-	-	-	-	-	-	-
ENSBTAG00000002117	13.7983	3.41577	24.1808	7.07916	2.82358	0.000731572	0.00684177	15	58720346	58806311	-	4727	KIF18A	GO:0000070;GO:0000166;GO:0000776;GO:0001726;GO:0003774;GO:0003777;GO:0003777;GO:0003777;GO:0003779;GO:0005524;GO:0005524;GO:0005524;GO:0005634;GO:0005634;GO:0005737;GO:0005828;GO:0005871;GO:0005874;GO:0005874;GO:0005901;GO:0007018;GO:0007018;GO:0007018;GO:0007019;GO:0007019;GO:0007080;GO:0007080;GO:0007140;GO:0008017;GO:0008017;GO:0008017;GO:0008017;GO:0008574;GO:0008574;GO:0015630;GO:0016887;GO:…	K10401	-	-	-	Bos taurus kinesin family member 18A (KIF18A),mRNA. [Source:RefSeq mRNA;Acc:NM_001192909]	537566	E1BDH4
ENSBTAG00000006282	9.69901	1.69495	17.7031	10.4446	3.38469	0.000746387	0.00694051	15	21635824	21660814	-	2726	POU2AF1	GO:0005634;GO:0000978;GO:0000979;GO:0003677;GO:0003713;GO:0045944;GO:0090575;	-	-	NOG80789	S	Bos taurus POU class 2 associating factor 1(POU2AF1), mRNA. [Source:RefSeq mRNA;Acc:NM_001075915]	528475	Q2KJA4;V6F9A7
ENSBTAG00000037605	221.074	0.645898	441.502	683.549	9.4169	0.000824753	0.00752613	23	25691259	25695296	-	1132	BOLA-DQA1	GO:0002376;GO:0002504;GO:0006955;GO:0006955;GO:0016020;GO:0016020;GO:0016020;GO:0016021;GO:0019882;GO:0019882;GO:0042613;GO:0042613;GO:0042613;	K06752	-	-	-	Bos taurus SLA class II histocompatibility antigen,DQ haplotype D alpha chain-like (LOC100848815), mRNA.[Source:RefSeq mRNA;Acc:NM_001319889]	100848815	A6H6Y1
ENSBTAG00000018765	36.135	14.0469	58.2232	4.14492	2.05134	0.000858424	0.00776667	1	67239728	67280749	-	3447	SEMA5B	GO:0001755;GO:0005515;GO:0016020;GO:0016021;GO:0016021;GO:0030215;GO:0030335;GO:0045499;GO:0048675;GO:0048843;GO:0050908;GO:0050919;GO:0071526;GO:0097485;GO:1990138;	K06841	-	-	-	semaphorin 5B [Source:VGNC Symbol;Acc:VGNC:34440]"	784494	-
ENSBTAG00000004558	19.8391	6.7119	32.9662	4.91161	2.2962	0.000866946	0.00782027	10	64962587	65019546	-	1585	C10H15orf48	GO:0004129;GO:0005751;GO:0022900;GO:1902600;	-	-	NOG46749	K	chromosome 10 C15orf48 homolog [Source:VGNCSymbol;Acc:VGNC:52612]	614805	A5PK67
ENSBTAG00000027629	18.4769	4.82278	32.131	6.66234	2.73603	0.000899954	0.00806564	27	36565855	36576598	-	2001	-	-	-	-	NOG260173	-	ankyrin 1 [Source:NCBI gene;Acc:353108]"	353108	-
ENSBTAG00000012861	33.8778	3.3865	64.369	19.0075	4.2485	0.000907417	0.00812044	X	80023333	80153340	-	4097	KIF4A	GO:0000281;GO:0003777;GO:0005524;GO:0005654;GO:0007018;GO:0008017;GO:0030496;GO:0045171;GO:0051256;GO:0000166;GO:0003774;GO:0003777;GO:0003777;GO:0003777;GO:0005524;GO:0005524;GO:0005524;GO:0005871;GO:0005874;GO:0007018;GO:0007018;GO:0007018;GO:0007052;GO:0008017;GO:0008017;GO:0008017;GO:0016887;	K10395	-	-	-	Bos taurus kinesin family member 4A (KIF4A), mRNA.[Source:RefSeq mRNA;Acc:NM_001206105]	537127	-
ENSBTAG00000020080	30.9276	12.0112	49.8439	4.14977	2.05303	0.000941064	0.00838415	18	56581198	56607181	+	4090	MYBPC2	GO:0005515;GO:0005865;GO:0006936;GO:0008307;GO:0030017;GO:0030018;GO:0030240;GO:0030241;GO:0031430;GO:0045214;GO:0048739;GO:0051015;GO:0051371;GO:0055003;GO:0055008;GO:0071688;GO:0005515;GO:0006936;	-	-	-	-	myosin binding protein C, fast type [Source:NCBIgene;Acc:112442206]	-	-
ENSBTAG00000014529	115.014	25.2863	204.742	8.09697	3.01738	0.00097427	0.00862046	3	54451265	54507578	+	2996	GBP4	GO:0000166;GO:0003924;GO:0003924;GO:0005525;GO:0005525;GO:0005525;GO:0016020;GO:0016021;	K20899	-	NOG288755	-	Bos taurus guanylate binding protein 4 (GBP4),mRNA. [Source:RefSeq mRNA;Acc:NM_001102261]	613313	A6QPV3
ENSBTAG00000008125	22.2793	8.3018	36.2569	4.36735	2.12676	0.000982838	0.0086835	16	47231521	47298388	-	2144	KCNAB2	GO:0005249;GO:0005737;GO:0006813;GO:0016021;GO:0005249;GO:0005737;GO:0006813;GO:0016021;GO:0005249;GO:0005249;GO:0005737;GO:0005737;GO:0006813;GO:0006813;GO:0016021;GO:0016021;GO:0071805;GO:0002244;GO:0004033;GO:0005244;GO:0005249;GO:0005249;GO:0005737;GO:0005737;GO:0005737;GO:0005829;GO:0005856;GO:0005874;GO:0005886;GO:0006811;GO:0006813;GO:0006813;GO:0006813;GO:0008076;GO:0014069;GO:0015459;GO:…	K04883	-	COG0667	C	potassium voltage-gated channel subfamily Aregulatory beta subunit 2 [Source:VGNCSymbol;Acc:VGNC:30428]	541597	Q27955
ENSBTAG00000036061	15.3833	0	30.7666	Inf	Inf	0.00100549	0.00884472	9	87207805	87226372	+	4069	-	GO:0001913;GO:0005886;GO:0006955;GO:0030101;GO:0042267;GO:0042271;GO:0046703;	K07986	-	-	-	UL16-binding protein 3-like [Source:NCBIgene;Acc:100336795]	785947	Q09YM1
ENSBTAG00000010384	20.4353	7.78365	33.087	4.25084	2.08775	0.00101449	0.00891197	19	40524612	40546357	+	3441	CDC6	GO:0000278;GO:0000922;GO:0005634;GO:0006270;GO:0019900;GO:0030071;GO:0032467;GO:0051233;GO:0051301;GO:0051984;GO:0000278;GO:0003688;GO:0005634;GO:0005634;GO:0006270;GO:0006270;GO:0006270;GO:0033314;GO:0051301;GO:0051301;GO:0051301;	K02213	-	-	-	cell division cycle 6 [Source:VGNCSymbol;Acc:VGNC:27081]	515301	E1BAQ1
ENSBTAG00000023938	74.4652	20.1913	128.739	6.37598	2.67265	0.00101892	0.0089324	11	72792306	72798612	-	2571	CENPA	GO:0000786;GO:0000786;GO:0003677;GO:0003677;GO:0003677;GO:0005634;GO:0005694;GO:0046982;GO:0046982;GO:0000786;GO:0003677;GO:0046982;	K11495	-	-	-	Bos taurus centromere protein A (CENPA), mRNA.[Source:RefSeq mRNA;Acc:NM_001205380]	613898	F1MLV4;Q1LZG7
ENSBTAG00000040065	22.4919	4.35535	40.6284	9.3284	3.22163	0.00102339	0.00895953	5	105578163	105595893	-	2090	RAD51AP1	GO:0000724;GO:0000790;GO:0003690;GO:0003690;GO:0003690;GO:0003697;GO:0003697;GO:0003697;GO:0003723;GO:0003723;GO:0003723;GO:0005634;GO:0005634;GO:0005634;GO:0006281;GO:0006281;GO:0010569;GO:0032991;GO:0036297;GO:0071479;	K20778	-	NOG28637	S	Bos taurus RAD51 associated protein 1 (RAD51AP1),mRNA. [Source:RefSeq mRNA;Acc:NM_001076403]	615937	Q0VCU5
ENSBTAG00000009618	28.2272	2.30244	54.152	23.5194	4.55578	0.00102371	0.00895953	16	71773296	71785719	+	2186	NEK2	GO:0000070;GO:0000776;GO:0000794;GO:0000922;GO:0001824;GO:0004672;GO:0004672;GO:0004672;GO:0005524;GO:0005654;GO:0005813;GO:0006468;GO:0006468;GO:0006468;GO:0007059;GO:0007059;GO:0019903;GO:0030496;GO:0032212;GO:0032991;GO:0043392;GO:0046602;GO:0046777;GO:0051299;GO:0051973;GO:0051988;GO:0090307;GO:1903126;GO:1904355;GO:0004672;GO:0004672;GO:0004674;GO:0005524;GO:0005524;GO:0005634;GO:0005813;GO:…	K20872	EC:2.7.11.1	COG0515	T	Bos taurus NIMA related kinase 2 (NEK2), mRNA.[Source:RefSeq mRNA;Acc:NM_001046270]	523998	Q2KIQ0
ENSBTAG00000015280	18.2759	3.63942	32.9124	9.0433	3.17685	0.00104826	0.00911876	3	101248621	101266875	-	2386	KIF2C	GO:0000166;GO:0000775;GO:0000775;GO:0000776;GO:0003774;GO:0003777;GO:0003777;GO:0003777;GO:0005524;GO:0005524;GO:0005524;GO:0005634;GO:0005813;GO:0005871;GO:0005874;GO:0005874;GO:0007018;GO:0007018;GO:0007018;GO:0007019;GO:0007080;GO:0008017;GO:0008017;GO:0008017;GO:0015630;GO:0016887;GO:0030951;GO:0035371;GO:0051010;GO:0051310;GO:0051315;GO:0051983;GO:0003777;GO:0005524;GO:0007018;GO:0008017;GO:…	K10393	-	COG5059	Z	kinesin family member 2C [Source:VGNCSymbol;Acc:VGNC:30601]	533161	A6QPE8
ENSBTAG00000009596	20.6117	7.46906	33.7544	4.51922	2.17608	0.00106751	0.00926837	8	102659520	102676450	+	1669	C8H9orf43	-	-	-	-	-	Bos taurus chromosome 8 C9orf43 homolog(C8H9orf43), mRNA. [Source:RefSeq mRNA;Acc:NM_001076305]	614006	Q0II97
ENSBTAG00000000124	37.5016	5.65732	69.3458	12.2577	3.61562	0.00107723	0.00934825	5	30728408	30733209	+	1833	DHH	GO:0001649;GO:0005113;GO:0005615;GO:0005886;GO:0006508;GO:0006508;GO:0006508;GO:0007224;GO:0007267;GO:0007267;GO:0007275;GO:0007275;GO:0007275;GO:0007286;GO:0008233;GO:0008233;GO:0008233;GO:0016020;GO:0016539;GO:0016539;GO:0016787;GO:0030238;GO:0033327;GO:0046872;GO:0050810;	-	-	-	-	desert hedgehog [Source:VGNCSymbol;Acc:VGNC:28037]	-	-
ENSBTAG00000035945	6.04409	0.361355	11.7268	32.4524	5.02025	0.00107952	0.00935913	4	50056455	50082481	-	997	-	-	-	-	-	-	-	-	-
ENSBTAG00000035708	15.1743	4.40551	25.943	5.88877	2.55797	0.0011056	0.00956685	8	65366197	65377696	-	1397	-	GO:0004252;GO:0004252;GO:0004252;GO:0005615;GO:0006508;GO:0006508;GO:0006508;GO:0004252;GO:0004252;GO:0004252;GO:0005615;GO:0006508;GO:0006508;GO:0006508;	-	-	-	-	protease, serine, 47-like [Source:NCBIgene;Acc:527795]	527795	-
ENSBTAG00000011101	102.685	28.4011	176.969	6.23104	2.63947	0.00114384	0.00982245	11	37435497	37719952	+	6656	EML6	GO:0005515;GO:0008017;GO:0015630;GO:0005515;GO:0005515;	K18598	-	-	-	Bos taurus echinoderm microtubule associatedprotein like 6 (EML6), mRNA. [Source:RefSeqmRNA;Acc:NM_001192457]	516921	F1N406
ENSBTAG00000009840	10.0468	1.00725	19.0864	18.949	4.24405	0.00115472	0.00990643	25	36502754	36503777	+	933	OR2AE1	GO:0004930;GO:0004930;GO:0004930;GO:0004984;GO:0004984;GO:0004984;GO:0005886;GO:0007165;GO:0007186;GO:0007186;GO:0007186;GO:0007608;GO:0016020;GO:0016021;GO:0016021;GO:0016021;GO:0050896;GO:0050911;	-	-	-	-	olfactory receptor family 2 subfamily AE member 1[Source:HGNC Symbol;Acc:HGNC:15087]	-	-
ENSBTAG00000031351	862.938	318.567	1407.31	4.41763	2.14327	0.00116603	0.00996562	17	69451575	69467562	-	3288	SEC14L4	-	-	-	-	-	SEC14 like lipid binding 4 [Source:VGNCSymbol;Acc:VGNC:53919]	518033	Q0P5D4
ENSBTAG00000023814	73.3053	23.3617	123.249	5.27569	2.39936	0.00117538	0.0100313	1	94709117	94769544	-	4589	ECT2	GO:0005085;GO:0005085;GO:0005089;GO:0005089;GO:0005096;GO:0005096;GO:0005634;GO:0005634;GO:0005737;GO:0005737;GO:0035023;GO:0035023;GO:0035556;GO:0035556;GO:0043547;GO:0043547;GO:2000431;GO:2000431;GO:0005085;GO:0005089;GO:0005096;GO:0005634;GO:0005737;GO:0035023;GO:0035556;GO:0043547;GO:2000431;GO:0005085;GO:0005089;GO:0005096;GO:0005634;GO:0005737;GO:0035023;GO:0035556;GO:0043547;GO:2000431;GO:…	K20704	-	-	-	Bos taurus epithelial cell transforming 2 (ECT2),mRNA. [Source:RefSeq mRNA;Acc:NM_001097573]	504746	A5D793
ENSBTAG00000018906	9.71807	1.04566	18.3905	17.5875	4.13648	0.00122277	0.0103672	18	35220274	35222032	+	1074	C18H16orf86	-	-	-	-	-	Bos taurus chromosome 18 C16orf86 homolog(C18H16orf86), mRNA. [Source:RefSeqmRNA;Acc:NM_001205459]	788008	-
ENSBTAG00000021333	20.177	7.87797	32.4761	4.1224	2.04348	0.00124505	0.0105362	16	1936120	1946132	-	1415	REN	GO:0001822;GO:0001823;GO:0002003;GO:0002003;GO:0002003;GO:0002016;GO:0002018;GO:0004175;GO:0004190;GO:0004190;GO:0004190;GO:0004190;GO:0004190;GO:0005102;GO:0005615;GO:0005615;GO:0005615;GO:0006508;GO:0006508;GO:0006508;GO:0006508;GO:0006508;GO:0008233;GO:0008233;GO:0008584;GO:0009755;GO:0010033;GO:0016787;GO:0042756;GO:0043408;GO:0045177;GO:0048469;	K01380	EC:3.4.23.15	-	-	Bos taurus renin (REN), mRNA. [Source:RefSeqmRNA;Acc:NM_001206509]	280909	-
ENSBTAG00000005269	22.5905	3.82964	41.3514	10.7977	3.43265	0.00129025	0.0108346	10	51184626	51209368	-	1547	CCNB2	GO:0005634;GO:0005634;	K21770	-	COG5024	D	Bos taurus cyclin B2 (CCNB2), mRNA. [Source:RefSeqmRNA;Acc:NM_174264]	281668	O77689
ENSBTAG00000048048	5.90063	0.361355	11.4399	31.6584	4.98452	0.00132155	0.0110552	21	290615	292470	+	878	-	GO:0003823;GO:0006910;GO:0006911;GO:0006958;GO:0009897;GO:0034987;GO:0042571;GO:0042742;GO:0045087;GO:0050853;GO:0050871;	-	-	-	-	-	-	-
ENSBTAG00000051008	7.68219	1.08406	14.2803	13.1729	3.71951	0.00133097	0.0111085	21	55598	65630	-	1248	-	-	-	-	-	-	-	-	-
ENSBTAG00000044175	6.76988	0.666796	12.873	19.3057	4.27096	0.00135053	0.0112341	20	13999288	14036032	+	1599	CENPK	GO:0005634;GO:0005634;GO:0051382;GO:0051382;	K11503	-	-	-	Bos taurus centromere protein K (CENPK), mRNA.[Source:RefSeq mRNA;Acc:NM_001192093]	506404	F1MLG9
ENSBTAG00000009956	31.9734	11.0633	52.8835	4.78009	2.25704	0.00136742	0.0113485	5	112916658	112928741	-	1173	CENPM	GO:0000775;GO:0000776;GO:0000777;GO:0005634;GO:0005694;GO:0005737;	K11505	-	NOG25434	-	Bos taurus centromere protein M (CENPM), mRNA.[Source:RefSeq mRNA;Acc:NM_001038686]	615953	Q2TBH1
ENSBTAG00000008160	38.3408	14.2178	62.4637	4.39335	2.13532	0.00141194	0.011659	11	88363056	88464714	+	1703	MBOAT2	GO:0016020;GO:0016021;	K13517	-	-	-	membrane bound O-acyltransferase domain containing2 [Source:VGNC Symbol;Acc:VGNC:31287]	785489	-
ENSBTAG00000015615	6.87588	0.684304	13.0674	19.096	4.2552	0.00143044	0.0117687	9	65724492	65923926	-	4017	THEMIS	GO:0002250;GO:0002376;GO:0005634;GO:0005634;GO:0005737;GO:0005737;GO:0005911;GO:0007275;GO:0008180;GO:0008180;GO:0043368;GO:0043368;GO:0043383;GO:0043383;GO:0050852;GO:0050852;	-	-	NOG41603	-	Bos taurus thymocyte selection associated (THEMIS),mRNA. [Source:RefSeq mRNA;Acc:NM_001098116]	540554	A5D789
ENSBTAG00000006468	4.60575	0	9.21149	Inf	Inf	0.00143257	0.0117808	17	46727461	46762107	-	3113	PIWIL1	GO:0003676;GO:0003676;GO:0003727;GO:0003729;GO:0004521;GO:0005515;GO:0005634;GO:0005737;GO:0007283;GO:0007286;GO:0007286;GO:0007286;GO:0007286;GO:0010529;GO:0019901;GO:0031047;GO:0033391;GO:0034584;GO:0034584;GO:0034584;GO:0034584;GO:0034587;GO:0035093;GO:0090502;GO:0097433;GO:0140262;GO:1905538;	K02156	-	-	-	Bos taurus piwi like RNA-mediated gene silencing 1(PIWIL1), mRNA. [Source:RefSeq mRNA;Acc:NM_001315576]	537833	A0A0K1LCB1
ENSBTAG00000002938	506.305	194.476	818.134	4.20686	2.07274	0.00148614	0.012133	4	85491227	85814161	+	4072	CPED1	GO:0005783;	-	-	-	-	cadherin like and PC-esterase domain containing 1[Source:VGNC Symbol;Acc:VGNC:27651]	617867	-
ENSBTAG00000054947	15.646	0	31.292	Inf	Inf	0.00150072	0.0122238	NKLS02001733.1	29304	29735	+	432	-	-	-	-	-	-	-	-	-
ENSBTAG00000052950	21.4342	8.30858	34.5598	4.15953	2.05642	0.00152904	0.0123936	10	85710786	85768852	-	3652	-	GO:0016021;GO:0016021;GO:0016021;GO:0016021;GO:0016020;GO:0016021;GO:0016021;GO:0016021;	-	-	-	-	synapse differentiation inducing 1 like[Source:NCBI gene;Acc:617660]	-	-
ENSBTAG00000001862	446.155	111.6	780.711	6.99562	2.80645	0.00166956	0.013341	7	57796185	58305705	-	3965	PPP2R2B	GO:0000159;GO:0005515;GO:0019888;GO:0000159;GO:0005515;GO:0019888;GO:0000159;GO:0000159;GO:0000159;GO:0000278;GO:0004722;GO:0005515;GO:0005737;GO:0005829;GO:0005856;GO:0016020;GO:0019888;GO:0019888;GO:0043666;GO:0070262;GO:0000159;GO:0005515;GO:0019888;GO:0000159;GO:0005515;GO:0019888;GO:0000159;GO:0005515;GO:0019888;	K04354	-	COG5170	T	protein phosphatase 2 regulatory subunit Bbeta[Source:VGNC Symbol;Acc:VGNC:33256]	509290	Q5E9Q7
ENSBTAG00000011896	8.97202	1.67405	16.27	9.71895	3.2808	0.00167473	0.0133646	22	57706518	57766842	+	3210	GRIP2	GO:0005515;GO:0007219;GO:0014824;GO:0016020;GO:0030159;GO:0030159;GO:0045777;GO:0005515;GO:0030159;GO:0005515;GO:0030159;	K20251	-	-	-	glutamate receptor interacting protein 2[Source:VGNC Symbol;Acc:VGNC:29652]	509537	-
ENSBTAG00000052516	50.3311	19.8406	80.8215	4.07353	2.02628	0.00168435	0.0134354	2	132018286	132042156	-	5089	CDA	GO:0003824;GO:0003824;GO:0004126;GO:0004126;GO:0004126;GO:0004126;GO:0005829;GO:0008270;GO:0008270;GO:0008270;GO:0008270;GO:0009972;GO:0009972;GO:0009972;GO:0016787;GO:0016787;GO:0046872;GO:0003824;GO:0004126;GO:0008270;GO:0009972;GO:0016787;	-	-	-	-	cytidine deaminase [Source:NCBI gene;Acc:616377]"	-	-
ENSBTAG00000006185	48.9354	12.5284	85.3424	6.81194	2.76806	0.00198088	0.0153268	7	15587514	15594237	-	1363	SPC24	GO:0005634;GO:0005730;GO:0031262;	K11549	-	-	-	SPC24, NDC80 kinetochore complex component[Source:VGNC Symbol;Acc:VGNC:35195]	509117	Q24JY3
ENSBTAG00000047331	6.23405	0	12.4681	Inf	Inf	0.00206377	0.0157721	17	14115218	14143540	-	756	GYPB	GO:0016020;GO:0016021;	-	-	-	-	Bos taurus glycophorin B (GYPB), mRNA.[Source:RefSeq mRNA;Acc:NM_001184951]	100462649	D5MTL9
ENSBTAG00000009725	10039.3	2873.47	17205	5.98756	2.58197	0.00229268	0.0171657	2	89102213	89173911	+	4706	AOX1	GO:0004854;GO:0005506;GO:0005506;GO:0005829;GO:0009055;GO:0009055;GO:0009115;GO:0016491;GO:0016491;GO:0022900;GO:0043546;GO:0043546;GO:0046872;GO:0046872;GO:0046872;GO:0050660;GO:0050660;GO:0050660;GO:0051287;GO:0051287;GO:0051536;GO:0051536;GO:0051536;GO:0051537;GO:0051537;GO:0051537;GO:0055114;GO:0055114;GO:0071949;GO:0071949;GO:0004031;GO:0005506;GO:0005506;GO:0005829;GO:0009055;GO:0016491;GO:…	K00157	EC:1.2.3.1	-	-	Bos taurus aldehyde oxidase 1 (AOX1), mRNA.[Source:RefSeq mRNA;Acc:NM_176668]	338074	P48034
ENSBTAG00000010828	5.33154	0.305441	10.3576	33.9104	5.08366	0.00235048	0.0175257	21	34811403	34814493	-	1339	-	GO:0004252;GO:0006508;GO:0004252;GO:0004252;GO:0005737;GO:0006508;GO:0006508;GO:0006508;GO:0008233;GO:0008236;GO:0008626;GO:0016787;	K09616	EC:3.4.21.-	-	-	granzyme H [Source:NCBI gene;Acc:617313]"	617313	E1B8M2
ENSBTAG00000015094	693.937	158.669	1229.21	7.74699	2.95364	0.00240418	0.0178227	9	70835488	70854194	-	1803	VNN1	GO:0002526;GO:0002544;GO:0006807;GO:0006807;GO:0006954;GO:0015939;GO:0015939;GO:0016811;GO:0016811;GO:0017159;GO:0017159;GO:0033089;GO:0045087;GO:0098609;GO:1902176;	K08069	EC:3.5.1.92	COG0388	R	Bos taurus vanin 1 (VNN1), mRNA. [Source:RefSeqmRNA;Acc:NM_001024556]	526704	Q58CQ9;A0A140T891
ENSBTAG00000049165	12.5124	3.53832	21.4864	6.07249	2.60229	0.00240512	0.0178227	1	71229011	71238780	+	357	-	GO:0005789;GO:0006506;	-	-	-	-	-	-	-
ENSBTAG00000017133	17.5216	6.52506	28.5181	4.37055	2.12781	0.00243692	0.018051	27	36454819	36470324	+	2808	GINS4	GO:0000727;GO:0000811;GO:0001833;GO:0005634;GO:0005634;GO:0005737;GO:0005737;GO:0006260;GO:0006261;GO:0006261;GO:0031298;GO:0032508;GO:0043138;	K10735	-	COG5086	S	Bos taurus GINS complex subunit 4 (GINS4), mRNA.[Source:RefSeq mRNA;Acc:NM_001082460]	616799	A2VE40
ENSBTAG00000009396	11.2695	1.61474	20.9243	12.9583	3.69581	0.00250105	0.0184203	16	34954133	35000907	-	6331	EXO1	GO:0000706;GO:0002455;GO:0002455;GO:0003677;GO:0003677;GO:0003677;GO:0003682;GO:0003824;GO:0003824;GO:0004518;GO:0004518;GO:0005634;GO:0005634;GO:0005654;GO:0005886;GO:0006281;GO:0006281;GO:0006298;GO:0006298;GO:0006310;GO:0006310;GO:0016446;GO:0016446;GO:0016604;GO:0016788;GO:0016788;GO:0017108;GO:0035312;GO:0035312;GO:0035312;GO:0045145;GO:0045190;GO:0045190;GO:0048256;GO:0048256;GO:0051908;GO:…	K10746	EC:3.1.-.-	-	-	Bos taurus exonuclease 1 (EXO1), mRNA.[Source:RefSeq mRNA;Acc:NM_001304987]	506390	-
ENSBTAG00000004270	15.3218	5.19486	25.4488	4.89884	2.29244	0.00257017	0.018799	7	16531763	16544273	-	3416	FCER2	GO:0002925;GO:0009897;GO:0016020;GO:0016021;GO:0030246;GO:0051000;GO:0051712;GO:0051770;	K06468	-	-	-	Fc fragment of IgE receptor II [Source:VGNCSymbol;Acc:VGNC:28932]	407106	-
ENSBTAG00000026758	338.142	72.2328	604.052	8.36256	3.06395	0.00257931	0.0188582	2	133387813	133397275	-	1012	-	-	-	-	-	-	-	-	-
ENSBTAG00000007927	7.81146	1.3511	14.2718	10.5631	3.40096	0.00263239	0.0191455	3	8969591	9008636	+	1729	SLAMF1	GO:0001779;GO:0001787;GO:0002232;GO:0002725;GO:0009897;GO:0009986;GO:0009986;GO:0009986;GO:0010759;GO:0016020;GO:0016021;GO:0016021;GO:0016021;GO:0031338;GO:0035744;GO:0038023;GO:0038023;GO:0038023;GO:0042104;GO:0042802;GO:0045335;GO:0046649;GO:0046649;GO:0050790;GO:1902714;GO:1902715;GO:2000510;	K06536	-	NOG40451	-	Bos taurus signaling lymphocytic activationmolecule family member 1 (SLAMF1), mRNA. [Source:RefSeqmRNA;Acc:NM_174184]	281489	Q1RML5
ENSBTAG00000012212	29.9835	10.4456	49.5214	4.74087	2.24515	0.00270933	0.019602	11	12376837	12396521	+	5373	CYP26B1	GO:0001709;GO:0001768;GO:0001972;GO:0004497;GO:0004497;GO:0004497;GO:0005506;GO:0005506;GO:0005737;GO:0005783;GO:0005789;GO:0006805;GO:0006805;GO:0006954;GO:0007140;GO:0007283;GO:0008401;GO:0008401;GO:0009954;GO:0010628;GO:0016020;GO:0016125;GO:0016491;GO:0016705;GO:0016705;GO:0016709;GO:0016709;GO:0020037;GO:0020037;GO:0030326;GO:0031090;GO:0034653;GO:0034653;GO:0043231;GO:0043587;GO:0045580;GO:…	K12664	-	-	-	cytochrome P450, family 26, subfamily B,polypeptide 1 [Source:NCBI gene;Acc:540868]	540868	E1BHJ4
ENSBTAG00000001557	11.0403	3.00425	19.0764	6.3498	2.66671	0.00274148	0.0197717	20	31371360	31400007	+	1171	CCL28	GO:0001954;GO:0005125;GO:0005576;GO:0005576;GO:0005576;GO:0005615;GO:0005623;GO:0006935;GO:0006955;GO:0006955;GO:0007204;GO:0008009;GO:0008009;GO:0008009;GO:0010469;GO:0060326;GO:1903237;	K05513	-	NOG41057	S	C-C motif chemokine ligand 28 [Source:VGNCSymbol;Acc:VGNC:26953]	535328	A6YT15
ENSBTAG00000021615	12.7994	3.79124	21.8076	5.7521	2.52409	0.0027436	0.0197791	5	109432450	109438746	-	934	LGALS2	GO:0030246;GO:0030246;GO:0030246;GO:0030246;GO:0030246;	K10090	-	NOG329216	-	Bos taurus galectin 2 (LGALS2), transcript variant1, mRNA. [Source:RefSeq mRNA;Acc:NM_001257091]	511098	Q0VBW6
ENSBTAG00000044204	10.4374	2.51695	18.3578	7.29366	2.86664	0.00278474	0.02004	19	48132030	48135645	-	1401	CD79B	GO:0004888;GO:0004888;GO:0005654;GO:0005794;GO:0005829;GO:0005886;GO:0007166;GO:0007166;GO:0009617;GO:0009897;GO:0009897;GO:0016020;GO:0016020;GO:0016020;GO:0016021;GO:0019815;GO:0019815;GO:0019815;GO:0019815;GO:0030183;GO:0042802;GO:0042803;GO:0050853;GO:0050853;GO:0050853;GO:0050853;GO:0051260;	K06507	-	-	-	CD79b molecule [Source:VGNC Symbol;Acc:VGNC:27047]"	509801	F1MMQ7
ENSBTAG00000016097	12.2743	3.5067	21.0419	6.00049	2.58508	0.00280933	0.0201805	X	87245521	87272781	-	5919	CACNA1F	GO:0005216;GO:0005216;GO:0005244;GO:0005245;GO:0005245;GO:0005245;GO:0005245;GO:0005262;GO:0005891;GO:0005891;GO:0005891;GO:0006811;GO:0006811;GO:0006816;GO:0006816;GO:0007601;GO:0007601;GO:0007601;GO:0008331;GO:0008331;GO:0008331;GO:0016020;GO:0016020;GO:0016020;GO:0016021;GO:0016021;GO:0034765;GO:0043029;GO:0043029;GO:0050856;GO:0050856;GO:0050908;GO:0055085;GO:0055085;GO:0070509;GO:0070588;GO:…	K04853	-	-	-	Bos taurus calcium voltage-gated channel subunitalpha1 F (CACNA1F), mRNA. [Source:RefSeqmRNA;Acc:NM_001205663]	509779	-
ENSBTAG00000017026	6.15483	0.62839	11.6813	18.5892	4.21639	0.00291809	0.0207799	20	18560198	18649542	+	1404	DEPDC1B	GO:0007165;GO:0007165;GO:0016477;GO:0030177;GO:0030177;GO:0035556;GO:0035556;	-	-	-	-	Bos taurus DEP domain containing 1B (DEPDC1B),mRNA. [Source:RefSeq mRNA;Acc:NM_001191451]	540874	E1BLB3
ENSBTAG00000052355	4.11508	0	8.23017	Inf	Inf	0.0029402	0.0209043	5	102220411	102267444	+	4335	-	GO:0005044;GO:0005044;GO:0006898;GO:0009897;GO:0016020;GO:0016020;	-	-	-	-	WC1 isolate DV10 [Source:NCBI gene;Acc:509416]"	-	-
ENSBTAG00000032106	8.93271	1.88517	15.9802	8.47682	3.08352	0.00304353	0.0215204	26	40509769	40657136	+	2002	PLPP4	GO:0001835;GO:0005887;GO:0006644;GO:0008195;GO:0008195;GO:0008195;GO:0008195;GO:0016020;GO:0016021;GO:0016791;GO:0042802;GO:0046839;GO:0046839;GO:0046839;GO:0046839;GO:0008195;GO:0046839;	K18693	-	-	-	phospholipid phosphatase 4 [Source:VGNCSymbol;Acc:VGNC:33047]	529067	-
ENSBTAG00000003871	407.745	7.58845	807.901	106.465	6.73423	0.00305537	0.0215872	18	50290687	50308138	-	2607	CYP2B6	GO:0004497;GO:0005506;GO:0005506;GO:0005737;GO:0006082;GO:0006805;GO:0008392;GO:0008395;GO:0016491;GO:0016705;GO:0016705;GO:0016712;GO:0019373;GO:0020037;GO:0020037;GO:0020037;GO:0042738;GO:0043231;GO:0046872;GO:0055114;GO:0055114;GO:0055114;GO:0055114;GO:0004497;GO:0005506;GO:0016705;GO:0016712;GO:0020037;GO:0055114;	K07412	EC:1.14.14.1	-	-	Bos taurus cytochrome P450 subfamily 2B (CYP2B6),mRNA. [Source:RefSeq mRNA;Acc:NM_001075173]	504769	Q2KIF3
ENSBTAG00000038124	24.2675	6.77459	41.7604	6.16427	2.62393	0.00310282	0.0218455	3	8035858	8044343	-	3277	FCGR2A	GO:0016020;GO:0016021;	K16824	-	-	-	Bos taurus Fc fragment of IgG receptor IIa(FCGR2A), mRNA. [Source:RefSeq mRNA;Acc:NM_001109806]	782652	A8DC37
ENSBTAG00000007141	8.35142	1.67405	15.0288	8.97751	3.16632	0.00322955	0.0225706	2	7839124	7933339	-	1865	GULP1	GO:0005515;GO:0005515;GO:0006911;GO:0005515;	-	-	-	-	GULP PTB domain containing engulfment adaptor 1[Source:VGNC Symbol;Acc:VGNC:50050]	615926	Q32L51
ENSBTAG00000019529	12.0857	3.66766	20.5038	5.59044	2.48296	0.00323796	0.0226107	12	33380874	33831448	-	3602	ATP8A2	GO:0000166;GO:0000166;GO:0000287;GO:0000287;GO:0000287;GO:0003011;GO:0004012;GO:0004012;GO:0004012;GO:0004012;GO:0004012;GO:0005524;GO:0005524;GO:0005524;GO:0005654;GO:0005768;GO:0005794;GO:0005794;GO:0005886;GO:0005886;GO:0007409;GO:0007568;GO:0010842;GO:0010976;GO:0010996;GO:0015914;GO:0015914;GO:0016020;GO:0016020;GO:0016021;GO:0016021;GO:0016021;GO:0016787;GO:0040018;GO:0042472;GO:0042755;GO:…	-	-	-	-	Bos taurus ATPase, aminophospholipid transporter,class I, type 8A, member 2 (ATP8A2), mRNA. [Source:RefSeqmRNA;Acc:NM_001163802]	-	-
ENSBTAG00000001197	165.864	45.9526	285.775	6.2189	2.63666	0.00323839	0.0226107	3	8848948	8864962	-	1982	SLAMF7	GO:0016020;GO:0016021;GO:0042802;	K06733	-	-	-	Bos taurus SLAM family member 7 (SLAMF7), mRNA.[Source:RefSeq mRNA;Acc:NM_001191358]	790164	F1MIE5
ENSBTAG00000020335	12.0804	3.53493	20.6259	5.83488	2.5447	0.00324236	0.0226163	4	118112314	118148730	+	1139	RNF32	GO:0005515;GO:0005768;GO:0016235;	-	-	-	-	Bos taurus ring finger protein 32 (RNF32), mRNA.[Source:RefSeq mRNA;Acc:NM_001191356]	520408	E1BPD9
ENSBTAG00000053365	19.7995	7.8529	31.7462	4.0426	2.01528	0.00331692	0.0229897	19	56769589	56781204	+	3368	CD300E	-	-	-	-	-	CD300e molecule [Source:NCBI gene;Acc:524761]"	-	-
ENSBTAG00000017659	10.1668	2.56947	17.7641	6.91352	2.78942	0.00333766	0.0231027	1	135950798	136027624	-	1537	BFSP2	GO:0005198;GO:0005198;GO:0005198;GO:0005212;GO:0005212;GO:0005737;GO:0005737;GO:0005856;GO:0005882;GO:0005882;GO:0005882;GO:0005882;GO:0005886;GO:0005938;GO:0007010;GO:0016020;GO:0045104;GO:0045104;GO:0045104;GO:0048469;GO:0070307;	-	-	-	-	Bos taurus beaded filament structural protein 2(BFSP2), mRNA. [Source:RefSeq mRNA;Acc:NM_174248]	-	-
ENSBTAG00000040386	11.9415	3.65354	20.2295	5.53697	2.4691	0.00335987	0.0232208	X	545113	546201	-	1089	AGTR2	GO:0001991;GO:0002033;GO:0002035;GO:0004930;GO:0004930;GO:0004930;GO:0004945;GO:0004945;GO:0004945;GO:0004945;GO:0006954;GO:0006954;GO:0006954;GO:0007165;GO:0007166;GO:0007186;GO:0007186;GO:0007186;GO:0007199;GO:0010459;GO:0016020;GO:0016021;GO:0016021;GO:0016021;GO:0032516;GO:0035556;GO:0035566;GO:0035640;GO:0038166;GO:0042311;GO:0042981;GO:0042981;GO:0045893;GO:0051000;GO:0051387;GO:0072300;GO:…	K04167	-	-	-	angiotensin II receptor type 2 [Source:VGNCSymbol;Acc:VGNC:25746]	407157	G5E6F7
ENSBTAG00000007823	23.2175	8.44864	37.9864	4.49616	2.16869	0.00337591	0.0232871	14	8217490	8453614	-	9104	TG	GO:0015705;GO:0030878;GO:0031641;GO:0042403;	K10809	-	-	-	Bos taurus thyroglobulin (TG), mRNA. [Source:RefSeqmRNA;Acc:NM_173883]	280706	P01267
ENSBTAG00000007746	588.928	199.781	978.076	4.89574	2.29153	0.00339295	0.0233802	4	25805796	25855901	+	3011	AHR	GO:0003677;GO:0003700;GO:0003700;GO:0004874;GO:0004874;GO:0005515;GO:0005634;GO:0006355;GO:0006355;GO:0006805;GO:0006805;GO:0009410;GO:0009410;GO:0009410;GO:0034751;GO:0034751;GO:0045944;GO:0046983;GO:0046983;	K09093	-	-	-	Bos taurus aryl hydrocarbon receptor (AHR), mRNA.[Source:RefSeq mRNA;Acc:NM_001206026]	280714	F1ML85
ENSBTAG00000024470	13.1713	4.29944	22.0433	5.12701	2.35812	0.0036189	0.0246339	3	14027673	14037569	+	2252	SH2D2A	GO:0005737;GO:0008283;	K08273	-	NOG82159	R	Bos taurus SH2 domain containing 2A (SH2D2A), mRNA.[Source:RefSeq mRNA;Acc:NM_001105401]	530059	A7Z041
ENSBTAG00000052140	1185.37	225.338	2145.4	9.52078	3.25108	0.00365232	0.0248053	11	101296503	101321933	+	4281	-	GO:0005509;GO:0051015;GO:0051015;	-	-	-	-	-	-	-
ENSBTAG00000014533	124.838	46.2591	203.416	4.39732	2.13663	0.00366331	0.0248612	4	106252812	106278917	-	2528	KEL	GO:0004222;GO:0004222;GO:0004222;GO:0005623;GO:0006508;GO:0006508;GO:0006874;GO:0008237;GO:0008237;GO:0008237;GO:0008361;GO:0010961;GO:0016020;GO:0016020;GO:0016021;GO:0031133;GO:0042552;GO:0048741;GO:1901380;GO:0004222;GO:0006508;GO:0008237;	K06577	EC:3.4.24.-	-	-	Kell metallo-endopeptidase [Source:VGNCSymbol;Acc:VGNC:30538]	529060	-
ENSBTAG00000052514	32.2367	3.63603	60.8374	16.7318	4.06452	0.00366689	0.0248669	5	99380663	99387873	-	3419	NKG2A	GO:0016020;GO:0016021;GO:0030246;	-	-	-	-	NKG2-A/NKG2-B type II integral membrane protein[Source:NCBI gene;Acc:100336869]	-	-
ENSBTAG00000023064	13.7782	4.7376	22.8188	4.81652	2.26799	0.00372877	0.0252202	11	103748130	103771510	-	3282	-	GO:0005813;GO:0005813;GO:0008017;GO:0008017;GO:0034453;GO:0034453;GO:0005813;GO:0005813;GO:0008017;GO:0008017;GO:0034453;GO:0034453;	-	-	-	-	-	-	-
ENSBTAG00000047022	16.0395	5.7182	26.3608	4.60997	2.20476	0.00380307	0.0256267	14	1703032	1704595	-	372	PSCA	GO:0005886;GO:0005886;GO:0016020;GO:0031225;GO:0033130;GO:0070373;GO:0099601;	-	-	-	-	prostate stem cell antigen [Source:HGNCSymbol;Acc:HGNC:9500]	-	-
ENSBTAG00000014599	17.4741	6.85479	28.0934	4.09836	2.03505	0.00381908	0.025725	6	67852541	67875658	-	4455	LRRC66	GO:0005515;GO:0016020;GO:0016021;	-	-	-	-	leucine rich repeat containing 66 [Source:VGNCSymbol;Acc:VGNC:31024]	516507	E1BQ13
ENSBTAG00000017071	8.85404	2.05291	15.6552	7.62584	2.9309	0.00383529	0.0257861	20	39720311	39752581	+	2708	C1QTNF3	GO:0005515;GO:0005576;GO:0005581;	-	-	NOG135267	S	Bos taurus C1q and TNF related 3 (C1QTNF3), mRNA.[Source:RefSeq mRNA;Acc:NM_001101138]	531659	A7MB82
ENSBTAG00000014523	5.07834	0.322949	9.83372	30.4498	4.92836	0.00387084	0.025919	8	87226523	87261139	+	2243	DIRAS2	GO:0000166;GO:0003924;GO:0003924;GO:0005525;GO:0005525;GO:0005525;GO:0005525;GO:0005886;GO:0007165;GO:0007165;GO:0016020;GO:0016020;	K07841	-	-	-	Bos taurus DIRAS family GTPase 2 (DIRAS2), mRNA.[Source:RefSeq mRNA;Acc:NM_001192064]	538667	F1N2Q9
ENSBTAG00000037949	16.5399	3.82467	29.255	7.64904	2.93528	0.00394605	0.0262861	23	25141525	25162882	-	996	GSTA5	GO:0004364;GO:0004364;GO:0004364;GO:0005515;GO:0016740;	K00799	EC:2.5.1.18	-	-	Bos taurus glutathione S-transferase alpha 5(GSTA5), mRNA. [Source:RefSeq mRNA;Acc:NM_001099016]	521685	A5PJE0
ENSBTAG00000018416	15.839	3.61852	28.0594	7.75438	2.95501	0.00400935	0.0266004	19	28254408	28267375	-	1526	CCDC42	GO:0007286;GO:0007286;	-	-	NOG78086	-	coiled-coil domain containing 42 [Source:VGNCSymbol;Acc:VGNC:26896]	536427	A6QQM8
ENSBTAG00000053401	16.3609	5.98185	26.7399	4.47018	2.16033	0.004038	0.0267714	24	42199761	42215671	-	3292	-	GO:0008381;GO:0016021;	-	-	-	-	-	-	-
ENSBTAG00000027727	6.1076	0	12.2152	Inf	Inf	0.00404683	0.0268092	7	102468765	102595016	-	4223	-	GO:0005515;	-	-	-	-	-	101906022	-
ENSBTAG00000005947	276.779	107.505	446.052	4.14914	2.05281	0.0040653	0.0268551	28	29791112	29799836	+	3442	PLAU	GO:0004252;GO:0006508;GO:0008236;GO:0031639;GO:0004252;GO:0004252;GO:0004252;GO:0005576;GO:0005615;GO:0005615;GO:0006508;GO:0006508;GO:0006508;GO:0006508;GO:0008233;GO:0008236;GO:0008236;GO:0008236;GO:0016787;GO:0031639;GO:0031639;GO:0031639;GO:0033628;GO:0042730;GO:0001666;GO:0004252;GO:0005615;GO:0006508;GO:0008236;GO:0009986;GO:0010469;GO:0014909;GO:0014910;GO:0030335;GO:0031639;GO:0031639;GO:…	K01348	EC:3.4.21.73	COG5640	O	Bos taurus plasminogen activator, urokinase (PLAU),mRNA. [Source:RefSeq mRNA;Acc:NM_174147]	281408	Q05589
ENSBTAG00000047036	15.9262	5.86505	25.9873	4.43088	2.14759	0.00422892	0.0276703	2	64935007	65196499	-	1365	GPR39	GO:0004930;GO:0004930;GO:0004930;GO:0007165;GO:0007186;GO:0007186;GO:0007186;GO:0016020;GO:0016021;GO:0016021;GO:0016021;	-	-	-	-	G protein-coupled receptor 39 [Source:HGNCSymbol;Acc:HGNC:4496]	-	-
ENSBTAG00000044179	237.669	69.75	405.588	5.81489	2.53975	0.00427644	0.027923	2	27359574	27712447	-	1497	CERS6	GO:0003677;GO:0016021;GO:0003677;GO:0016021;GO:0003677;GO:0003677;GO:0003677;GO:0005634;GO:0005783;GO:0016020;GO:0016021;GO:0016021;GO:0016021;GO:0046513;GO:0050291;	K04710	EC:2.3.1.24	-	-	ceramide synthase 6 [Source:VGNCSymbol;Acc:VGNC:27228]	616901	E1BP45
ENSBTAG00000052363	9.4039	2.24652	16.5613	7.37195	2.88205	0.00433408	0.0281746	24	62291431	62311996	-	840	-	GO:0003712;GO:0005634;GO:0006357;GO:0016020;GO:0016021;GO:0016592;	-	-	-	-	hepatitis A virus cellular receptor 2-like[Source:NCBI gene;Acc:101906312]	-	-
ENSBTAG00000048832	11.1829	3.11033	19.2554	6.1908	2.63012	0.00441869	0.0286319	17	71109386	71118703	+	795	-	-	-	-	-	-	-	-	-
ENSBTAG00000026971	14.401	2.1556	26.6464	12.3615	3.62778	0.00464835	0.0297993	29	43280453	43297228	-	1615	CDCA5	GO:0005634;GO:0006302;GO:0007064;GO:0007076;GO:0007080;GO:0008278;GO:0031536;GO:0071922;	K17390	-	-	-	Bos taurus cell division cycle associated 5(CDCA5), mRNA. [Source:RefSeq mRNA;Acc:NM_001076270]	613318	Q2YDF8
ENSBTAG00000009266	3.81541	0	7.63082	Inf	Inf	0.00466497	0.0298529	24	7301497	7359786	+	552	CD226	GO:0001816;GO:0002729;GO:0002860;GO:0002891;GO:0009897;GO:0016020;GO:0016021;GO:0032729;GO:0033005;GO:0050862;GO:0060369;	K06567	-	-	-	CD226 molecule [Source:VGNC Symbol;Acc:VGNC:27013]"	615496	E1BI17
ENSBTAG00000010161	42.297	10.3971	74.1968	7.13633	2.83518	0.00477628	0.0304058	8	76080584	76081928	-	1135	CCL21	GO:0005576;GO:0006955;GO:0008009;GO:0031732;GO:0060326;GO:0001768;GO:0001954;GO:0002407;GO:0002548;GO:0005576;GO:0005576;GO:0005615;GO:0005623;GO:0006954;GO:0006955;GO:0006955;GO:0007186;GO:0007186;GO:0008009;GO:0008009;GO:0008009;GO:0008009;GO:0030593;GO:0030838;GO:0031274;GO:0031529;GO:0031732;GO:0031732;GO:0033630;GO:0034695;GO:0035759;GO:0042379;GO:0043123;GO:0043547;GO:0043552;GO:0045860;GO:…	K16062	-	-	-	C-C motif chemokine ligand 21 [Source:VGNCSymbol;Acc:VGNC:26948]	511112	-
ENSBTAG00000016931	11.4542	3.37736	19.531	5.78291	2.5318	0.00502269	0.0316265	5	6443192	6482529	-	4534	E2F7	GO:0000122;GO:0000122;GO:0000122;GO:0000122;GO:0000977;GO:0000978;GO:0000978;GO:0000981;GO:0000987;GO:0001227;GO:0001227;GO:0001228;GO:0001890;GO:0001890;GO:0002040;GO:0002040;GO:0002040;GO:0003677;GO:0003677;GO:0003700;GO:0003700;GO:0003700;GO:0003700;GO:0003700;GO:0003700;GO:0003714;GO:0003714;GO:0005634;GO:0005634;GO:0005634;GO:0005667;GO:0005667;GO:0006355;GO:0006355;GO:0006355;GO:0006974;GO:…	K09391	-	-	-	E2F transcription factor 7 [Source:VGNCSymbol;Acc:VGNC:28291]	526129	-
ENSBTAG00000007611	7.98219	1.58312	14.3813	9.08413	3.18335	0.00508213	0.0319437	5	106920227	106927024	+	1012	NRIP2	GO:0004190;GO:0005737;GO:0006508;	-	-	-	-	nuclear receptor interacting protein 2 [Source:HGNCSymbol;Acc:HGNC:23078]	-	-
ENSBTAG00000010952	5.6808	0.722709	10.6389	14.7208	3.87979	0.00522247	0.0327134	10	48017835	48034891	-	2305	-	-	-	-	-	-	C2 calcium-dependent domain-containing protein 4A[Source:NCBI gene;Acc:529823]	-	-
ENSBTAG00000016726	31.6617	4.33445	58.9889	13.6093	3.76652	0.0053002	0.0331084	22	16507963	16564652	+	4757	KIF15	GO:0000166;GO:0003774;GO:0003777;GO:0003777;GO:0003777;GO:0005524;GO:0005524;GO:0005524;GO:0005871;GO:0005874;GO:0007018;GO:0007018;GO:0007018;GO:0008017;GO:0008017;GO:0008017;GO:0016887;	K10400	-	-	-	Bos taurus kinesin family member 15 (KIF15), mRNA.[Source:RefSeq mRNA;Acc:NM_001192832]	541135	E1BC41
ENSBTAG00000050136	7.83403	1.80677	13.8613	7.67184	2.93957	0.00536438	0.0333867	17	70907833	70916026	+	312	-	-	-	-	-	-	-	-	-
ENSBTAG00000026885	2790.63	552.383	5028.87	9.10396	3.18649	0.00536509	0.0333867	2	27112408	27210473	+	4353	ABCB11	GO:0005524;GO:0015721;GO:0016021;GO:0016887;GO:0042626;GO:0055085;GO:0005524;GO:0015721;GO:0016021;GO:0016887;GO:0042626;GO:0055085;GO:0000166;GO:0005524;GO:0005524;GO:0005524;GO:0015126;GO:0015721;GO:0015721;GO:0015722;GO:0016020;GO:0016020;GO:0016021;GO:0016021;GO:0016021;GO:0016887;GO:0016887;GO:0042626;GO:0042626;GO:0045177;GO:0046581;GO:0055085;GO:0055085;	K05664	-	-	-	Bos taurus ATP binding cassette subfamily B member11 (ABCB11), mRNA. [Source:RefSeq mRNA;Acc:NM_001192703]	531150	E1BGI0
ENSBTAG00000023563	12.2904	4.03579	20.545	5.0907	2.34786	0.00539922	0.0335528	23	27139269	27146479	-	1650	-	GO:0005102;GO:0005515;GO:0009897;GO:0016020;GO:0016021;GO:0050776;GO:0050852;	-	-	-	-	-	-	-
ENSBTAG00000049851	16.7369	6.582	26.8919	4.08567	2.03057	0.00549445	0.0339926	24	58744467	58747475	+	477	PMAIP1	GO:0001836;GO:0005634;GO:0005739;GO:0005829;GO:0006915;GO:0006915;GO:0006919;GO:0006974;GO:0010498;GO:0010907;GO:0032461;GO:0042149;GO:0043065;GO:0043280;GO:0043331;GO:0043517;GO:0046902;GO:0051607;GO:0071456;GO:0072332;GO:0072593;GO:0090200;GO:0097193;GO:1902043;GO:2001244;	-	-	-	-	phorbol-12-myristate-13-acetate-induced protein 1[Source:NCBI gene;Acc:100296226]	-	-
ENSBTAG00000011961	10.2139	2.80149	17.6263	6.29176	2.65346	0.00560977	0.0345403	6	88915320	88925227	+	1299	-	GO:0005125;GO:0005576;GO:0005576;GO:0005576;GO:0005615;GO:0005615;GO:0006935;GO:0006935;GO:0006935;GO:0006952;GO:0006952;GO:0006954;GO:0006955;GO:0006955;GO:0006955;GO:0008009;GO:0008009;GO:0008009;GO:0008201;GO:0008201;GO:0010469;GO:0030168;GO:0030168;GO:0030593;GO:0030595;GO:0030595;GO:0030595;GO:0061844;GO:0070098;GO:0071222;GO:0005125;GO:0005576;GO:0005576;GO:0005576;GO:0005615;GO:0005615;GO:…	K05407	-	-	-	-	507790	A6QPP9
ENSBTAG00000008127	365.331	75.279	655.383	8.70606	3.12202	0.00571313	0.0349883	5	103251544	103258418	+	2489	RBP5	GO:0005737;GO:0008289;GO:0008289;GO:0016918;GO:0016918;GO:0016918;GO:0019841;	-	-	NOG306453	-	retinol binding protein 5 [Source:VGNCSymbol;Acc:VGNC:33816]	539418	P82708
ENSBTAG00000055254	11.9661	3.83303	20.0991	5.24366	2.39057	0.0058131	0.0354268	4	82692176	82710398	+	939	-	GO:0016020;GO:0016021;	-	-	-	-	-	-	-
ENSBTAG00000025257	127.759	7.92971	247.588	31.2228	4.96453	0.00581455	0.0354268	19	14339700	14341265	-	667	CCL4	GO:0002548;GO:0005125;GO:0005576;GO:0005576;GO:0005576;GO:0005615;GO:0005615;GO:0006935;GO:0006954;GO:0006954;GO:0006955;GO:0006955;GO:0007186;GO:0008009;GO:0008009;GO:0008009;GO:0010469;GO:0030593;GO:0043547;GO:0048020;GO:0048245;GO:0048247;GO:0070098;GO:0070374;GO:0071346;GO:0071347;GO:0071356;	K12964	-	NOG124416	S	Bos taurus C-C motif chemokine ligand 4 (CCL4),mRNA. [Source:RefSeq mRNA;Acc:NM_001075147]	414347	Q17QA1
ENSBTAG00000054574	9.57077	2.51356	16.628	6.61531	2.72581	0.00590503	0.0358933	1	22807642	22906567	-	4124	-	GO:0005524;GO:0016021;GO:0016887;GO:0042626;GO:0055085;GO:0005524;GO:0016021;GO:0016887;GO:0042626;GO:0055085;	-	-	-	-	multidrug resistance-associated protein 1[Source:NCBI gene;Acc:518080]	-	-
ENSBTAG00000002157	8.83036	0.968847	16.6919	17.2286	4.10673	0.00593651	0.0360361	4	87959332	87968300	+	2091	LMOD2	GO:0003779;GO:0003779;GO:0003779;GO:0003785;GO:0005523;GO:0005523;GO:0005523;GO:0005523;GO:0005865;GO:0005884;GO:0006936;GO:0030016;GO:0030016;GO:0030017;GO:0030041;GO:0030239;GO:0030838;GO:0031430;GO:0045010;GO:0045214;GO:0045214;GO:0051694;GO:0051694;	K22030	-	-	-	Bos taurus leiomodin 2 (LMOD2), mRNA.[Source:RefSeq mRNA;Acc:NM_001105387]	521024	A7Z068
ENSBTAG00000006035	5.65001	0.666796	10.6332	15.9467	3.99519	0.00594616	0.0360826	19	40006305	40015041	+	1935	PPP1R1B	GO:0004864;GO:0004864;GO:0004864;GO:0005737;GO:0005737;GO:0007165;GO:0007165;GO:0032839;GO:0035556;GO:0043025;GO:1904115;GO:0001975;GO:0004864;GO:0004864;GO:0005634;GO:0005737;GO:0005829;GO:0006351;GO:0007165;GO:0007621;GO:0007626;GO:0008542;GO:0032515;GO:0043025;GO:0043278;GO:0048148;	K15494	-	NOG39986	-	protein phosphatase 1 regulatory inhibitor subunit1B [Source:VGNC Symbol;Acc:VGNC:33234]	282459	P07516
ENSBTAG00000005287	488.931	81.1848	896.677	11.0449	3.46531	0.00596147	0.0361633	14	24664833	24675169	-	2667	CYP7A1	GO:0004497;GO:0004497;GO:0004497;GO:0005506;GO:0005506;GO:0005783;GO:0005789;GO:0006699;GO:0006699;GO:0006699;GO:0006699;GO:0006699;GO:0006707;GO:0006707;GO:0006707;GO:0008123;GO:0008123;GO:0008123;GO:0008123;GO:0008123;GO:0008203;GO:0016020;GO:0016021;GO:0016491;GO:0016705;GO:0016705;GO:0020037;GO:0020037;GO:0042632;GO:0042632;GO:0042632;GO:0043231;GO:0046872;GO:0055114;GO:0055114;GO:0055114;GO:…	K00489	EC:1.14.14.23	-	-	Bos taurus cytochrome P450, family 7, subfamily A,polypeptide 1 (CYP7A1), mRNA. [Source:RefSeqmRNA;Acc:NM_001205677]	510507	E1BM29
ENSBTAG00000020227	7.70082	0.933831	14.4678	15.493	3.95354	0.00621818	0.0374314	16	3986155	3998589	-	2081	FAM72A	GO:0005737;GO:0005739;GO:0005829;GO:0016020;	-	-	NOG42824	-	Bos taurus family with sequence similarity 72member A (FAM72A), mRNA. [Source:RefSeqmRNA;Acc:NM_001101263]	616965	A6QL50
ENSBTAG00000015157	15.7588	6.188	25.3295	4.09333	2.03328	0.00626241	0.0376474	5	111263287	111329131	+	1297	GRAP2	GO:0005515;GO:0005634;GO:0005737;GO:0005768;	K07366	-	-	-	GRB2 related adaptor protein 2 [Source:VGNCSymbol;Acc:VGNC:29627]	522346	E1BKA6
ENSBTAG00000007393	15.0747	5.86505	24.2843	4.14052	2.04981	0.00634356	0.0380719	19	43051798	43056172	+	1921	RND2	GO:0000166;GO:0003924;GO:0003924;GO:0003924;GO:0005525;GO:0005525;GO:0005525;GO:0005525;GO:0005622;GO:0005737;GO:0005886;GO:0005938;GO:0007015;GO:0007264;GO:0007264;GO:0007266;GO:0008360;GO:0019901;GO:0030334;GO:0030950;GO:0032153;GO:0032956;GO:0043231;GO:0051017;	K07858	-	-	-	Rho family GTPase 2 [Source:VGNCSymbol;Acc:VGNC:34005]	510699	F1MUP6
ENSBTAG00000012184	22.2332	3.3481	41.1183	12.2811	3.61837	0.00634898	0.0380918	7	72005667	72013595	+	1049	-	GO:0005634;GO:0005634;GO:0005634;GO:0005634;GO:0005737;GO:0005737;GO:0005737;GO:0006281;GO:0006974;GO:0007049;GO:0007059;GO:0017124;GO:0045143;GO:0051276;GO:0051276;GO:0051301;GO:2000816;	-	-	NOG42896	-	Securin [Source:UniProtKB/Swiss-Prot;Acc:Q3SZY3]"	-	-
ENSBTAG00000020679	17.4595	1.61813	33.3009	20.5798	4.36316	0.00656541	0.0391173	5	39772742	40037754	-	3650	CNTN1	GO:0005515;GO:0007399;GO:0007399;GO:0010628;GO:0010765;GO:0010976;GO:0016020;GO:0016021;GO:0021549;GO:0030017;GO:0030246;GO:0031175;GO:0031175;GO:0031175;GO:0043209;GO:0005515;GO:0007399;GO:0031175;GO:0005515;GO:0007399;GO:0031175;GO:0007399;GO:0031175;	K06759	-	-	-	Bos taurus contactin 1 (CNTN1), mRNA.[Source:RefSeq mRNA;Acc:NM_174280]	281705	Q28106
ENSBTAG00000017504	6.29364	0.989745	11.5975	11.7177	3.55062	0.00676549	0.040019	5	29983972	30018827	+	4917	FAIM2	GO:0002931;GO:0005783;GO:0005794;GO:0016020;GO:0021549;GO:0021680;GO:0021681;GO:0021702;GO:0043523;GO:0043524;GO:0045121;GO:1902042;GO:2001234;GO:0005886;GO:0006915;GO:0016020;GO:0016021;GO:0021549;GO:0021680;GO:0021681;GO:0021702;GO:0030054;GO:0043523;GO:0045121;GO:0045202;GO:0045211;	-	-	COG0670	S	Fas apoptotic inhibitory molecule 2 [Source:VGNCSymbol;Acc:VGNC:28710]	509790	Q1LZ71
ENSBTAG00000008504	10.2322	3.04266	17.4218	5.72586	2.51749	0.00678291	0.0400695	25	1544721	1549053	+	2203	SYNGR3	GO:0008021;GO:0008021;GO:0016020;GO:0016020;GO:0016020;GO:0016021;GO:0030054;GO:0030672;GO:0030672;GO:0031410;GO:0031594;GO:0031594;GO:0032411;GO:0032411;GO:0042169;GO:0045055;GO:0045055;GO:0045202;GO:0045202;GO:0047485;	-	-	NOG306774	-	Bos taurus synaptogyrin 3 (SYNGR3), mRNA.[Source:RefSeq mRNA;Acc:NM_001082464]	618415	A2VE58;M5FK45
ENSBTAG00000051183	12.3477	4.33784	20.3575	4.693	2.23051	0.00684555	0.0403999	5	99461355	99472785	+	1278	-	-	-	-	-	-	-	-	-
ENSBTAG00000020247	3.5818	0	7.16359	Inf	Inf	0.00706711	0.0413159	4	65266775	65377107	-	3538	ADCYAP1R1	GO:0004888;GO:0004930;GO:0004999;GO:0007166;GO:0007186;GO:0016020;GO:0016021;GO:0004888;GO:0004888;GO:0004930;GO:0004930;GO:0004930;GO:0004999;GO:0004999;GO:0005886;GO:0007165;GO:0007166;GO:0007166;GO:0007186;GO:0007186;GO:0007186;GO:0008528;GO:0016020;GO:0016020;GO:0016020;GO:0016021;GO:0016021;GO:0016021;GO:0017046;GO:0043005;GO:0004888;GO:0004930;GO:0004999;GO:0007166;GO:0007186;GO:0016020;GO:…	K04587	-	NOG330024	-	ADCYAP receptor type I [Source:VGNCSymbol;Acc:VGNC:25652]	319095	Q29627
ENSBTAG00000013536	6.83577	1.22176	12.4498	10.19	3.34908	0.00745132	0.0430879	7	14668284	14670849	+	1421	P2RY11	GO:0001973;GO:0004930;GO:0004930;GO:0004930;GO:0007165;GO:0007186;GO:0007186;GO:0007186;GO:0007186;GO:0016020;GO:0016021;GO:0016021;GO:0016021;GO:0019722;GO:0023041;GO:0023041;GO:0030594;GO:0030594;GO:0035589;GO:0045028;GO:0045028;GO:0045031;GO:0045031;GO:0071318;	K08387	-	-	-	purinergic receptor P2Y11 [Source:NCBIgene;Acc:100533481]	100533481	F1MU50
ENSBTAG00000048665	3.49023	0	6.98045	Inf	Inf	0.00755845	0.0435818	15	78364680	78365606	+	927	-	GO:0004930;GO:0004930;GO:0004930;GO:0004984;GO:0004984;GO:0005886;GO:0007165;GO:0007186;GO:0007186;GO:0007186;GO:0007186;GO:0007608;GO:0016020;GO:0016021;GO:0016021;GO:0016021;GO:0050896;GO:0050911;	-	-	-	-	olfactory receptor 140 [Source:NCBIgene;Acc:521645]	-	-
ENSBTAG00000051604	21.052	8.35951	33.7446	4.03667	2.01316	0.00759309	0.0437256	X	92358756	92369249	+	1523	-	-	-	-	-	-	-	-	-
ENSBTAG00000054245	10.5382	3.25378	17.8225	5.47749	2.45351	0.00763574	0.0439153	5	103022590	103086215	-	4458	-	GO:0005044;GO:0016020;GO:0005044;GO:0005044;GO:0006898;GO:0009897;GO:0016020;GO:0016020;GO:0005044;GO:0005044;GO:0006898;GO:0016020;GO:0016020;GO:0005044;GO:0016020;GO:0005044;GO:0016020;	-	-	-	-	-	-	-
ENSBTAG00000005456	19.6998	5.62805	33.7716	6.00058	2.5851	0.00779385	0.0446256	9	19702310	19748999	+	3383	TTK	GO:0000776;GO:0004672;GO:0004672;GO:0004712;GO:0004712;GO:0004712;GO:0005515;GO:0005524;GO:0005524;GO:0005737;GO:0006468;GO:0006468;GO:0007093;GO:0007093;GO:0007094;GO:0016321;GO:0018105;GO:0018107;GO:0018108;GO:0033316;GO:0034501;GO:0034502;GO:0042803;GO:0043515;GO:0046777;GO:0051304;GO:0051304;GO:1903096;	-	-	-	-	TTK protein kinase [Source:VGNCSymbol;Acc:VGNC:36487]	-	-
ENSBTAG00000054800	13.2188	3.6828	22.7549	6.17869	2.6273	0.00784931	0.0448436	3	117550812	117551891	-	678	HES6	GO:0000122;GO:0000977;GO:0000977;GO:0001227;GO:0001227;GO:0001756;GO:0003677;GO:0003677;GO:0003700;GO:0003712;GO:0003714;GO:0005634;GO:0005634;GO:0005667;GO:0006355;GO:0006355;GO:0006357;GO:0007219;GO:0007399;GO:0008134;GO:0030154;GO:0030154;GO:0043565;GO:0046983;GO:0046983;GO:0050767;GO:1990837;	-	-	-	-	hes family bHLH transcription factor 6 [Source:NCBIgene;Acc:531384]	-	-
ENSBTAG00000048206	9.81986	3.02176	16.618	5.49944	2.45928	0.00833774	0.0468789	X	71159114	71160016	-	903	-	-	-	-	-	-	uncharacterized protein CXorf21 homolog[Source:NCBI gene;Acc:101906009]	101906009	-
ENSBTAG00000005230	10.8737	3.78287	17.9645	4.7489	2.24759	0.00838748	0.0470695	1	109417834	109426592	+	1507	SHOX2	GO:0001649;GO:0002053;GO:0002062;GO:0002063;GO:0003170;GO:0003209;GO:0003677;GO:0003677;GO:0003677;GO:0005634;GO:0006355;GO:0006355;GO:0007275;GO:0030326;GO:0032330;GO:0035115;GO:0043565;GO:0043565;GO:0045880;GO:0048557;GO:0048598;GO:0048743;GO:0050772;GO:0060272;GO:0060351;GO:0060415;GO:2000172;GO:0003677;GO:0006355;GO:0043565;	K09331	-	-	-	Bos taurus short stature homeobox 2 (SHOX2), mRNA.[Source:RefSeq mRNA;Acc:NM_001205527]	525900	-
ENSBTAG00000013105	28.0795	9.10132	47.0577	5.17043	2.37028	0.00839675	0.0470851	18	56713476	56727569	-	2574	SYT3	GO:0000149;GO:0001786;GO:0005509;GO:0005544;GO:0005768;GO:0005886;GO:0014059;GO:0016020;GO:0016020;GO:0016020;GO:0016021;GO:0016192;GO:0017156;GO:0017156;GO:0017156;GO:0017158;GO:0019905;GO:0030276;GO:0070382;GO:0071277;GO:1903861;	K19903	-	-	-	synaptotagmin 3 [Source:VGNCSymbol;Acc:VGNC:35542]	538513	-
ENSBTAG00000019777	36.9156	10.969	62.8622	5.73091	2.51876	0.00842665	0.0472159	5	103597621	103600970	+	1850	CDCA3	GO:0005913;GO:0051301;	-	-	NOG46427	-	Bos taurus cell division cycle associated 3(CDCA3), mRNA. [Source:RefSeq mRNA;Acc:NM_001035449]	614434	Q3T0V6
ENSBTAG00000052233	7.89724	0	15.7945	Inf	Inf	0.00853687	0.0476561	17	70829330	70829761	+	432	-	-	-	-	-	-	-	-	-
ENSBTAG00000000752	14.4034	3.63603	25.1708	6.9226	2.79131	0.00880257	0.0487027	1	157392691	157410804	-	2823	SGO1	GO:0000775;GO:0000775;GO:0000775;GO:0000776;GO:0000779;GO:0000922;GO:0005634;GO:0005634;GO:0005654;GO:0005813;GO:0005829;GO:0007059;GO:0008608;GO:0010457;GO:0019900;GO:0045132;GO:0045132;GO:0045132;GO:0071962;GO:0071962;GO:0071962;	K11580	-	-	-	Bos taurus shugoshin 1 (SGO1), mRNA. [Source:RefSeqmRNA;Acc:NM_001081617]	614056	A2VDT7
ENSBTAG00000010877	753.697	1477.99	29.4074	0.0198969	-5.65131	4.88965e-53	5.88681e-50	23	9716949	9728648	+	1574	ARMC12	-	-	-	-	-	armadillo repeat containing 12 [Source:VGNCSymbol;Acc:VGNC:26156]	540812	-
ENSBTAG00000012848	2347.16	4419.56	274.753	0.0621674	-4.0077	2.49351e-41	1.66779e-38	2	124237184	124325673	-	5585	PTPRU	GO:0004721;GO:0004725;GO:0004725;GO:0004725;GO:0005515;GO:0005911;GO:0006470;GO:0006470;GO:0006470;GO:0008013;GO:0008013;GO:0008285;GO:0016020;GO:0016020;GO:0016020;GO:0016021;GO:0016311;GO:0016311;GO:0016787;GO:0016791;GO:0016791;GO:0030336;GO:0034109;GO:0034394;GO:0035335;GO:0090090;GO:2000049;GO:0004725;GO:0005515;GO:0006470;GO:0016020;GO:0016311;GO:0016791;	K16662	EC:3.1.3.48	-	-	Bos taurus protein tyrosine phosphatase, receptortype U (PTPRU), mRNA. [Source:RefSeqmRNA;Acc:NM_001191494]	535675	F1MD22
ENSBTAG00000009800	190.793	375.911	5.67515	0.0150971	-6.04959	5.08045e-39	3.05826e-36	17	62661593	62686348	-	2788	MSI1	GO:0003676;GO:0003723;GO:0003676;GO:0003723;GO:0003676;GO:0003676;GO:0003723;GO:0003723;GO:0003723;GO:0003723;GO:0003727;GO:0005634;GO:0005737;GO:0005737;GO:0005844;GO:0005844;GO:0008266;GO:0042802;GO:1990904;GO:0003676;GO:0003723;	K14411	-	-	-	Bos taurus musashi RNA binding protein 1 (MSI1),mRNA. [Source:RefSeq mRNA;Acc:NM_001081527]	527436	A2PYH9
ENSBTAG00000053735	7962.67	15163.2	762.148	0.050263	-4.31436	1.47622e-37	8.33095e-35	4	12063954	12076656	+	6506	PEG10	GO:0001890;GO:0003676;GO:0005634;GO:0005829;GO:0008270;	-	-	-	-	Bos taurus paternally expressed 10 (PEG10),transcript variant 2, mRNA. [Source:RefSeqmRNA;Acc:NM_001109815]	-	-
ENSBTAG00000049058	346.758	661.27	32.245	0.0487622	-4.35809	9.86624e-37	5.39922e-34	2	72108054	72113653	+	3125	INHBB	GO:0005125;GO:0005160;GO:0005179;GO:0005179;GO:0005576;GO:0005576;GO:0005576;GO:0005615;GO:0008083;GO:0008083;GO:0008083;GO:0009267;GO:0009611;GO:0010469;GO:0010862;GO:0032869;GO:0032924;GO:0042803;GO:0042981;GO:0043408;GO:0044320;GO:0045444;GO:0046676;GO:0046881;GO:0046882;GO:0048178;GO:0048468;GO:0048471;GO:0048471;GO:0048599;GO:0060279;GO:0060395;GO:0071944;GO:2001235;	-	-	-	-	Bos taurus inhibin subunit beta B (INHBB), mRNA.[Source:RefSeq mRNA;Acc:NM_176852]	-	-
ENSBTAG00000039574	101.928	202.204	1.65174	0.00816869	-6.93568	2.88269e-35	1.53113e-32	9	33156391	33180084	-	2575	NEPN	GO:0000122;GO:0005515;GO:0005614;GO:0005615;GO:0030198;GO:0030512;GO:0031012;	-	-	NOG261221	-	Bos taurus nephrocan (NEPN), mRNA. [Source:RefSeqmRNA;Acc:NM_001103327]	100125284	A6QPQ1
ENSBTAG00000016738	861.415	1600.87	121.957	0.0761815	-3.71442	1.70989e-33	8.34564e-31	17	61085710	61123902	+	3677	DTX1	GO:0005112;GO:0005654;GO:0005829;GO:0007219;GO:0007219;GO:0007219;GO:0008270;GO:0008270;GO:0008593;GO:0010001;GO:0016567;GO:0016567;GO:0016604;GO:0031625;GO:0045581;GO:0045665;GO:0046872;GO:0046872;GO:0046872;GO:1990830;GO:0007219;GO:0008270;GO:0016567;	K06058	EC:2.3.2.27	-	-	deltex E3 ubiquitin ligase 1 [Source:VGNCSymbol;Acc:VGNC:28236]	512873	-
ENSBTAG00000001382	191.157	367.222	15.0914	0.041096	-4.60486	6.25065e-33	2.89437e-30	16	3642003	3662797	-	3654	SLC26A9	GO:0005254;GO:0005254;GO:0005254;GO:0005887;GO:0006811;GO:0006811;GO:0006820;GO:0006821;GO:0006821;GO:0006821;GO:0008271;GO:0008271;GO:0008271;GO:0008272;GO:0008272;GO:0009986;GO:0010628;GO:0015106;GO:0015108;GO:0015116;GO:0015116;GO:0015116;GO:0015301;GO:0015301;GO:0015301;GO:0015301;GO:0015701;GO:0015701;GO:0015701;GO:0016020;GO:0016020;GO:0016020;GO:0016021;GO:0016021;GO:0016021;GO:0016324;GO:…	K14706	-	-	-	solute carrier family 26 member 9 [Source:VGNCSymbol;Acc:VGNC:34784]	508958	E1B9J2
ENSBTAG00000008428	196.262	371.417	21.1073	0.0568291	-4.13723	3.87453e-29	1.52109e-26	4	7619639	7648114	-	1608	UPP1	GO:0003824;GO:0003824;GO:0004850;GO:0004850;GO:0004850;GO:0005737;GO:0005737;GO:0009116;GO:0009116;GO:0009166;GO:0009166;GO:0016740;GO:0016757;GO:0016763;GO:0016763;GO:0044206;	K00757	EC:2.4.2.3	-	-	uridine phosphorylase 1 [Source:VGNCSymbol;Acc:VGNC:36688]	515029	A5PJH9
ENSBTAG00000021713	219.284	411.865	26.7031	0.0648345	-3.9471	4.76438e-28	1.75592e-25	X	33093515	33213252	+	5850	MAMLD1	GO:0005654;GO:0005794;GO:0005813;GO:0008584;GO:0016604;	K19512	-	-	-	mastermind like domain containing 1 [Source:VGNCSymbol;Acc:VGNC:56928]	100139912	-
ENSBTAG00000007352	1067.33	2025.85	108.804	0.053708	-4.21872	1.4542e-27	5.14929e-25	3	33193740	33216772	-	6992	KCNC4	GO:0005216;GO:0005216;GO:0005244;GO:0005249;GO:0005249;GO:0005249;GO:0005251;GO:0005267;GO:0005515;GO:0006811;GO:0006811;GO:0006811;GO:0006813;GO:0006813;GO:0006813;GO:0008076;GO:0008076;GO:0008076;GO:0016020;GO:0016020;GO:0016020;GO:0016021;GO:0016021;GO:0016021;GO:0016021;GO:0030424;GO:0032590;GO:0032809;GO:0034765;GO:0043025;GO:0051260;GO:0051260;GO:0055085;GO:0055085;GO:0071805;GO:0071805;GO:…	K04890	-	-	-	potassium voltage-gated channel subfamily C member4 [Source:VGNC Symbol;Acc:VGNC:30433]	540768	E1B7T7
ENSBTAG00000051534	212.05	393.984	30.1158	0.0764392	-3.70954	6.81042e-26	2.12051e-23	23	16571910	16575153	+	888	GNMT	GO:0017174;	-	-	-	-	glycine N-methyltransferase [Source:NCBIgene;Acc:538212]	-	-
ENSBTAG00000023374	342.873	666.049	19.6984	0.029575	-5.07948	2.17347e-25	6.33074e-23	18	55377395	55381389	-	3122	FUT1	GO:0005794;GO:0005975;GO:0005975;GO:0006486;GO:0008107;GO:0008107;GO:0016020;GO:0016020;GO:0016740;GO:0016757;GO:0032580;GO:0036065;GO:0005794;GO:0005975;GO:0005975;GO:0006486;GO:0006486;GO:0008107;GO:0008107;GO:0008107;GO:0016020;GO:0016020;GO:0016020;GO:0016021;GO:0016740;GO:0016757;GO:0032580;GO:0036065;	K00718	EC:2.4.1.69	NOG17447	U	Bos taurus fucosyltransferase 1 (FUT1), mRNA.[Source:RefSeq mRNA;Acc:NM_177499]	281174	A4IFH1
ENSBTAG00000013210	219.306	405.397	33.2148	0.0819316	-3.60944	6.37678e-25	1.82791e-22	3	8303389	8311838	+	4090	ADAMTS4	GO:0002020;GO:0004222;GO:0004222;GO:0005615;GO:0006508;GO:0006508;GO:0008237;GO:0008237;GO:0016607;	K07764	EC:3.4.24.82	-	-	ADAM metallopeptidase with thrombospondin type 1motif 4 [Source:VGNC Symbol;Acc:VGNC:25627]	286806	Q9TT93
ENSBTAG00000019028	92.5552	178.553	6.55727	0.0367245	-4.76711	1.1442e-24	3.13077e-22	28	25111847	25171619	+	3045	STOX1	GO:0000977;GO:0001650;GO:0005634;GO:0005634;GO:0005654;GO:0005737;GO:0005813;GO:0005829;GO:0005938;GO:0006357;GO:0008284;GO:0010468;GO:0010628;GO:0010629;GO:0010800;GO:0010821;GO:0010971;GO:0033138;GO:0045787;GO:0048839;GO:0050679;GO:0051881;GO:0051897;GO:0061418;GO:0071500;GO:1901858;GO:1902882;GO:1904031;GO:1904120;	-	-	-	-	Bos taurus storkhead box 1 (STOX1), mRNA.[Source:RefSeq mRNA;Acc:NM_001192127]	506979	E1B8Y9
ENSBTAG00000004256	1469.24	2589.53	348.953	0.134755	-2.89159	2.61045e-24	7.03613e-22	11	87197374	87204771	+	2236	ODC1	GO:0003824;GO:0003824;GO:0004586;GO:0004586;GO:0005737;GO:0005737;GO:0006596;GO:0006596;GO:0006596;GO:0016829;GO:0016831;GO:0033387;GO:0033387;GO:0042176;GO:0042803;	K01581	EC:4.1.1.17	COG0019	E	ornithine decarboxylase 1 [Source:NCBIgene;Acc:281365]	281365	P27117
ENSBTAG00000018164	397.53	712.372	82.6878	0.116074	-3.10688	3.47875e-23	8.48957e-21	11	72190119	72192915	+	1315	FNDC4	GO:0005515;GO:0005576;GO:0005576;GO:0005615;GO:0005615;GO:0005783;GO:0005886;GO:0005886;GO:0016020;GO:0016021;GO:0050728;GO:0050728;GO:0050728;GO:0071559;	-	-	-	-	Bos taurus fibronectin type III domain containing 4(FNDC4), mRNA. [Source:RefSeq mRNA;Acc:NM_001102324]	781806	A6QPL2
ENSBTAG00000008717	2586.83	5098.21	75.4509	0.0147995	-6.07831	4.07819e-22	9.09235e-20	2	112087760	112158159	-	2098	SERPINE2	GO:0004867;GO:0004867;GO:0004867;GO:0005102;GO:0005102;GO:0005539;GO:0005576;GO:0005576;GO:0005615;GO:0005615;GO:0005615;GO:0005829;GO:0006508;GO:0007596;GO:0008201;GO:0008233;GO:0008285;GO:0009611;GO:0010466;GO:0010544;GO:0010757;GO:0010757;GO:0010766;GO:0010951;GO:0014067;GO:0021683;GO:0030195;GO:0030308;GO:0031091;GO:0031232;GO:0031594;GO:0032940;GO:0033363;GO:0042177;GO:0042628;GO:0045861;GO:…	-	-	-	-	Bos taurus serpin family E member 2 (SERPINE2),mRNA. [Source:RefSeq mRNA;Acc:NM_174669]	-	-
ENSBTAG00000006805	559.009	983.185	134.833	0.137139	-2.86629	1.58462e-21	3.32752e-19	18	52296386	52315637	-	2102	ZNF180	GO:0003676;GO:0003676;GO:0005622;GO:0006355;GO:0006355;GO:0003676;GO:0003676;GO:0005622;GO:0005634;GO:0006355;GO:0006355;GO:0046872;GO:0003676;GO:0005622;GO:0006355;	-	-	COG5048	R	zinc finger protein 180 [Source:VGNCSymbol;Acc:VGNC:37217]	-	-
ENSBTAG00000011736	124.508	232.095	16.9204	0.0729028	-3.77788	2.82829e-21	5.87081e-19	19	37503490	37543759	-	2085	IGF2BP1	GO:0003676;GO:0003676;GO:0003723;GO:0003723;GO:0003723;GO:0003729;GO:0003730;GO:0005654;GO:0005737;GO:0005829;GO:0010494;GO:0010610;GO:0017148;GO:0022013;GO:0045182;GO:0048027;GO:0070934;GO:0070937;GO:0097150;GO:1990904;	K17391	-	-	-	Bos taurus insulin like growth factor 2 mRNAbinding protein 1 (IGF2BP1), mRNA. [Source:RefSeqmRNA;Acc:NM_001192454]	516853	E1BKJ7
ENSBTAG00000000804	538.083	930.488	145.678	0.156561	-2.6752	2.62724e-19	4.69755e-17	8	16757261	16972790	+	2566	MOB3B	GO:0035330;GO:0035330;GO:0046872;	-	-	NOG287143	-	Bos taurus MOB kinase activator 3B (MOB3B), mRNA.[Source:RefSeq mRNA;Acc:NM_001046491]	540817	Q29RK9
ENSBTAG00000003382	38.299	76.5979	0	0	-Inf	1.0951e-18	1.86571e-16	13	73154937	73223830	-	1798	RIMS4	GO:0006887;GO:0006887;GO:0016020;GO:0016020;GO:0017137;GO:0017137;GO:0017137;GO:0042391;GO:0042391;GO:0042734;GO:0044325;GO:0044325;GO:0045202;GO:0048167;GO:0048786;GO:0048786;GO:0048788;GO:0048791;GO:0050806;GO:0097060;GO:0098831;GO:2000300;	K15299	-	-	-	regulating synaptic membrane exocytosis 4[Source:VGNC Symbol;Acc:VGNC:33974]	539592	-
ENSBTAG00000020725	1516.51	3005.5	27.5315	0.00916039	-6.77037	1.46289e-18	2.4237e-16	X	34207163	34223860	+	3165	CNGA2	GO:0005216;GO:0005216;GO:0005216;GO:0005222;GO:0005223;GO:0006811;GO:0006811;GO:0006811;GO:0007608;GO:0016020;GO:0016020;GO:0016020;GO:0016021;GO:0030553;GO:0034220;GO:0055085;GO:0055085;GO:0098655;	K04949	-	-	-	Bos taurus cyclic nucleotide gated channel alpha 2(CNGA2), mRNA. [Source:RefSeq mRNA;Acc:NM_001001139]	407172	Q03041
ENSBTAG00000008353	2280.93	3842.56	719.294	0.187191	-2.41741	1.8798e-18	3.08612e-16	23	10582308	10590589	+	2352	CDKN1A	GO:0000082;GO:0000086;GO:0000307;GO:0004860;GO:0004861;GO:0004861;GO:0005634;GO:0005634;GO:0005634;GO:0005654;GO:0005730;GO:0006974;GO:0006974;GO:0006977;GO:0007050;GO:0007050;GO:0007050;GO:0007050;GO:0007265;GO:0007346;GO:0007346;GO:0008285;GO:0016604;GO:0019901;GO:0019912;GO:0030308;GO:0031625;GO:0031668;GO:0032991;GO:0034198;GO:0042326;GO:0044877;GO:0045736;GO:0045860;GO:0048146;GO:0070557;GO:…	K06625	-	NOG290902	-	Bos taurus cyclin dependent kinase inhibitor 1A(CDKN1A), mRNA. [Source:RefSeq mRNA;Acc:NM_001098958]	513497	A5PKM2
ENSBTAG00000017251	740.141	1261.03	219.251	0.173866	-2.52395	3.13138e-18	5.09456e-16	23	9878961	9967961	-	3451	SLC26A8	GO:0005254;GO:0005886;GO:0005887;GO:0006820;GO:0006820;GO:0006820;GO:0006821;GO:0007275;GO:0007283;GO:0008271;GO:0008271;GO:0008271;GO:0008272;GO:0008272;GO:0008272;GO:0008509;GO:0008509;GO:0015106;GO:0015108;GO:0015116;GO:0015116;GO:0015116;GO:0015116;GO:0015301;GO:0015701;GO:0016020;GO:0016020;GO:0016020;GO:0016021;GO:0016021;GO:0016021;GO:0019531;GO:0019531;GO:0019532;GO:0030154;GO:0030317;GO:…	K14705	-	-	-	Bos taurus solute carrier family 26 member 8(SLC26A8), mRNA. [Source:RefSeq mRNA;Acc:NM_001102130]	530509	A6QNW6
ENSBTAG00000006759	962.014	1616.35	307.681	0.190356	-2.39323	5.15271e-17	7.7544e-15	12	17809328	17853938	-	2137	SUCLA2	GO:0000166;GO:0000287;GO:0003824;GO:0003824;GO:0004775;GO:0005524;GO:0005524;GO:0005524;GO:0005739;GO:0005739;GO:0005739;GO:0005739;GO:0006099;GO:0006099;GO:0006099;GO:0016874;GO:0043209;GO:0046872;GO:0046872;GO:0046872;	K01900	-	-	-	Bos taurus succinate-CoA ligase ADP-forming betasubunit (SUCLA2), mRNA. [Source:RefSeqmRNA;Acc:NM_001075493]	511090	Q148D5
ENSBTAG00000010382	30.0069	60.0139	0	0	-Inf	6.27623e-17	9.36714e-15	1	69332534	69349823	-	948	MUC13	GO:0016020;GO:0016021;GO:0030277;	K17298	-	-	-	mucin 13, cell surface associated [Source:VGNCSymbol;Acc:VGNC:31758]	100295610	-
ENSBTAG00000012628	553.16	934.707	171.613	0.183601	-2.44536	7.71152e-17	1.1141e-14	15	65776406	65935522	-	2867	SLC1A2	GO:0015293;GO:0015293;GO:0015293;GO:0016020;GO:0016021;GO:0016021;GO:0016021;GO:0015293;GO:0016021;GO:0015293;GO:0016021;GO:0015293;GO:0016021;GO:0005313;GO:0005313;GO:0005314;GO:0005886;GO:0005887;GO:0007399;GO:0007632;GO:0008509;GO:0009416;GO:0009611;GO:0009986;GO:0010259;GO:0015293;GO:0015501;GO:0015501;GO:0015813;GO:0015813;GO:0016020;GO:0016021;GO:0021537;GO:0030424;GO:0030534;GO:0030673;GO:…	K05613	-	-	-	solute carrier family 1 member 2 [Source:VGNCSymbol;Acc:VGNC:34712]	541119	-
ENSBTAG00000018307	849.032	1417.57	280.499	0.197874	-2.33735	3.20583e-16	4.22585e-14	22	50161374	50190175	-	3894	SEMA3F	GO:0001755;GO:0001755;GO:0005515;GO:0005615;GO:0005887;GO:0007411;GO:0007411;GO:0021612;GO:0021637;GO:0021675;GO:0021785;GO:0030215;GO:0030335;GO:0036486;GO:0038191;GO:0045499;GO:0045499;GO:0045499;GO:0048843;GO:0048843;GO:0048846;GO:0050919;GO:0050919;GO:0061549;GO:0071526;GO:0097490;GO:0097491;GO:1901166;GO:1902285;GO:1902287;GO:0005515;	K06840	-	-	-	semaphorin 3F [Source:VGNC Symbol;Acc:VGNC:34431]"	531141	F1MGN0
ENSBTAG00000015520	704.096	1285.67	122.52	0.0952961	-3.39144	5.99662e-16	7.57293e-14	2	106392590	106403650	+	2403	SLC11A1	GO:0001818;GO:0001819;GO:0002309;GO:0002369;GO:0002606;GO:0002827;GO:0005384;GO:0005384;GO:0005764;GO:0005770;GO:0005886;GO:0005886;GO:0006826;GO:0006826;GO:0006828;GO:0006876;GO:0006876;GO:0006879;GO:0006879;GO:0006879;GO:0006909;GO:0006954;GO:0007035;GO:0009617;GO:0009617;GO:0009617;GO:0010008;GO:0010628;GO:0015086;GO:0015707;GO:0016020;GO:0016020;GO:0016020;GO:0016021;GO:0030001;GO:0030001;GO:…	K12347	-	-	-	Bos taurus solute carrier family 11 member 1(SLC11A1), mRNA. [Source:RefSeq mRNA;Acc:NM_174652]	282470	Q27981
ENSBTAG00000048075	73.6005	136.343	10.8576	0.079634	-3.65047	7.46028e-16	9.35592e-14	18	52393131	52407580	+	1077	IGSF23	GO:0016020;GO:0016021;	-	-	-	-	Bos taurus immunoglobulin superfamily member 23(IGSF23), mRNA. [Source:RefSeq mRNA;Acc:NM_001193648]	789978	G3MY26
ENSBTAG00000014903	5632.11	9236.13	2028.08	0.219582	-2.18717	8.33463e-16	1.02391e-13	25	1794637	1828602	-	6502	ABCA3	GO:0000166;GO:0005319;GO:0005524;GO:0005524;GO:0005524;GO:0005886;GO:0006869;GO:0016020;GO:0016021;GO:0016021;GO:0016021;GO:0016887;GO:0016887;GO:0042626;GO:0042626;GO:0042626;GO:0043231;GO:0055085;GO:0055085;GO:0097208;GO:0097233;	K05643	-	-	-	ATP binding cassette subfamily A member 3[Source:VGNC Symbol;Acc:VGNC:50168]	505787	E1BCR1
ENSBTAG00000009907	252.792	429.04	76.5428	0.178405	-2.48678	6.61473e-15	7.06836e-13	24	50107770	50281083	+	5275	MAPK4	GO:0000165;GO:0004672;GO:0004672;GO:0004707;GO:0004707;GO:0004707;GO:0005524;GO:0005524;GO:0005634;GO:0005634;GO:0005737;GO:0005737;GO:0006468;GO:0006468;GO:0010468;GO:0019901;GO:0035556;GO:0042803;GO:0046982;GO:0071310;	K06855	EC:2.7.11.24	-	-	mitogen-activated protein kinase 4 [Source:VGNCSymbol;Acc:VGNC:31220]	529183	Q0II77
ENSBTAG00000007958	66.225	127.438	5.01192	0.0393283	-4.66829	1.228e-14	1.21849e-12	19	40696965	40720517	-	4444	TNS4	GO:0005515;GO:0005925;GO:0008104;GO:0005515;	K18080	-	-	-	Bos taurus tensin 4 (TNS4), mRNA. [Source:RefSeqmRNA;Acc:NM_001038155]	532898	Q32PJ7
ENSBTAG00000015249	5076.07	8205.6	1946.53	0.23722	-2.0757	1.77733e-14	1.73496e-12	8	74858830	74914405	-	4130	B4GALT1	GO:0000138;GO:0000138;GO:0002064;GO:0002526;GO:0003831;GO:0003831;GO:0003831;GO:0003831;GO:0003945;GO:0003945;GO:0004461;GO:0004461;GO:0005515;GO:0005576;GO:0005615;GO:0005794;GO:0005794;GO:0005794;GO:0005886;GO:0005886;GO:0005975;GO:0005975;GO:0005989;GO:0005989;GO:0006012;GO:0006486;GO:0006486;GO:0006487;GO:0006487;GO:0006487;GO:0007155;GO:0007339;GO:0007341;GO:0008285;GO:0008378;GO:0009101;GO:…	K07966	-	NOG327897	-	beta-1,4-galactosyltransferase 1 [Source:VGNCSymbol;Acc:VGNC:26388]	281781	P08037
ENSBTAG00000026461	738.267	1209.95	266.585	0.220328	-2.18228	2.09182e-14	2.03098e-12	25	930615	988927	+	7650	CACNA1H	GO:0005216;GO:0005244;GO:0005245;GO:0005887;GO:0005891;GO:0006811;GO:0008332;GO:0016020;GO:0016021;GO:0032342;GO:0032870;GO:0034651;GO:0035865;GO:0042391;GO:0055085;GO:0070509;GO:0070588;GO:0097110;GO:0098662;GO:2000344;GO:0005216;GO:0005216;GO:0005245;GO:0005245;GO:0005886;GO:0005891;GO:0005891;GO:0005891;GO:0006811;GO:0006811;GO:0008332;GO:0016020;GO:0016020;GO:0016020;GO:0016021;GO:0019228;GO:…	K04855	-	-	-	calcium voltage-gated channel subunit alpha1 H[Source:VGNC Symbol;Acc:VGNC:26678]	282412	-
ENSBTAG00000007312	340.436	567.671	113.201	0.199413	-2.32617	2.51921e-14	2.43286e-12	7	16586871	16589914	-	920	CD209	GO:0016020;GO:0016021;GO:0030246;	K06563	-	NOG249923	-	CD209 molecule [Source:NCBI gene;Acc:513266]"	513266	C0IP18
ENSBTAG00000008201	212.344	361.301	63.3859	0.175438	-2.51097	7.54839e-14	7.06302e-12	7	15800804	15811483	-	2203	CCDC151	GO:0003341;GO:0003341;GO:0003341;GO:0003341;GO:0005737;GO:0005814;GO:0005856;GO:0005929;GO:0005929;GO:0005929;GO:0005930;GO:0005930;GO:0007368;GO:0030030;GO:0036064;GO:0036158;GO:0036158;GO:0042995;GO:0070286;GO:0070286;GO:1902017;	-	-	NOG73815	R	Bos taurus coiled-coil domain containing 151(CCDC151), mRNA. [Source:RefSeq mRNA;Acc:NM_001102047]	517994	A7MBH5
ENSBTAG00000006007	2844.34	4571.59	1117.09	0.244354	-2.03295	8.53058e-14	7.94092e-12	7	19706831	19734112	+	2536	SH3GL1	GO:0002102;GO:0005515;GO:0005737;GO:0005737;GO:0005737;GO:0005737;GO:0005768;GO:0005829;GO:0006897;GO:0006897;GO:0006897;GO:0008289;GO:0016020;GO:0016191;GO:0030054;GO:0031901;GO:0042802;GO:0042995;GO:0098793;GO:0098978;	K09562	-	NOG307129	-	Bos taurus SH3 domain containing GRB2 like 1,endophilin A2 (SH3GL1), mRNA. [Source:RefSeqmRNA;Acc:NM_001046130]	512757	Q2KJA1
ENSBTAG00000025462	501.421	831.639	171.202	0.205861	-2.28026	3.24761e-13	2.81964e-11	7	21118031	21120298	-	1489	GADD45B	GO:0000185;GO:0000185;GO:0000186;GO:0005634;GO:0005634;GO:0005634;GO:0005634;GO:0005737;GO:0005737;GO:0006469;GO:0006915;GO:0007275;GO:0030154;GO:0043065;GO:0046330;GO:0051726;GO:0051726;GO:0051726;GO:0051726;GO:1900745;	K04402	-	NOG86411	S	growth arrest and DNA damage inducible beta[Source:VGNC Symbol;Acc:VGNC:29207]	618405	Q5E9A5
ENSBTAG00000018069	53.0683	98.638	7.4987	0.0760225	-3.71743	4.22522e-13	3.59921e-11	8	103968196	103988784	-	1335	TNFSF15	GO:0005125;GO:0005164;GO:0005164;GO:0005515;GO:0005576;GO:0005576;GO:0005615;GO:0005886;GO:0006915;GO:0006915;GO:0006919;GO:0006955;GO:0006955;GO:0007165;GO:0007165;GO:0007250;GO:0010469;GO:0016020;GO:0016020;GO:0016020;GO:0016021;GO:0042107;	K05478	-	-	-	Bos taurus TNF superfamily member 15 (TNFSF15),mRNA. [Source:RefSeq mRNA;Acc:NM_001205782]	514239	E1BF06
ENSBTAG00000008320	230.25	384.901	75.5998	0.196414	-2.34803	4.32317e-13	3.65336e-11	17	72790364	72799264	+	3986	SEPT5	GO:0005525;GO:0008021;GO:0017157;GO:0000166;GO:0003924;GO:0005525;GO:0005525;GO:0005525;GO:0005940;GO:0008021;GO:0008021;GO:0008021;GO:0015630;GO:0017157;GO:0017157;GO:0017157;GO:0031105;GO:0032947;GO:0060271;GO:0061640;GO:0005525;GO:0008021;GO:0017157;	K04557	-	-	-	septin 5 [Source:VGNC Symbol;Acc:VGNC:53921]"	615408	Q0VC68
ENSBTAG00000010907	86.4166	153.75	19.0836	0.124121	-3.01018	5.88644e-13	4.85403e-11	5	25506716	25515565	+	2456	PPP1R1A	GO:0004864;GO:0007165;GO:0004864;GO:0004864;GO:0005737;GO:0007165;GO:0007165;GO:0032515;GO:0035556;	-	-	-	-	protein phosphatase 1 regulatory inhibitor subunit1A [Source:VGNC Symbol;Acc:VGNC:54472]	-	-
ENSBTAG00000004392	970.652	1558	383.306	0.246024	-2.02313	9.12214e-13	7.32163e-11	29	45759885	45769622	-	1934	C29H11orf24	GO:0016020;GO:0016021;	-	-	-	-	Bos taurus chromosome 29 C11orf24 homolog(C29H11orf24), mRNA. [Source:RefSeqmRNA;Acc:NM_001075388]	509055	Q0IIJ7
ENSBTAG00000016060	1088.44	1949	227.878	0.116921	-3.09639	1.00092e-12	7.96279e-11	13	18226732	18280982	-	1287	CREM	GO:0003677;GO:0003677;GO:0003677;GO:0003700;GO:0003700;GO:0005515;GO:0005634;GO:0005634;GO:0005634;GO:0005667;GO:0006355;GO:0006355;GO:0003677;GO:0003677;GO:0003677;GO:0003700;GO:0003700;GO:0005515;GO:0005634;GO:0005634;GO:0005634;GO:0005667;GO:0006355;GO:0006355;GO:0000122;GO:0000977;GO:0003677;GO:0003677;GO:0003700;GO:0005515;GO:0005634;GO:0005634;GO:0005667;GO:0006355;GO:0006355;GO:0006687;GO:…	K09052	-	NOG300199	-	cAMP responsive element modulator [Source:VGNCSymbol;Acc:VGNC:27706]	540605	Q1LZH5
ENSBTAG00000003430	23.2227	46.0973	0.347965	0.00754848	-7.0496	1.26721e-12	9.77971e-11	25	35873257	35875482	-	1296	EPO	GO:0001666;GO:0005125;GO:0005128;GO:0005128;GO:0005128;GO:0005128;GO:0005179;GO:0005179;GO:0005179;GO:0005576;GO:0005576;GO:0005576;GO:0005615;GO:0008283;GO:0008284;GO:0010469;GO:0030218;GO:0030295;GO:0032147;GO:0038162;GO:0038162;GO:0042541;GO:0043249;GO:0046579;GO:0000122;GO:0001666;GO:0005125;GO:0005128;GO:0005128;GO:0005179;GO:0005576;GO:0005615;GO:0005615;GO:0006357;GO:0006915;GO:0007566;GO:…	K05437	-	NOG43828	-	erythropoietin [Source:VGNC Symbol;Acc:VGNC:28549]"	280784	P48617
ENSBTAG00000002559	13175.5	25972.8	378.25	0.0145633	-6.10152	1.37589e-12	1.05285e-10	5	119793804	119796392	+	1280	MIOX	GO:0005506;GO:0005506;GO:0005737;GO:0005737;GO:0005737;GO:0008199;GO:0016491;GO:0019310;GO:0019310;GO:0019310;GO:0046872;GO:0050113;GO:0050113;GO:0050113;GO:0055114;GO:0055114;GO:0055114;GO:0004033;GO:0005506;GO:0005737;GO:0005737;GO:0008199;GO:0016651;GO:0019310;GO:0019310;GO:0050113;GO:0050113;GO:0055114;GO:0005506;GO:0005506;GO:0005737;GO:0005737;GO:0019310;GO:0019310;GO:0050113;GO:0050113;GO:…	K00469	EC:1.13.99.1	-	-	Bos taurus myo-inositol oxygenase (MIOX), mRNA.[Source:RefSeq mRNA;Acc:NM_001101065]	508591	A7MBE4
ENSBTAG00000020406	7346.13	12588.5	2103.71	0.167113	-2.5811	1.61512e-12	1.2307e-10	X	17366350	17829036	-	1743	GPC3	GO:0001658;GO:0001822;GO:0005764;GO:0005886;GO:0005886;GO:0008285;GO:0009617;GO:0009887;GO:0009948;GO:0009966;GO:0009966;GO:0010171;GO:0010466;GO:0016020;GO:0030282;GO:0030316;GO:0030324;GO:0030513;GO:0031225;GO:0035116;GO:0040008;GO:0045732;GO:0045807;GO:0045879;GO:0045880;GO:0045926;GO:0046326;GO:0046658;GO:0046658;GO:0046658;GO:0050680;GO:0060422;GO:0060828;GO:0060976;GO:0062023;GO:0062023;GO:…	K08109	-	NOG281821	-	glypican 3 [Source:VGNC Symbol;Acc:VGNC:29525]"	615239	Q3ZBZ6
ENSBTAG00000000042	752.355	1381.14	123.574	0.089473	-3.4824	2.33695e-12	1.73675e-10	19	50957969	50962684	+	2414	PYCR1	GO:0004735;GO:0004735;GO:0005739;GO:0006561;GO:0006561;GO:0034599;GO:0042802;GO:0051881;GO:0055114;GO:1903206;GO:0004735;GO:0006561;GO:0055114;GO:0004735;GO:0004735;GO:0004735;GO:0005739;GO:0006561;GO:0006561;GO:0006561;GO:0008652;GO:0016491;GO:0034599;GO:0055114;GO:0055114;GO:0055114;GO:0055129;	K00286	EC:1.5.1.2	COG0345	E	Bos taurus pyrroline-5-carboxylate reductase 1(PYCR1), mRNA. [Source:RefSeq mRNA;Acc:NM_001014957]	539606	Q58DT4
ENSBTAG00000047488	27.4708	53.5682	1.37333	0.025637	-5.28563	3.89145e-12	2.73446e-10	14	3615121	3712832	+	1512	KCNK9	GO:0005249;GO:0005267;GO:0005267;GO:0005267;GO:0005887;GO:0006811;GO:0006813;GO:0006813;GO:0016020;GO:0016020;GO:0016020;GO:0016021;GO:0016021;GO:0016021;GO:0022841;GO:0030322;GO:0071805;GO:0071805;GO:0071805;GO:0071805;	K04919	-	-	-	potassium two pore domain channel subfamily Kmember 9 [Source:VGNC Symbol;Acc:VGNC:30478]	539586	G3N1D1
ENSBTAG00000006232	381.009	611.316	150.702	0.246521	-2.02022	7.65814e-12	5.0845e-10	4	113931167	113956890	-	2021	WDR86	GO:0005515;	-	-	-	-	WD repeat domain 86 [Source:VGNCSymbol;Acc:VGNC:53682]	100140069	-
ENSBTAG00000006255	242.036	396.897	87.1743	0.21964	-2.18679	8.19893e-12	5.42361e-10	16	2255641	2292885	+	1875	MDM4	GO:0005515;GO:0005634;GO:0005634;GO:0005634;GO:0043066;GO:0043066;GO:0046872;GO:0071157;GO:0071157;GO:0005515;GO:0005634;GO:0043066;GO:0071157;	K10127	-	-	-	Bos taurus MDM4, p53 regulator (MDM4), mRNA.[Source:RefSeq mRNA;Acc:NM_001046169]	514225	Q2HJ21
ENSBTAG00000015437	192.929	319.127	66.7302	0.209102	-2.25772	1.24315e-11	8.10468e-10	11	100021354	100029200	+	1187	NTMT1	GO:0005737;GO:0006480;GO:0006480;GO:0008168;GO:0008168;GO:0071885;GO:0005634;GO:0005654;GO:0005829;GO:0006480;GO:0007051;GO:0007059;GO:0008168;GO:0008276;GO:0016571;GO:0018012;GO:0018013;GO:0018016;GO:0035572;GO:0035573;GO:0042054;GO:0071885;	K16219	EC:2.1.1.244	-	-	Bos taurus N-terminal Xaa-Pro-Lys N-methyltransferase 1 (NTMT1), mRNA. [Source:RefSeqmRNA;Acc:NM_001038217]	617042	Q2T9N3
ENSBTAG00000009332	36.3342	68.3055	4.36287	0.0638729	-3.96865	2.33149e-11	1.46196e-09	19	37730040	37765778	+	3327	TTLL6	GO:0001578;GO:0003353;GO:0005524;GO:0005524;GO:0006464;GO:0006464;GO:0015631;GO:0018095;GO:0036064;GO:0051013;GO:0070739;	K16582	EC:6.-.-.-	-	-	tubulin tyrosine ligase like 6 [Source:VGNCSymbol;Acc:VGNC:36494]	526482	-
ENSBTAG00000020172	395.897	652.049	139.746	0.214318	-2.22218	2.72025e-11	1.68814e-09	3	32204153	32224615	+	3078	DENND2D	GO:0005654;GO:0005829;GO:0017112;	K20161	-	-	-	Bos taurus DENN domain containing 2D (DENND2D),mRNA. [Source:RefSeq mRNA;Acc:NM_001075168]	504595	Q0VCJ3
ENSBTAG00000016864	6776.37	11621.5	1931.21	0.166175	-2.58923	3.57831e-11	2.16848e-09	13	67214873	67247273	+	1924	LBP	GO:0001530;GO:0001530;GO:0001530;GO:0001530;GO:0002232;GO:0002281;GO:0002281;GO:0005102;GO:0005615;GO:0005615;GO:0005615;GO:0005615;GO:0006953;GO:0006953;GO:0006953;GO:0006953;GO:0008289;GO:0008289;GO:0009986;GO:0009986;GO:0015920;GO:0031663;GO:0032490;GO:0032496;GO:0032496;GO:0032720;GO:0032722;GO:0032755;GO:0032757;GO:0032760;GO:0032760;GO:0033036;GO:0034145;GO:0042535;GO:0043032;GO:0044130;GO:…	K05399	-	-	-	Bos taurus lipopolysaccharide binding protein(LBP), mRNA. [Source:RefSeq mRNA;Acc:NM_001038674]	512242	Q2TBI0
ENSBTAG00000019907	203.537	338.204	68.8697	0.203633	-2.29595	5.8954e-11	3.50214e-09	19	42811378	42827596	+	4470	WNK4	GO:0004672;GO:0004674;GO:0005524;GO:0006468;GO:0004672;GO:0004672;GO:0004674;GO:0004674;GO:0004674;GO:0005524;GO:0005524;GO:0005737;GO:0005737;GO:0005829;GO:0005923;GO:0006468;GO:0006468;GO:0006468;GO:0006811;GO:0006821;GO:0008104;GO:0010766;GO:0019869;GO:0019869;GO:0019870;GO:0032414;GO:0035556;GO:0050794;GO:0050801;GO:0050801;GO:0070294;GO:0070294;GO:0072156;GO:0090188;GO:1903288;GO:2000651;GO:…	K08867	EC:2.7.11.1	-	-	WNK lysine deficient protein kinase 4 [Source:VGNCSymbol;Acc:VGNC:36952]	100849076	-
ENSBTAG00000055050	22.9023	44.7522	1.0524	0.0235161	-5.41021	6.6889e-11	3.92191e-09	8	112186405	112216157	-	3223	TPO	GO:0004447;GO:0004601;GO:0005509;GO:0006590;GO:0006979;GO:0016021;GO:0020037;GO:0055114;GO:0004447;GO:0004601;GO:0005509;GO:0006590;GO:0006979;GO:0016021;GO:0020037;GO:0035162;GO:0055114;GO:0004447;GO:0004601;GO:0006590;GO:0006979;GO:0016021;GO:0020037;GO:0055114;GO:0004447;GO:0004601;GO:0006590;GO:0006979;GO:0016021;GO:0020037;GO:0055114;	-	-	-	-	thyroid peroxidase [Source:HGNCSymbol;Acc:HGNC:12015]	-	-
ENSBTAG00000012139	25.9623	50.1592	1.76534	0.0351946	-4.8285	7.45944e-11	4.35955e-09	10	72817881	72821235	-	1342	SIX1	GO:0000122;GO:0000976;GO:0000978;GO:0000981;GO:0001228;GO:0001228;GO:0001657;GO:0001657;GO:0001658;GO:0001658;GO:0001759;GO:0001759;GO:0001822;GO:0001822;GO:0003151;GO:0003677;GO:0003677;GO:0003677;GO:0003677;GO:0003682;GO:0003700;GO:0003700;GO:0003700;GO:0003700;GO:0003700;GO:0005634;GO:0005634;GO:0005634;GO:0005634;GO:0005667;GO:0005667;GO:0005667;GO:0005730;GO:0006355;GO:0006355;GO:0006355;GO:…	-	-	NOG289502	-	SIX homeobox 1 [Source:VGNC Symbol;Acc:VGNC:54483]"	-	-
ENSBTAG00000051298	1522.3	2685.55	359.063	0.133702	-2.90291	2.38833e-10	1.28365e-08	18	52421184	52440074	+	3812	PVR	-	-	-	-	-	poliovirus receptor [Source:NCBI gene;Acc:526865]"	-	-
ENSBTAG00000047600	548.574	948.201	148.947	0.157084	-2.67039	2.63062e-10	1.40969e-08	9	33364608	33480511	+	7461	ROS1	GO:0001558;GO:0002066;GO:0004672;GO:0004713;GO:0004713;GO:0004714;GO:0005515;GO:0005524;GO:0006468;GO:0006468;GO:0007169;GO:0007283;GO:0008283;GO:0009986;GO:0010629;GO:0010966;GO:0016020;GO:0019903;GO:0023014;GO:0030154;GO:0032006;GO:0038083;GO:0048471;GO:0070372;GO:0004672;GO:0004713;GO:0004714;GO:0005515;GO:0005524;GO:0006468;GO:0007169;GO:0016020;GO:0000166;GO:0004672;GO:0004672;GO:0004713;GO:…	K05088	EC:2.7.10.1	-	-	ROS proto-oncogene 1, receptor tyrosine kinase[Source:VGNC Symbol;Acc:VGNC:34091]	100336768	-
ENSBTAG00000021862	266.406	491.442	41.371	0.084183	-3.57033	3.77665e-10	1.95423e-08	3	16619248	16624026	-	2433	SLC27A3	GO:0001676;GO:0003824;GO:0003824;GO:0004467;GO:0004467;GO:0005324;GO:0005739;GO:0005783;GO:0005783;GO:0015909;GO:0016021;GO:0031957;	K08772	EC:6.2.1.-	-	-	solute carrier family 27 member 3 [Source:VGNCSymbol;Acc:VGNC:34787]	511053	-
ENSBTAG00000015750	190.598	358.782	22.4141	0.0624727	-4.00063	5.19427e-10	2.60565e-08	21	67610926	67621574	+	1634	AMN	GO:0005102;GO:0005615;GO:0006898;GO:0007588;GO:0008104;GO:0015889;GO:0016020;GO:0016021;GO:0016324;GO:0030139;GO:0043001;GO:0045177;	K18259	-	-	-	Bos taurus amnion associated transmembrane protein(AMN), mRNA. [Source:RefSeq mRNA;Acc:NM_001077041]	767976	Q3T152
ENSBTAG00000045498	169.738	314.529	24.9478	0.0793179	-3.65621	5.76033e-10	2.8816e-08	18	55212028	55247408	+	1317	SULT2B1	GO:0000103;GO:0003676;GO:0005829;GO:0008146;GO:0008146;GO:0008146;GO:0008202;GO:0008203;GO:0008285;GO:0015485;GO:0016740;GO:0043231;GO:0045606;GO:0050294;GO:0050427;GO:1990239;	-	-	-	-	sulfotransferase family 2B member 1 [Source:VGNCSymbol;Acc:VGNC:35468]	-	-
ENSBTAG00000008319	81.0301	162.06	0	0	-Inf	7.91004e-10	3.8923e-08	X	36871649	36874437	+	1450	DUSP9	GO:0000188;GO:0004721;GO:0004725;GO:0005737;GO:0005737;GO:0005829;GO:0006470;GO:0006470;GO:0006470;GO:0008138;GO:0008138;GO:0008138;GO:0016311;GO:0016311;GO:0016787;GO:0016791;GO:0016791;GO:0017017;GO:0017017;GO:0017017;GO:0017017;GO:0035335;	K18498	-	-	-	Bos taurus dual specificity phosphatase 9 (DUSP9),mRNA. [Source:RefSeq mRNA;Acc:NM_001193027]	614306	F1MEZ2
ENSBTAG00000007693	1724.54	3244.58	204.5	0.0630284	-3.98785	8.79899e-10	4.28355e-08	16	3410078	3416912	-	2876	SLC45A3	GO:0008506;GO:0008506;GO:0010907;GO:0015770;GO:0016020;GO:0016020;GO:0016021;GO:0016021;GO:0016021;GO:0045723;GO:0048713;GO:0055085;GO:0055085;	K15379	-	-	-	solute carrier family 45 member 3 [Source:VGNCSymbol;Acc:VGNC:34882]	524303	E1BMB9
ENSBTAG00000009663	2532.65	4114.53	950.775	0.231077	-2.11355	1.12602e-09	5.4297e-08	5	98853392	98878560	+	1539	YBX3	GO:0000122;GO:0000977;GO:0001227;GO:0001701;GO:0003676;GO:0003677;GO:0003677;GO:0003730;GO:0005634;GO:0005737;GO:0005829;GO:0006355;GO:0007283;GO:0008584;GO:0009566;GO:0043066;GO:0046622;GO:0048642;GO:0060546;GO:0071356;GO:0071474;GO:1902219;GO:1905538;GO:0003676;GO:0003677;GO:0006355;GO:0003676;GO:0003676;GO:0003677;GO:0003677;GO:0006355;GO:0006355;	K06099	-	COG1278	K	Y-box binding protein 3 [Source:VGNCSymbol;Acc:VGNC:37018]	533297	A5D7Q4
ENSBTAG00000022399	26.3594	51.6663	1.0524	0.0203691	-5.61747	1.12749e-09	5.4297e-08	X	10491231	10492622	-	1392	-	GO:0005515;	-	-	-	-	DDB1 and CUL4 associated factor 12 like 2[Source:NCBI gene;Acc:616656]	-	-
ENSBTAG00000008430	116.808	229.234	4.3814	0.0191132	-5.70929	1.45284e-09	6.86677e-08	20	37936883	37991125	+	1883	RANBP3L	GO:0005623;GO:0046332;GO:0046907;GO:0046907;GO:0005096;GO:0005634;GO:0005643;GO:0005737;GO:0006611;GO:0008536;GO:0043547;GO:0046907;GO:0046907;	-	-	-	-	RAN binding protein 3 like [Source:VGNCSymbol;Acc:VGNC:33711]	100296398	-
ENSBTAG00000034522	475.918	777.94	173.896	0.223534	-2.16143	1.45992e-09	6.86677e-08	17	11768654	12090661	+	3272	SLC10A7	GO:0016020;GO:0016021;GO:0016020;GO:0016021;	K14347	-	COG0385	R	solute carrier family 10 member 7 [Source:NCBIgene;Acc:613859]	613859	Q32LB4
ENSBTAG00000014784	596.798	1020.36	173.235	0.169778	-2.55828	1.80447e-09	8.37711e-08	22	48291599	48343007	+	1741	NT5DC2	GO:0008253;GO:0016311;GO:0046872;	-	-	-	-	5'-nucleotidase domain containing 2 [Source:VGNCSymbol;Acc:VGNC:32295]	514296	E1BNI8
ENSBTAG00000030334	538.853	876.552	201.154	0.229483	-2.12354	1.85249e-09	8.55606e-08	19	42863961	42872446	+	3580	AOC2	GO:0005507;GO:0005507;GO:0005507;GO:0005886;GO:0007601;GO:0007601;GO:0008131;GO:0008131;GO:0008131;GO:0009308;GO:0009308;GO:0009308;GO:0009308;GO:0016491;GO:0046872;GO:0048038;GO:0048038;GO:0055114;GO:0055114;GO:0055114;	K00276	EC:1.4.3.21	-	-	amine oxidase, copper containing 2 [Source:VGNCSymbol;Acc:VGNC:25973]	100336082	E1BC09
ENSBTAG00000016002	41.1836	80.2895	2.07776	0.0258784	-5.27211	2.6152e-09	1.18366e-07	20	6676797	6738543	+	2565	FAM169A	-	-	-	-	-	Bos taurus family with sequence similarity 169member A (FAM169A), mRNA. [Source:RefSeqmRNA;Acc:NM_001205854]	519307	F1N5F9
ENSBTAG00000013481	845.903	1691.09	0.712937	0.000421583	-11.2119	2.63749e-09	1.18779e-07	3	99319612	99334690	+	1790	CYP4A22	GO:0004497;GO:0005506;GO:0005506;GO:0016020;GO:0016021;GO:0016491;GO:0016705;GO:0016705;GO:0020037;GO:0020037;GO:0046872;GO:0055114;GO:0055114;GO:0055114;	K07425	EC:1.14.14.80	-	-	Bos taurus cytochrome P450, family 4, subfamily A,polypeptide 22 (CYP4A22), mRNA. [Source:RefSeqmRNA;Acc:NM_001098990]	516085	A5PK83
ENSBTAG00000007392	150.451	294.386	6.51737	0.0221389	-5.49727	4.00486e-09	1.74695e-07	21	59164221	59174909	-	1464	-	GO:0004867;GO:0005615;GO:0005615;GO:0005615;GO:0010951;	K04525	-	-	-	-	286871	P46201
ENSBTAG00000019277	640.817	1185.11	96.5204	0.0814441	-3.61805	4.89317e-09	2.10897e-07	5	30274565	30293396	-	3804	KCNH3	GO:0000155;GO:0000160;GO:0005216;GO:0005216;GO:0005244;GO:0005249;GO:0005249;GO:0005249;GO:0005267;GO:0005887;GO:0006811;GO:0006811;GO:0006811;GO:0006813;GO:0006813;GO:0006813;GO:0016020;GO:0016020;GO:0016020;GO:0016021;GO:0034765;GO:0042391;GO:0055085;GO:0055085;GO:0071805;GO:0071805;	K04906	-	-	-	potassium voltage-gated channel subfamily H member3 [Source:VGNC Symbol;Acc:VGNC:30445]	514409	E1B760
ENSBTAG00000000859	134.844	251.87	17.8195	0.0707489	-3.82115	5.95604e-09	2.54882e-07	5	33940564	33993305	+	1557	SLC38A1	GO:0003333;GO:0005886;GO:0005887;GO:0006868;GO:0015171;GO:0015186;GO:0016020;GO:0016020;GO:0016021;GO:0030424;	K14990	-	-	-	solute carrier family 38 member 1 [Source:VGNCSymbol;Acc:VGNC:34846]	527491	F1MTX9
ENSBTAG00000053103	176.026	350.659	1.39186	0.00396926	-7.97691	6.12973e-09	2.61089e-07	3	18619535	18627090	+	5422	-	GO:0005509;GO:0046914;GO:0005509;	-	-	-	-	trichohyalin [Source:NCBI gene;Acc:613296]"	-	-
ENSBTAG00000015467	84.0548	152.131	15.9789	0.105034	-3.25107	7.96369e-09	3.29854e-07	9	31952874	32076695	+	4629	FAM184A	-	-	-	-	-	family with sequence similarity 184 member A[Source:VGNC Symbol;Acc:VGNC:28765]	541122	-
ENSBTAG00000021180	1593.25	2799.42	387.067	0.138267	-2.85448	1.92402e-08	7.31491e-07	28	26937388	26951865	-	1245	TBATA	-	-	-	-	-	Bos taurus thymus, brain and testes associated(TBATA), mRNA. [Source:RefSeq mRNA;Acc:NM_001038121]	515913	Q32KL8;F1N7Z5
ENSBTAG00000039657	39.1887	69.6942	8.68322	0.12459	-3.00474	2.15012e-08	8.09875e-07	23	31818805	31828988	-	722	HIST1H2AC	GO:0000786;GO:0000786;GO:0000786;GO:0000790;GO:0003677;GO:0003677;GO:0003677;GO:0003677;GO:0005634;GO:0005634;GO:0005634;GO:0005634;GO:0005694;GO:0006325;GO:0008285;GO:0046982;GO:0046982;	K11251	-	-	-	Bos taurus histone cluster 1, H2ac (HIST1H2AC),transcript variant 1, mRNA. [Source:RefSeqmRNA;Acc:NM_001205596]	506900	F2Z4J1
ENSBTAG00000015294	394.334	631.099	157.569	0.249675	-2.00188	2.50888e-08	9.36114e-07	19	32090857	32199802	+	2860	COX10	GO:0000266;GO:0004129;GO:0005730;GO:0005739;GO:0005739;GO:0005739;GO:0005739;GO:0005829;GO:0006783;GO:0006783;GO:0006783;GO:0006784;GO:0006784;GO:0007005;GO:0008495;GO:0008495;GO:0008535;GO:0009060;GO:0016020;GO:0016021;GO:0016021;GO:0016021;GO:0016740;GO:0016765;GO:0016765;GO:0017004;GO:0022900;GO:0031966;GO:0031966;GO:0031966;GO:0045333;GO:0045333;GO:0048034;GO:0048034;GO:0070069;GO:1902600;	K02257	EC:2.5.1.141	COG0109	O	Bos taurus cytochrome c oxidase assembly factorheme A:farnesyltransferase COX10 (COX10), mRNA.[Source:RefSeq mRNA;Acc:NM_001098013]	511440	A5D7D6
ENSBTAG00000009749	697.869	1200.48	195.256	0.162648	-2.62017	2.59896e-08	9.67725e-07	15	29936983	29958822	-	2583	USP2	GO:0000122;GO:0005737;GO:0005737;GO:0006508;GO:0006511;GO:0006511;GO:0007049;GO:0007517;GO:0008233;GO:0008234;GO:0016579;GO:0016579;GO:0016579;GO:0016787;GO:0032922;GO:0036459;GO:0036459;GO:0036459;GO:0043153;GO:0045475;GO:0045931;GO:0046872;GO:0048471;GO:0048511;GO:0048512;GO:0050821;GO:0000122;GO:0004843;GO:0005737;GO:0006511;GO:0016579;GO:0016579;GO:0030332;GO:0031625;GO:0032922;GO:0036459;GO:…	K11833	EC:3.4.19.12	COG5533	O	Bos taurus ubiquitin specific peptidase 2 (USP2),mRNA. [Source:RefSeq mRNA;Acc:NM_001046263]	522980	Q2KHV7
ENSBTAG00000038325	705.67	1362.38	48.9595	0.0359367	-4.7984	3.91854e-08	1.41813e-06	18	34675658	34690343	+	2542	CES4A	GO:0004771;GO:0004806;GO:0005576;GO:0005615;GO:0016042;GO:0016787;GO:0052689;GO:0052689;	-	-	COG2272	I	Bos taurus carboxylesterase 4A (CES4A), mRNA.[Source:RefSeq mRNA;Acc:NM_001167834]	529706	P0C6R3
ENSBTAG00000043553	17789.7	34873.6	705.805	0.020239	-5.62672	4.27802e-08	1.5238e-06	7	62284773	62292964	+	1587	GPX3	GO:0004601;GO:0004602;GO:0004602;GO:0004602;GO:0004602;GO:0004602;GO:0004602;GO:0005576;GO:0005615;GO:0005615;GO:0006979;GO:0006979;GO:0008430;GO:0008430;GO:0008430;GO:0016491;GO:0042744;GO:0051289;GO:0051289;GO:0055114;GO:0055114;GO:0055114;GO:0098869;	K00432	EC:1.11.1.9	-	-	Bos taurus glutathione peroxidase 3 (GPX3),transcript variant 1, mRNA. [Source:RefSeqmRNA;Acc:NM_174077]	281210	P37141
ENSBTAG00000015107	1813.09	3055.63	570.543	0.186719	-2.42106	6.23462e-08	2.17778e-06	3	30382285	30411742	+	3150	SLC16A1	GO:0005886;GO:0005887;GO:0005887;GO:0005887;GO:0005887;GO:0008028;GO:0008028;GO:0008028;GO:0015129;GO:0015129;GO:0015293;GO:0015718;GO:0015718;GO:0015718;GO:0016020;GO:0016021;GO:0016021;GO:0016021;GO:0035879;GO:0055085;GO:0055085;	K08179	-	NOG314865	-	Bos taurus solute carrier family 16 member 1(SLC16A1), mRNA. [Source:RefSeq mRNA;Acc:NM_001037319]	505775	Q3MHW6
ENSBTAG00000037899	956.49	1619.98	293.002	0.180868	-2.46699	6.47349e-08	2.24817e-06	21	65626343	65634828	+	1913	DLK1	GO:0005509;GO:0005615;GO:0045746;GO:0005509;GO:0005509;GO:0016020;GO:0016021;GO:0045746;GO:0005509;	-	-	NOG306005	-	delta like non-canonical Notch ligand 1[Source:VGNC Symbol;Acc:VGNC:28092]	281117	O46370
ENSBTAG00000030502	55.3514	93.5735	17.1292	0.183056	-2.44964	8.33774e-08	2.81442e-06	18	55747757	55754229	-	2148	-	GO:0005328;GO:0005328;GO:0005886;GO:0006836;GO:0006836;GO:0015293;GO:0016020;GO:0016021;GO:0016021;GO:0016021;GO:0055085;	-	-	-	-	orphan sodium- and chloride-dependentneurotransmitter transporter NTT5 [Source:NCBIgene;Acc:785933]	-	-
ENSBTAG00000024772	244.7	392.528	96.8721	0.246791	-2.01864	1.01226e-07	3.36655e-06	25	35784530	35789573	-	3157	TRIP6	GO:0005149;GO:0005149;GO:0005634;GO:0005737;GO:0005829;GO:0005856;GO:0005886;GO:0005925;GO:0005925;GO:0007155;GO:0019900;GO:0019900;GO:0030054;GO:0030335;GO:0030335;GO:0046872;GO:1901224;GO:1901224;	K12792	-	NOG279196	-	thyroid hormone receptor interactor 6 [Source:NCBIgene;Acc:615869]	615869	Q3SX26
ENSBTAG00000005965	84.8127	136.986	32.6394	0.238268	-2.06934	1.02096e-07	3.38927e-06	26	50687923	50723720	-	3222	ADGRA1	GO:0004888;GO:0004888;GO:0004930;GO:0004930;GO:0007166;GO:0007166;GO:0007186;GO:0007186;GO:0016020;GO:0016021;GO:0016021;GO:0016021;	K08460	-	-	-	adhesion G protein-coupled receptor A1 [Source:VGNCSymbol;Acc:VGNC:55933]	518385	-
ENSBTAG00000004515	83.5716	159.711	7.43198	0.0465339	-4.42558	1.56333e-07	4.91237e-06	28	6451737	6519065	+	1671	KCNK1	GO:0005242;GO:0005267;GO:0005267;GO:0005267;GO:0005267;GO:0005267;GO:0005272;GO:0005272;GO:0005768;GO:0005768;GO:0005886;GO:0005887;GO:0005887;GO:0005887;GO:0005887;GO:0006811;GO:0006813;GO:0016020;GO:0016020;GO:0016020;GO:0016021;GO:0016021;GO:0016021;GO:0016021;GO:0016324;GO:0022841;GO:0022841;GO:0022841;GO:0030054;GO:0030322;GO:0030425;GO:0031410;GO:0034705;GO:0034705;GO:0035725;GO:0035725;GO:…	K04912	-	COG1226	P	Bos taurus potassium two pore domain channelsubfamily K member 1 (KCNK1), mRNA. [Source:RefSeqmRNA;Acc:NM_001075207]	505563	Q0P5A0
ENSBTAG00000004386	53.6645	90.3291	16.9999	0.1882	-2.40966	1.70469e-07	5.31692e-06	25	9913007	9913678	-	672	SOCS1	GO:0001932;GO:0005159;GO:0005654;GO:0005737;GO:0005737;GO:0005942;GO:0007259;GO:0010533;GO:0016567;GO:0019210;GO:0019221;GO:0019901;GO:0033673;GO:0035556;GO:0035556;GO:0036464;GO:0042509;GO:0042532;GO:0042532;GO:0043372;GO:0043377;GO:0043551;GO:0045444;GO:0045591;GO:0046425;GO:0046426;GO:0046426;GO:0046426;GO:0046426;GO:0046627;GO:0046627;GO:0046854;GO:0046935;GO:0050707;GO:0060334;GO:0060334;GO:…	K04694	-	-	-	suppressor of cytokine signaling 1 [Source:VGNCSymbol;Acc:VGNC:35119]	518795	F1MSN0
ENSBTAG00000010873	12.9695	25.6351	0.303925	0.0118558	-6.39826	1.84005e-07	5.67333e-06	13	54422583	54423251	+	669	BHLHE23	GO:0006355;GO:0006355;GO:0045944;GO:0046548;GO:0046671;GO:0046983;GO:0046983;GO:0048050;GO:0048468;GO:0048468;	K09086	-	-	-	basic helix-loop-helix family member e23[Source:VGNC Symbol;Acc:VGNC:26485]	539207	F1N4A3
ENSBTAG00000010578	184.045	328.488	39.6024	0.12056	-3.05218	2.0109e-07	6.14466e-06	7	60772778	60777637	-	925	IL17B	GO:0005125;GO:0005125;GO:0005576;GO:0005576;GO:0006954;GO:0006954;GO:0010469;GO:0005125;GO:0005125;GO:0005576;GO:0006954;GO:1900017;	K05490	-	-	-	Bos taurus interleukin 17B (IL17B), mRNA.[Source:RefSeq mRNA;Acc:NM_001192045]	504992	E1B7U9
ENSBTAG00000016170	40.6226	74.9522	6.29303	0.0839605	-3.57414	2.2849e-07	6.87667e-06	15	35113703	35116350	+	2648	KCNJ11	GO:0005242;GO:0005242;GO:0005242;GO:0005244;GO:0005249;GO:0005524;GO:0005886;GO:0005886;GO:0006006;GO:0006811;GO:0006813;GO:0006813;GO:0006813;GO:0008282;GO:0008282;GO:0015272;GO:0015272;GO:0015272;GO:0015272;GO:0016020;GO:0016020;GO:0016020;GO:0016021;GO:0016021;GO:0016021;GO:0030315;GO:0030506;GO:0030506;GO:0033198;GO:0034765;GO:0042391;GO:0042493;GO:0044325;GO:0046676;GO:0050796;GO:0050877;GO:…	K05004	-	NOG72812	S	Bos taurus potassium voltage-gated channelsubfamily J member 11 (KCNJ11), mRNA. [Source:RefSeqmRNA;Acc:NM_001081598]	532060	A2VDS4
ENSBTAG00000022613	972.824	1677.52	268.128	0.159836	-2.64533	2.36534e-07	7.07214e-06	4	70735436	70738238	+	971	CYCS	GO:0005739;GO:0005758;GO:0005758;GO:0006122;GO:0006123;GO:0006915;GO:0009055;GO:0009055;GO:0020037;GO:0020037;GO:0046872;GO:0055114;GO:0070469;	K08738	-	COG3474	C	Bos taurus cytochrome c, somatic (CYCS), mRNA.[Source:RefSeq mRNA;Acc:NM_001046061]	510767	P62894
ENSBTAG00000050563	365.476	721.831	9.12078	0.0126356	-6.30636	3.20227e-07	9.19392e-06	20	38193605	38230498	+	1461	-	GO:0016758;	-	-	-	-	-	-	-
ENSBTAG00000016388	642.919	1146.93	138.903	0.121108	-3.04563	3.89403e-07	1.09196e-05	13	54671725	54695783	-	3330	SLCO4A1	GO:0005215;GO:0005215;GO:0005515;GO:0005886;GO:0005887;GO:0006811;GO:0015347;GO:0015349;GO:0016020;GO:0016020;GO:0016020;GO:0016021;GO:0043252;GO:0055085;GO:0055085;GO:0070327;	K14354	-	-	-	solute carrier organic anion transporter familymember 4A1 [Source:VGNC Symbol;Acc:VGNC:34954]	507969	E1BPV8
ENSBTAG00000008583	489.982	857.763	122.201	0.142464	-2.81133	4.20821e-07	1.16917e-05	28	26677156	26762598	+	6698	PALD1	GO:0004722;GO:0004725;GO:0005737;GO:0006470;GO:0035335;GO:0005829;	-	-	-	-	phosphatase domain containing paladin 1[Source:VGNC Symbol;Acc:VGNC:50088]	524694	-
ENSBTAG00000006355	20.6095	38.8713	2.34767	0.0603961	-4.0494	4.50733e-07	1.23705e-05	2	127042911	127050544	+	1991	SLC30A2	GO:0005385;GO:0005737;GO:0005770;GO:0005886;GO:0006812;GO:0006812;GO:0008324;GO:0008324;GO:0010043;GO:0016020;GO:0016021;GO:0016021;GO:0016021;GO:0043231;GO:0055085;GO:0055085;GO:0061088;GO:0061090;GO:0071577;	K14689	-	-	-	solute carrier family 30 member 2 [Source:VGNCSymbol;Acc:VGNC:34807]	511061	F1MMX3
ENSBTAG00000054072	659.857	1293.69	26.0228	0.0201152	-5.63557	5.02084e-07	1.35939e-05	5	119789095	119793455	+	3642	-	GO:0005179;GO:0005576;	-	-	-	-	adrenomedullin 2 [Source:NCBI gene;Acc:618896]"	-	-
ENSBTAG00000053222	11.9391	23.5302	0.347965	0.014788	-6.07943	6.35702e-07	1.66379e-05	18	51319272	51321569	+	564	-	GO:0003700;GO:0006355;GO:0043565;	-	-	-	-	-	-	-
ENSBTAG00000054368	237.042	468.835	5.24913	0.0111961	-6.48086	6.48215e-07	1.6826e-05	25	1566136	1575302	+	564	-	GO:0001664;	-	-	-	-	-	-	-
ENSBTAG00000006349	2685.34	4722.39	648.296	0.137281	-2.86479	8.28079e-07	2.07987e-05	2	127052889	127070881	-	4273	EXTL1	GO:0006486;GO:0016021;GO:0016757;GO:0006486;GO:0006486;GO:0016021;GO:0016021;GO:0016757;GO:0016757;GO:0006486;GO:0016021;GO:0016757;GO:0006486;GO:0016021;GO:0016757;	K02368	EC:2.4.1.224	NOG272619	-	exostosin like glycosyltransferase 1 [Source:VGNCSymbol;Acc:VGNC:28667]	511060	A6QR03
ENSBTAG00000013750	611.898	1003.1	220.692	0.220009	-2.18436	1.18056e-06	2.84967e-05	28	8187545	8253106	-	3300	B3GALNT2	GO:0000139;GO:0005783;GO:0005794;GO:0005794;GO:0006486;GO:0006486;GO:0006486;GO:0008378;GO:0008378;GO:0016020;GO:0016020;GO:0016020;GO:0016021;GO:0016740;GO:0016757;GO:0005783;GO:0006486;GO:0006486;GO:0006493;GO:0008375;GO:0008376;GO:0008378;GO:0016020;GO:0006486;GO:0008378;GO:0016020;	K09654	EC:2.4.1.313	NOG274138	-	Bos taurus beta-1,3-N-acetylgalactosaminyltransferase 2 (B3GALNT2), mRNA.[Source:RefSeq mRNA;Acc:NM_001103343]	100125310	A7YY59
ENSBTAG00000021657	25.0464	50.0929	0	0	-Inf	1.21063e-06	2.91504e-05	18	61659470	61675273	+	2625	CACNG6	GO:0005244;GO:0005246;GO:0005262;GO:0006811;GO:0006816;GO:0006816;GO:0006816;GO:0016020;GO:0016020;GO:0016020;GO:0016021;GO:0016021;GO:0016021;GO:0034765;GO:0070588;GO:1990454;GO:0006816;GO:0016020;GO:0016021;	K04871	-	-	-	calcium voltage-gated channel auxiliary subunitgamma 6 [Source:VGNC Symbol;Acc:VGNC:26691]	521616	E1BLK4
ENSBTAG00000006820	121.062	241.776	0.347965	0.0014392	-9.44051	1.29084e-06	3.08759e-05	X	34197027	34203510	+	1056	FATE1	GO:0005739;GO:0005741;GO:0005741;GO:0005783;GO:0005783;GO:0005789;GO:0006915;GO:0016020;GO:0016021;GO:0031625;GO:0042981;GO:0042981;GO:0043066;GO:0044233;GO:0051562;	-	-	NOG45167	R	Bos taurus fetal and adult testis expressed 1(FATE1), mRNA. [Source:RefSeq mRNA;Acc:NM_174052]	281153	Q95LA0
ENSBTAG00000025124	44.3262	80.9775	7.67486	0.0947777	-3.39931	1.72748e-06	4.02536e-05	7	62232854	62240214	-	1845	ZNF300	GO:0001228;GO:0003676;GO:0003676;GO:0005622;GO:0005634;GO:0005730;GO:0006355;GO:0006355;GO:0043565;GO:0045944;GO:0046872;	K09228	-	-	-	zinc finger protein 300 [Source:VGNCSymbol;Acc:VGNC:49995]	524256	-
ENSBTAG00000049538	9.37829	18.7566	0	0	-Inf	2.13724e-06	4.83059e-05	18	24074703	24075719	+	1017	-	-	-	-	-	-	-	-	-
ENSBTAG00000015690	525.975	979.264	72.6861	0.0742253	-3.75195	2.25104e-06	5.04362e-05	7	19614545	19626137	+	5436	PLIN4	GO:0005576;GO:0005811;GO:0005829;GO:0005886;GO:0006869;GO:0008289;GO:0042157;GO:0043231;GO:0005576;GO:0006869;GO:0008289;GO:0042157;GO:0005811;GO:0005829;GO:0005886;GO:0043231;	-	-	-	-	perilipin 4 [Source:VGNC Symbol;Acc:VGNC:55299]"	-	-
ENSBTAG00000006579	95.4023	166.793	24.0118	0.143962	-2.79624	2.32127e-06	5.16221e-05	15	53640849	53681795	-	2210	P4HA3	GO:0004656;GO:0004656;GO:0004656;GO:0004656;GO:0005506;GO:0005506;GO:0005515;GO:0005783;GO:0005783;GO:0005783;GO:0005783;GO:0005788;GO:0016491;GO:0016491;GO:0016491;GO:0016702;GO:0016702;GO:0016705;GO:0016705;GO:0018401;GO:0031418;GO:0031418;GO:0031418;GO:0046872;GO:0051213;GO:0055114;GO:0055114;GO:0055114;	K00472	EC:1.14.11.2	NOG289769	-	Bos taurus prolyl 4-hydroxylase subunit alpha 3(P4HA3), mRNA. [Source:RefSeq mRNA;Acc:NM_001001598]	414348	Q75UG4
ENSBTAG00000031279	179.161	305.642	52.6803	0.17236	-2.53651	2.36207e-06	5.23413e-05	17	69961734	69964249	-	432	SELENOM	GO:0005783;GO:0005794;GO:0010269;GO:0035264;GO:0035934;GO:0042445;GO:0060612;	-	-	-	-	selenoprotein M [Source:VGNCSymbol;Acc:VGNC:53920]	-	-
ENSBTAG00000001781	759.13	1227.54	290.72	0.236832	-2.07807	2.65432e-06	5.83143e-05	18	52618777	52630573	+	2074	TOMM40	GO:0005739;GO:0005739;GO:0005739;GO:0005741;GO:0005741;GO:0005741;GO:0005742;GO:0005742;GO:0005743;GO:0005829;GO:0006626;GO:0006626;GO:0008320;GO:0008320;GO:0008320;GO:0015031;GO:0016020;GO:0016021;GO:0016021;GO:0030150;GO:0030150;GO:0030150;GO:0032592;GO:0055085;GO:0055085;	K11518	-	NOG275568	-	translocase of outer mitochondrial membrane 40[Source:VGNC Symbol;Acc:VGNC:49148]	510219	Q1LZB5;E2GEZ2
ENSBTAG00000016881	565.22	980.332	150.108	0.153119	-2.70727	3.00022e-06	6.48098e-05	21	21195680	21213021	-	3731	ANPEP	GO:0005615;GO:0005793;GO:0005886;GO:0005886;GO:0006508;GO:0008237;GO:0008270;GO:0009897;GO:0070062;GO:0004177;GO:0005737;GO:0005886;GO:0006508;GO:0006508;GO:0006508;GO:0006508;GO:0008233;GO:0008237;GO:0008237;GO:0008237;GO:0008270;GO:0008270;GO:0008270;GO:0008270;GO:0016787;GO:0042277;GO:0043171;GO:0046872;GO:0070006;	K11140	EC:3.4.11.2	-	-	Bos taurus alanyl aminopeptidase, membrane (ANPEP),mRNA. [Source:RefSeq mRNA;Acc:NM_001075144]	404191	P79098
ENSBTAG00000008842	46.5058	77.0029	16.0088	0.207899	-2.26605	3.0413e-06	6.56187e-05	14	37502881	37595533	-	4782	JPH1	GO:0005634;GO:0005654;GO:0005783;GO:0005783;GO:0005789;GO:0005789;GO:0005886;GO:0005886;GO:0007517;GO:0008307;GO:0014701;GO:0015278;GO:0016020;GO:0016021;GO:0016529;GO:0016529;GO:0030018;GO:0030314;GO:0030314;GO:0030314;GO:0030314;GO:0051209;GO:0030314;	K19530	-	-	-	Bos taurus junctophilin 1 (JPH1), mRNA.[Source:RefSeq mRNA;Acc:NM_001192887]	536811	G5E5B8
ENSBTAG00000034090	26.6139	46.6975	6.53023	0.139841	-2.83814	3.34928e-06	7.09914e-05	18	60268945	60333737	-	3944	-	GO:0003676;GO:0003676;GO:0005622;GO:0006355;GO:0006355;GO:0003676;GO:0003676;GO:0005622;GO:0006355;GO:0006355;GO:0003676;GO:0005622;GO:0006355;GO:0003676;GO:0005622;GO:0006355;GO:0003676;GO:0003676;GO:0005622;GO:0006355;GO:0006355;GO:0046872;	-	-	-	-	-	-	-
ENSBTAG00000011246	12.058	23.8121	0.303925	0.0127634	-6.29184	3.88309e-06	8.04183e-05	4	53771530	54076899	-	2680	FOXP2	GO:0003677;GO:0003700;GO:0003700;GO:0005634;GO:0006355;GO:0006355;GO:0043565;GO:0043565;	-	-	-	-	Bos taurus forkhead box P2 (FOXP2), mRNA.[Source:RefSeq mRNA;Acc:NM_001205569]	-	-
ENSBTAG00000016114	13.2143	26.4286	0	0	-Inf	4.30081e-06	8.79596e-05	18	54852586	54861884	-	1264	CABP5	GO:0005509;GO:0005509;GO:0005737;GO:0005829;GO:0046872;	-	-	COG5126	DTZ	Bos taurus calcium binding protein 5 (CABP5), mRNA.[Source:RefSeq mRNA;Acc:NM_174728]	282715	Q9N1Q8
ENSBTAG00000024162	296.989	512.853	81.1256	0.158185	-2.66032	4.69173e-06	9.47741e-05	1	145299698	145325287	-	3794	SLC19A1	GO:0005542;GO:0005886;GO:0005887;GO:0005887;GO:0008517;GO:0008517;GO:0008518;GO:0008518;GO:0008518;GO:0008518;GO:0015350;GO:0015350;GO:0015884;GO:0015884;GO:0015884;GO:0016020;GO:0016021;GO:0016021;GO:0016021;GO:0016323;GO:0016324;GO:0051180;GO:0051180;GO:0051958;GO:0051958;GO:0055085;GO:0055085;GO:0090482;GO:0090482;GO:0098838;GO:0098838;GO:0005887;GO:0008518;GO:0015350;GO:0015884;GO:0016021;GO:…	K14609	-	-	-	Bos taurus solute carrier family 19 member 1(SLC19A1), mRNA. [Source:RefSeq mRNA;Acc:NM_001076453]	617307	Q17QC9
ENSBTAG00000025664	408.365	814.47	2.25959	0.00277431	-8.49365	5.54971e-06	0.000110562	10	26170839	26171786	-	774	-	GO:0003676;GO:0003676;GO:0004518;GO:0004519;GO:0004540;GO:0016787;GO:0090305;GO:0090501;	K10787	EC:3.1.27.-	-	-	ribonuclease A family member 2 [Source:NCBIgene;Acc:100125948]	100125948	A5PJY7
ENSBTAG00000011187	371.439	630.585	112.292	0.178075	-2.48944	5.7295e-06	0.000113205	6	35721146	36031040	+	7965	FAM13A	GO:0007165;GO:0007165;GO:0007165;GO:0003674;GO:0005575;GO:0008150;	-	-	NOG119761	S	Bos taurus family with sequence similarity 13member A (FAM13A), mRNA. [Source:RefSeqmRNA;Acc:NM_174692]	282605	Q8HYW0
ENSBTAG00000022886	78.171	144.368	11.9738	0.0829396	-3.59179	6.89454e-06	0.000132315	28	9910803	10517659	+	16022	RYR2	GO:0005216;GO:0005219;GO:0005262;GO:0005509;GO:0005515;GO:0006811;GO:0006816;GO:0006874;GO:0016020;GO:0016021;GO:0055085;GO:0070588;GO:0005216;GO:0005219;GO:0005262;GO:0005509;GO:0005515;GO:0006811;GO:0006816;GO:0006874;GO:0016020;GO:0016021;GO:0055085;GO:0070588;GO:0005216;GO:0005216;GO:0005219;GO:0005219;GO:0005219;GO:0005262;GO:0005262;GO:0005509;GO:0005509;GO:0005509;GO:0005515;GO:0005790;GO:…	K04962	-	-	-	ryanodine receptor 2 [Source:VGNCSymbol;Acc:VGNC:34234]	537376	-
ENSBTAG00000004572	33.3234	65.2734	1.37333	0.0210397	-5.57075	6.98738e-06	0.000133812	8	102543323	102551138	-	2132	RNF183	GO:0000209;GO:0005764;GO:0005765;GO:0005783;GO:0005789;GO:0005794;GO:0006915;GO:0016020;GO:0016021;GO:0016567;GO:0016740;GO:0030176;GO:0033106;GO:0034976;GO:0046872;GO:0051865;GO:0061630;GO:1902237;	K22157	EC:2.3.2.31	NOG238146	-	ring finger protein 183 [Source:VGNCSymbol;Acc:VGNC:34041]	539200	Q3SWY0
ENSBTAG00000011723	55.0901	88.3515	21.8287	0.247067	-2.01703	7.36067e-06	0.00014007	18	51195286	51245902	+	2661	GRIK5	GO:0004970;GO:0004970;GO:0005216;GO:0005216;GO:0005886;GO:0005886;GO:0006811;GO:0006811;GO:0006811;GO:0008066;GO:0015277;GO:0016020;GO:0016020;GO:0016020;GO:0016021;GO:0030054;GO:0032983;GO:0034220;GO:0035235;GO:0035249;GO:0038023;GO:0038023;GO:0042734;GO:0045202;GO:0045211;GO:0045211;GO:0050804;GO:1904315;	-	-	-	-	Bos taurus glutamate ionotropic receptor kainatetype subunit 5 (GRIK5), mRNA. [Source:RefSeqmRNA;Acc:NM_001046424]	-	-
ENSBTAG00000010820	20.0696	36.1398	3.99942	0.110665	-3.17573	7.47942e-06	0.00014203	15	55605299	55624948	-	2078	WNT11	GO:0001649;GO:0001822;GO:0001837;GO:0003151;GO:0003402;GO:0005096;GO:0005102;GO:0005102;GO:0005109;GO:0005576;GO:0005576;GO:0005576;GO:0005576;GO:0005615;GO:0005737;GO:0006468;GO:0007275;GO:0007275;GO:0007275;GO:0010628;GO:0016055;GO:0016055;GO:0016055;GO:0016055;GO:0030182;GO:0030282;GO:0030295;GO:0030308;GO:0030325;GO:0030335;GO:0030336;GO:0031012;GO:0032147;GO:0032915;GO:0034394;GO:0035567;GO:…	K01384	-	-	-	Bos taurus Wnt family member 11 (WNT11), mRNA.[Source:RefSeq mRNA;Acc:NM_001082456]	613288	A2VE89
ENSBTAG00000004498	12.277	24.2059	0.347965	0.0143752	-6.12028	1.00432e-05	0.000183573	10	76395356	76445041	-	1850	ESR2	GO:0000122;GO:0000978;GO:0003677;GO:0003677;GO:0003677;GO:0003700;GO:0003700;GO:0003707;GO:0003707;GO:0004879;GO:0005496;GO:0005496;GO:0005496;GO:0005634;GO:0005634;GO:0005634;GO:0005634;GO:0005739;GO:0006355;GO:0006355;GO:0008270;GO:0008270;GO:0008289;GO:0019899;GO:0030284;GO:0030284;GO:0030284;GO:0030520;GO:0030520;GO:0034056;GO:0042802;GO:0043565;GO:0043565;GO:0045893;GO:0045893;GO:0046872;GO:…	K08551	-	NOG271979	-	estrogen receptor 2 [Source:VGNCSymbol;Acc:VGNC:28605]	281146	Q9XSB5
ENSBTAG00000015197	9.68579	19.0236	0.347965	0.0182912	-5.77271	1.09088e-05	0.000197594	16	3099330	3106454	-	2740	KLHDC8A	GO:0005515;	-	-	-	-	kelch domain containing 8A [Source:VGNCSymbol;Acc:VGNC:30639]	532283	E1BHV7
ENSBTAG00000027407	466.348	909.779	22.918	0.0251907	-5.31096	1.20243e-05	0.000215638	13	54054302	54055810	-	1018	TNFRSF6B	GO:0005515;	K05143	-	NOG295608	-	Bos taurus TNF receptor superfamily member 6b(TNFRSF6B), mRNA. [Source:RefSeq mRNA;Acc:NM_001101306]	789154	A6QPW7
ENSBTAG00000006343	150.56	271.195	29.9239	0.110341	-3.17996	1.32915e-05	0.000235556	11	6689610	6728985	+	2385	IL1R2	GO:0004908;GO:0004908;GO:0004908;GO:0004910;GO:0004910;GO:0005737;GO:0010955;GO:0016020;GO:0016021;GO:0019221;GO:0019966;GO:0050712;GO:1900016;GO:2000660;	K04387	-	NOG44340	U	interleukin 1 receptor type 2 [Source:VGNCSymbol;Acc:VGNC:30132]	515700	Q2KIE7
ENSBTAG00000009226	37.7482	62.4302	13.0661	0.209292	-2.25641	1.36105e-05	0.000239563	23	9192525	9224847	+	3030	SCUBE3	GO:0005509;GO:0005886;GO:0009986;GO:0045880;GO:0051260;GO:0051291;GO:0005509;GO:0005509;GO:0005615;GO:0009986;GO:0005509;	-	-	-	-	signal peptide, CUB domain and EGF like domaincontaining 3 [Source:VGNC Symbol;Acc:VGNC:34373]	100300124	E1BJX6
ENSBTAG00000053388	42.8349	85.6699	0	0	-Inf	1.44953e-05	0.000252674	2	134229461	134230501	-	1041	-	-	-	-	-	-	-	-	-
ENSBTAG00000024950	54.4068	88.3	20.5136	0.232317	-2.10583	1.51549e-05	0.000262471	19	47798389	47819083	+	4232	ACE	GO:0001822;GO:0001822;GO:0002446;GO:0003081;GO:0003081;GO:0003084;GO:0003084;GO:0004175;GO:0004180;GO:0005615;GO:0005615;GO:0005737;GO:0005764;GO:0005768;GO:0005886;GO:0005886;GO:0005886;GO:0006508;GO:0006508;GO:0006508;GO:0007283;GO:0008144;GO:0008217;GO:0008233;GO:0008233;GO:0008237;GO:0008237;GO:0008237;GO:0008237;GO:0008237;GO:0008237;GO:0008238;GO:0008238;GO:0008239;GO:0008240;GO:0008241;GO:…	K01283	EC:3.4.15.1	-	-	Bos taurus angiotensin I converting enzyme (ACE),mRNA. [Source:RefSeq mRNA;Acc:NM_001206668]	509484	-
ENSBTAG00000044150	63.9365	110.538	17.3353	0.156827	-2.67276	1.59808e-05	0.000274855	3	2984979	3059465	-	1767	UCK2	GO:0005524;GO:0006238;GO:0016301;GO:0019206;GO:0044206;GO:0000166;GO:0004849;GO:0004849;GO:0005524;GO:0005524;GO:0005524;GO:0005829;GO:0006238;GO:0006238;GO:0016301;GO:0016301;GO:0016301;GO:0016310;GO:0016740;GO:0019206;GO:0019206;GO:0044206;GO:0044206;GO:0044206;GO:0044211;	K00876	EC:2.7.1.48	-	-	uridine-cytidine kinase 2 [Source:VGNCSymbol;Acc:VGNC:36635]	541028	E1BMA5
ENSBTAG00000008026	35.4767	66.494	4.45945	0.0670655	-3.89829	1.80293e-05	0.00030486	13	52113970	52114880	-	512	OXT	GO:0005179;GO:0005185;GO:0005185;GO:0005576;GO:0005576;GO:0005576;GO:0005576;GO:0005737;GO:0010469;GO:0043627;GO:0120162;	K05243	-	NOG44533	R	Bos taurus oxytocin/neurophysin I prepropeptide(OXT), mRNA. [Source:RefSeq mRNA;Acc:NM_176855]	280888	P01175
ENSBTAG00000050181	29.8699	51.9242	7.81548	0.150517	-2.732	2.53707e-05	0.000415384	1	88314453	88323208	-	912	-	GO:0006629;GO:0006629;GO:0008081;GO:0008081;	-	-	-	-	-	-	-
ENSBTAG00000014247	21.9239	38.3529	5.49484	0.143271	-2.80318	2.55753e-05	0.000417221	5	111356401	111392015	+	2737	FAM83F	-	-	-	-	-	family with sequence similarity 83 member F[Source:VGNC Symbol;Acc:VGNC:28837]	538476	-
ENSBTAG00000001927	104.041	204.44	3.64143	0.0178117	-5.81103	2.65587e-05	0.000429771	11	86882894	86942882	-	1543	ATP6V1C2	GO:0000221;GO:0006811;GO:0008553;GO:0015078;GO:0015078;GO:0015991;GO:0015991;GO:0033180;GO:0033180;GO:0046961;	K02148	-	COG5127	C	Bos taurus ATPase H+ transporting V1 subunit C2(ATP6V1C2), mRNA. [Source:RefSeq mRNA;Acc:NM_001083653]	508327	A4IFJ9
ENSBTAG00000039696	35.9814	59.2206	12.7422	0.215165	-2.21649	2.8068e-05	0.000450159	7	19783231	19791715	-	3019	SHD	GO:0001784;	-	-	-	-	Src homology 2 domain containing transformingprotein D [Source:VGNC Symbol;Acc:VGNC:34594]	518715	-
ENSBTAG00000001703	9.27103	18.5421	0	0	-Inf	3.02827e-05	0.00048015	15	75297582	75339698	-	4940	SYT13	GO:0000149;GO:0001786;GO:0005509;GO:0005544;GO:0005886;GO:0005887;GO:0014059;GO:0016192;GO:0016192;GO:0017156;GO:0017158;GO:0019905;GO:0030133;GO:0030276;GO:0043231;GO:0070382;GO:0071277;	K19913	-	NOG277582	-	Bos taurus synaptotagmin 13 (SYT13), mRNA.[Source:RefSeq mRNA;Acc:NM_001098115]	540545	A5D7D7
ENSBTAG00000018405	1222.57	1998.8	446.344	0.223306	-2.1629	3.02836e-05	0.00048015	5	55960451	55988093	-	3735	MARS	GO:0000166;GO:0000166;GO:0000166;GO:0004812;GO:0004812;GO:0004812;GO:0004825;GO:0004825;GO:0005524;GO:0005524;GO:0005524;GO:0005737;GO:0005737;GO:0005829;GO:0006412;GO:0006418;GO:0006418;GO:0006431;GO:0006431;GO:0016874;GO:0000166;GO:0004812;GO:0004825;GO:0004825;GO:0005524;GO:0005730;GO:0005737;GO:0005737;GO:0005829;GO:0006418;GO:0006431;GO:0006431;GO:0009267;GO:0009303;GO:0017101;GO:0032869;GO:…	K01874	EC:6.1.1.10	-	-	methionyl-tRNA synthetase [Source:VGNCSymbol;Acc:VGNC:31250]	512531	Q2T9L8
ENSBTAG00000000910	24.5535	41.7418	7.36527	0.176448	-2.50268	3.47649e-05	0.000541691	7	61545949	61566540	+	3977	SLC6A7	GO:0005328;GO:0005328;GO:0005886;GO:0006836;GO:0006836;GO:0015193;GO:0015193;GO:0015293;GO:0016020;GO:0016021;GO:0016021;GO:0016021;GO:0035524;	K05040	-	COG0733	P	Bos taurus solute carrier family 6 member 7(SLC6A7), mRNA. [Source:RefSeq mRNA;Acc:NM_001102231]	539786	A6QLU4
ENSBTAG00000003074	1626.28	2613.56	638.995	0.244492	-2.03214	3.56653e-05	0.000554286	19	61867803	61877805	+	1896	SLC16A6	GO:0005887;GO:0008028;GO:0015718;GO:0016020;GO:0016021;GO:0016021;GO:0016021;GO:0055085;GO:0055085;	K08183	-	-	-	Bos taurus solute carrier family 16 member 6(SLC16A6), mRNA. [Source:RefSeq mRNA;Acc:NM_001192672]	529171	F1MBH6
ENSBTAG00000000128	11.8609	22.357	1.36483	0.0610469	-4.03394	3.98321e-05	0.000614286	20	3226532	3263206	+	2208	FGF18	GO:0001503;GO:0001525;GO:0001957;GO:0001958;GO:0002063;GO:0005104;GO:0005105;GO:0005111;GO:0005576;GO:0005730;GO:0008083;GO:0008083;GO:0008083;GO:0008284;GO:0008543;GO:0008543;GO:0010469;GO:0030324;GO:0030949;GO:0032332;GO:0043406;GO:0043536;GO:0045766;GO:0070374;GO:2000546;GO:0005104;GO:0005576;GO:0008083;GO:0008543;	K04358	-	-	-	fibroblast growth factor 18 [Source:VGNCSymbol;Acc:VGNC:28974]	533929	Q0VCA0
ENSBTAG00000046977	107.962	183.197	32.7268	0.178642	-2.48485	4.08835e-05	0.000628889	2	132534610	132542603	+	1123	PLA2G2D5	GO:0004623;GO:0004623;GO:0004623;GO:0005509;GO:0005509;GO:0005576;GO:0006629;GO:0006644;GO:0006644;GO:0016042;GO:0016042;GO:0016787;GO:0050482;GO:0050482;GO:0102567;GO:0102568;GO:0002361;GO:0004623;GO:0004623;GO:0004623;GO:0004623;GO:0005509;GO:0005509;GO:0005509;GO:0005543;GO:0005576;GO:0006629;GO:0006644;GO:0006644;GO:0006644;GO:0016042;GO:0016042;GO:0016787;GO:0042130;GO:0047498;GO:0050482;GO:…	K01047	EC:3.1.1.4	NOG290941	-	Bos taurus calcium-dependent phospholipase A2PLA2G2D5 (PLA2G2D5), mRNA. [Source:RefSeqmRNA;Acc:NM_001015888]	503625	Q5W1P1
ENSBTAG00000017473	17.3601	31.1143	3.60589	0.115892	-3.10915	4.39203e-05	0.000671598	11	101225317	101291690	+	4814	LAMC3	GO:0000904;GO:0005604;GO:0007601;GO:0014002;GO:0060041;	-	-	-	-	laminin subunit gamma 3 [Source:NCBIgene;Acc:518914]	-	-
ENSBTAG00000006731	537.735	907.407	168.063	0.185213	-2.43274	4.71294e-05	0.000715821	18	13298147	13327247	-	4762	SLC7A5	GO:0006865;GO:0006865;GO:0015179;GO:0015190;GO:0015192;GO:0015196;GO:0015820;GO:0015823;GO:0015827;GO:0016020;GO:0016020;GO:0016020;GO:0016021;GO:0016021;GO:0016021;GO:0022857;GO:0022857;GO:0055085;GO:0055085;GO:0098655;GO:1902475;GO:0016020;GO:0022857;GO:0055085;GO:0005829;GO:0005886;GO:0006865;GO:0015179;GO:0015807;GO:0016020;GO:0016021;GO:0022857;GO:0043231;GO:0055085;	K13780	-	-	-	solute carrier family 7 member 5 [Source:VGNCSymbol;Acc:VGNC:52250]	282369	Q9TU26
ENSBTAG00000047596	26.7835	48.8717	4.69535	0.0960749	-3.3797	5.81125e-05	0.000847017	11	72502083	72503279	+	1197	PRR30	-	-	-	-	-	proline rich 30 [Source:VGNCSymbol;Acc:VGNC:33397]	-	-
ENSBTAG00000055034	110.585	216.023	5.14688	0.0238256	-5.39134	5.98241e-05	0.000869858	20	65368557	65384042	+	769	C5orf49	-	-	-	-	-	chromosome 20 C5orf49 homolog [Source:NCBIgene;Acc:100140616]	-	-
ENSBTAG00000026275	34.4433	55.849	13.0376	0.233444	-2.09885	7.23643e-05	0.00101857	25	34065905	34069221	-	1362	CCL24	GO:0001938;GO:0002548;GO:0005125;GO:0005576;GO:0005576;GO:0005615;GO:0006935;GO:0006954;GO:0006955;GO:0006955;GO:0007010;GO:0007186;GO:0008009;GO:0008009;GO:0008009;GO:0008009;GO:0008360;GO:0010469;GO:0030335;GO:0030593;GO:0030838;GO:0031728;GO:0043547;GO:0043547;GO:0045766;GO:0048018;GO:0048020;GO:0048245;GO:0048245;GO:0048247;GO:0050729;GO:0060326;GO:0070098;GO:0070374;GO:0071346;GO:0071347;GO:…	K21097	-	-	-	Bos taurus C-C motif chemokine ligand 24 (CCL24),mRNA. [Source:RefSeq mRNA;Acc:NM_001046596]	617258	Q2KIR3
ENSBTAG00000012977	208.199	375.438	40.9607	0.109101	-3.19626	7.53644e-05	0.0010526	28	30986811	30988887	-	1060	COMTD1	GO:0008171;GO:0008171;GO:0008757;GO:0016020;GO:0016021;GO:0032259;GO:0008171;	-	-	COG4122	R	Bos taurus catechol-O-methyltransferase domaincontaining 1 (COMTD1), mRNA. [Source:RefSeqmRNA;Acc:NM_001105368]	514949	A4IFU3
ENSBTAG00000014855	372.894	641.679	104.108	0.162244	-2.62377	7.77687e-05	0.00108237	15	40374952	40604561	-	7722	MICAL2	GO:0003779;GO:0005515;GO:0005634;GO:0010735;GO:0030042;GO:0043914;GO:0071949;GO:0003779;GO:0005515;GO:0005634;GO:0010735;GO:0030042;GO:0043914;GO:0071949;GO:0003779;GO:0005515;GO:0005634;GO:0010735;GO:0030042;GO:0043914;GO:0071949;GO:0003779;GO:0005515;GO:0005634;GO:0005737;GO:0010735;GO:0030042;GO:0043914;GO:0051019;GO:0071949;GO:0003779;GO:0005515;GO:0005634;GO:0010735;GO:0030042;GO:0043914;GO:…	K19947	EC:1.14.13.225	-	-	microtubule associated monooxygenase, calponin andLIM domain containing 2 [Source:VGNCSymbol;Acc:VGNC:31458]	534041	F1MF74
ENSBTAG00000011490	50.1711	96.4848	3.85727	0.039978	-4.64465	8.62333e-05	0.00118245	19	22805337	22807839	-	1487	TLCD2	GO:0016020;GO:0016021;GO:0016021;GO:0016021;	-	-	-	-	Bos taurus TLC domain containing 2 (TLCD2), mRNA.[Source:RefSeq mRNA;Acc:NM_001192123]	506954	E1BNN2
ENSBTAG00000024509	16.9295	30.0414	3.81759	0.127078	-2.97622	8.63961e-05	0.00118378	16	50833281	50834787	+	655	TMEM52	GO:0016020;GO:0016021;	-	-	-	-	transmembrane protein 52 [Source:HGNCSymbol;Acc:HGNC:27916]	-	-
ENSBTAG00000023823	90.9923	146.083	35.9019	0.245764	-2.02465	9.69813e-05	0.00129828	11	98327773	98328090	-	318	-	GO:0005739;GO:0005758;GO:0005758;GO:0006122;GO:0006123;GO:0006915;GO:0009055;GO:0009055;GO:0020037;GO:0020037;GO:0046872;GO:0055114;GO:0070469;	K08738	-	COG3474	C	cytochrome c [Source:NCBI gene;Acc:100847700]"	100847700	P62894
ENSBTAG00000047650	194.594	385.801	3.38721	0.0087797	-6.83161	0.00010553	0.00139041	5	56216259	56225814	-	1744	NXPH4	GO:0005102;	-	-	-	-	neurexophilin 4 [Source:VGNCSymbol;Acc:VGNC:32383]	539535	G3N154
ENSBTAG00000018948	606.382	1185.75	27.0129	0.0227812	-5.45601	0.000111084	0.00145367	18	53558986	53590521	+	5008	HIF3A	GO:0000981;GO:0005634;GO:0005634;GO:0006355;GO:0006355;GO:0006357;GO:0045944;GO:0046983;GO:0046983;GO:0006355;GO:0046983;GO:0001666;GO:0003677;GO:0003700;GO:0005654;GO:0005829;GO:0005886;GO:0006355;GO:0006366;GO:0046983;	K09096	-	NOG288942	-	Bos taurus hypoxia inducible factor 3 subunit alpha(HIF3A), mRNA. [Source:RefSeq mRNA;Acc:NM_001105342]	507699	A7Z028
ENSBTAG00000046671	915.73	1562.26	269.199	0.172313	-2.53689	0.000144244	0.00181653	6	102896904	102928920	-	4099	WFS1	GO:0005515;GO:0005783;GO:0005783;GO:0016020;GO:0016021;GO:0055074;GO:0055074;GO:0000122;GO:0001822;GO:0003091;GO:0005515;GO:0005783;GO:0005783;GO:0007601;GO:0007605;GO:0030176;GO:0030433;GO:0030968;GO:0031398;GO:0031625;GO:0032469;GO:0034976;GO:0042593;GO:0043069;GO:0043433;GO:0043524;GO:0045927;GO:0050821;GO:0050877;GO:0051117;GO:0051247;GO:0051928;GO:0055074;GO:0055074;GO:1902236;GO:1903892;GO:…	K14020	-	-	-	wolframin ER transmembrane glycoprotein[Source:VGNC Symbol;Acc:VGNC:36936]	100298456	G3N348
ENSBTAG00000021787	57.5175	103.498	11.5365	0.111465	-3.16533	0.000145961	0.00183687	2	127217390	127222938	+	1297	PAQR7	GO:0003707;GO:0005496;GO:0005886;GO:0016020;GO:0016021;GO:0016021;GO:0016021;GO:0038023;GO:0043401;GO:0048545;	-	-	NOG317514	-	Bos taurus progestin and adipoQ receptor familymember 7 (PAQR7), mRNA. [Source:RefSeqmRNA;Acc:NM_001038553]	522932	Q2T9S9
ENSBTAG00000015362	41.4745	82.9489	0	0	-Inf	0.000152151	0.0019002	13	58889622	58975046	+	2275	BMP7	GO:0001654;GO:0001656;GO:0001657;GO:0001707;GO:0001822;GO:0001823;GO:0003272;GO:0003344;GO:0005125;GO:0005160;GO:0005576;GO:0005615;GO:0005615;GO:0005615;GO:0007389;GO:0007411;GO:0007435;GO:0008083;GO:0008083;GO:0008083;GO:0008285;GO:0009880;GO:0009887;GO:0010469;GO:0010628;GO:0010718;GO:0010800;GO:0010862;GO:0010862;GO:0010942;GO:0021502;GO:0030326;GO:0030501;GO:0030509;GO:0030509;GO:0030509;GO:…	K16621	-	-	-	Bos taurus bone morphogenetic protein 7 (BMP7),mRNA. [Source:RefSeq mRNA;Acc:NM_001206015]	540595	F1MLT0
ENSBTAG00000003600	603.505	1149.36	57.6484	0.0501569	-4.31741	0.00017007	0.00208083	16	26949786	27046178	-	4528	CAPN8	GO:0004198;GO:0004198;GO:0004198;GO:0005509;GO:0005509;GO:0005622;GO:0005737;GO:0006508;GO:0006508;GO:0006508;GO:0006508;GO:0007586;GO:0007586;GO:0008233;GO:0008234;GO:0016787;GO:0004198;GO:0005509;GO:0005622;GO:0006508;GO:0007586;GO:0004198;GO:0004198;GO:0005509;GO:0005509;GO:0005622;GO:0006508;GO:0006508;GO:0006508;GO:0007586;GO:0007586;GO:0008233;GO:0008234;GO:0016787;	K08577	EC:3.4.22.-	NOG327523	-	Bos taurus calpain 8 (CAPN8), mRNA. [Source:RefSeqmRNA;Acc:NM_001081619]	617138	A2VDQ9
ENSBTAG00000001279	12.9981	23.606	2.39019	0.101254	-3.30396	0.000175977	0.0021324	19	43761909	43789395	-	5014	MPP2	GO:0005515;GO:0032590;GO:0043197;GO:0043198;GO:0044325;GO:0060079;GO:0060291;GO:0099562;	-	-	-	-	membrane palmitoylated protein 2 [Source:VGNCSymbol;Acc:VGNC:31583]	509346	E1BL68
ENSBTAG00000020263	28.9815	47.2431	10.72	0.226911	-2.1398	0.000191829	0.00229877	22	56946000	56952875	+	1219	TIMP4	GO:0002020;GO:0005515;GO:0005576;GO:0005615;GO:0007219;GO:0008191;GO:0008191;GO:0008191;GO:0009725;GO:0010033;GO:0010951;GO:0031012;GO:0034097;GO:0051045;	K22584	-	-	-	Bos taurus TIMP metallopeptidase inhibitor 4(TIMP4), mRNA. [Source:RefSeq mRNA;Acc:NM_001045871]	317694	O97563
ENSBTAG00000001125	29.1591	49.1933	9.12493	0.185491	-2.43058	0.000194948	0.00232238	8	71596638	71622275	+	2341	ADAMDEC1	GO:0004222;GO:0004222;GO:0006508;GO:0006508;GO:0008237;GO:0008237;GO:0016020;GO:0016021;	K08634	EC:3.4.24.-	-	-	ADAM like decysin 1 [Source:HGNCSymbol;Acc:HGNC:16299]	505890	Q3SZQ0
ENSBTAG00000025078	75.7661	135.194	16.3382	0.12085	-3.04871	0.000198857	0.0023595	19	33175247	33209224	+	2116	LRRC75A	GO:0005737;	-	-	-	-	leucine rich repeat containing 75A [Source:VGNCSymbol;Acc:VGNC:31028]	509555	E1BFQ5
ENSBTAG00000014215	951.708	1627.01	276.406	0.169886	-2.55736	0.000199212	0.00236216	29	37169742	37178905	+	2330	CCDC86	GO:0005634;GO:0005634;GO:0005730;	K14822	-	-	-	coiled-coil domain containing 86 [Source:HGNCSymbol;Acc:HGNC:28359]	540913	Q2TBX7
ENSBTAG00000006016	782.123	1270.34	293.902	0.231356	-2.11181	0.00020712	0.00244159	23	17144373	17153545	-	3030	GTPBP2	GO:0003924;GO:0005525;GO:0003746;GO:0003924;GO:0003924;GO:0005525;GO:0005525;GO:0006414;GO:0043231;	-	-	COG5258	R	Bos taurus GTP binding protein 2 (GTPBP2), mRNA.[Source:RefSeq mRNA;Acc:NM_001083421]	513605	A4FV53
ENSBTAG00000008301	101.452	163.329	39.5745	0.2423	-2.04513	0.000236209	0.00272918	8	84552273	84699098	+	7011	WNK2	GO:0004672;GO:0004672;GO:0004674;GO:0004674;GO:0005524;GO:0005524;GO:0006468;GO:0006468;GO:0004672;GO:0004674;GO:0005524;GO:0006468;GO:0004672;GO:0004674;GO:0005524;GO:0006468;GO:0004672;GO:0004672;GO:0004674;GO:0004674;GO:0004674;GO:0005524;GO:0005524;GO:0005737;GO:0005737;GO:0005829;GO:0005829;GO:0006468;GO:0006468;GO:0006468;GO:0006468;GO:0008285;GO:0010766;GO:0019869;GO:0019870;GO:0032414;GO:…	K08867	EC:2.7.11.1	NOG145127	S	WNK lysine deficient protein kinase 2 [Source:VGNCSymbol;Acc:VGNC:36950]	506520	-
ENSBTAG00000004921	50.008	85.5243	14.4918	0.169447	-2.5611	0.000265647	0.00299573	6	91186036	91199159	+	1614	-	-	-	-	-	-	-	508540	-
ENSBTAG00000016399	21.8145	38.4992	5.12987	0.133246	-2.90783	0.000270125	0.00303369	X	87916593	87934363	-	3804	AKAP4	GO:0005737;GO:0005929;GO:0007178;GO:0008104;GO:0030018;GO:0030317;GO:0030317;GO:0031514;GO:0031514;GO:0035686;GO:0035686;GO:0044458;GO:0045184;GO:0048471;GO:0051018;GO:0051018;GO:0097228;GO:0097228;	K16521	-	-	-	Bos taurus A-kinase anchoring protein 4 (AKAP4),mRNA. [Source:RefSeq mRNA;Acc:NM_174235]	281611	Q9XS94
ENSBTAG00000035072	34.7305	57.875	11.586	0.20019	-2.32056	0.000292467	0.00322657	26	50136095	50141643	+	1152	SYCE1	GO:0000795;GO:0000801;GO:0007128;GO:0007130;GO:0070193;GO:0000795;GO:0000795;GO:0000795;GO:0005634;GO:0005694;GO:0007049;GO:0007128;GO:0007130;GO:0007130;GO:0051301;GO:0051321;GO:0070193;GO:0070193;	K19534	-	NOG77156	S	synaptonemal complex central element protein 1[Source:VGNC Symbol;Acc:VGNC:35504]	529478	Q32LK9
ENSBTAG00000004150	13.1245	25.5445	0.704433	0.0275767	-5.18041	0.000314781	0.00342654	27	28529266	28651519	+	2875	NRG1	GO:0000165;GO:0000902;GO:0003161;GO:0005102;GO:0005102;GO:0005102;GO:0005176;GO:0005615;GO:0005737;GO:0005886;GO:0005887;GO:0007171;GO:0007399;GO:0007399;GO:0007399;GO:0007399;GO:0007416;GO:0007420;GO:0007422;GO:0007507;GO:0007517;GO:0007626;GO:0010001;GO:0010628;GO:0016020;GO:0016021;GO:0016477;GO:0021781;GO:0021842;GO:0022011;GO:0030296;GO:0030424;GO:0031594;GO:0035556;GO:0042177;GO:0045202;GO:…	K05455	-	NOG47801	S	neuregulin 1 [Source:VGNC Symbol;Acc:VGNC:32261]"	281361	Q07112
ENSBTAG00000004406	107.02	182.122	31.9182	0.175257	-2.51246	0.000326606	0.00353608	19	8092267	8492726	+	2819	MSI2	GO:0003676;GO:0003723;GO:0003676;GO:0003723;GO:0003676;GO:0003723;GO:0003727;GO:0005737;GO:0005844;GO:0008266;GO:0048864;GO:0003676;GO:0003723;GO:0003676;GO:0003723;GO:0003676;GO:0003723;GO:0003676;GO:0003676;GO:0003723;	-	-	-	-	musashi RNA binding protein 2 [Source:HGNCSymbol;Acc:HGNC:18585]	-	-
ENSBTAG00000038706	2199.54	4306.68	92.3964	0.0214542	-5.5426	0.000335269	0.00361008	18	24029352	24032186	-	1589	MT1E	GO:0005634;GO:0005737;GO:0006882;GO:0010273;GO:0046872;GO:0046872;GO:0046872;GO:0046872;GO:0071276;GO:0071280;GO:0071294;GO:0046872;GO:0046872;	K14739	-	-	-	metallothionein 1E [Source:NCBI gene;Acc:768319]"	768319	Q2NKV6
ENSBTAG00000020434	336.354	549.024	123.684	0.22528	-2.15021	0.00038346	0.00401749	18	40317748	40330002	-	2748	C18H19orf12	GO:0005739;GO:0005783;GO:0006914;GO:0006915;GO:0006979;GO:0031966;GO:0051560;	-	-	-	-	Bos taurus chromosome 18 C19orf12 homolog(C18H19orf12), mRNA. [Source:RefSeqmRNA;Acc:NM_001076892]	533209	Q08DM5
ENSBTAG00000004555	86.0136	164.986	7.0415	0.0426794	-4.55032	0.000485543	0.00487676	2	26888630	27029783	+	13869	LRP2	GO:0001843;GO:0003139;GO:0003148;GO:0003223;GO:0003281;GO:0005509;GO:0005509;GO:0005509;GO:0005515;GO:0005768;GO:0005783;GO:0005794;GO:0005903;GO:0005905;GO:0006766;GO:0006898;GO:0006898;GO:0007507;GO:0007605;GO:0008283;GO:0008584;GO:0009897;GO:0016020;GO:0016020;GO:0016021;GO:0016324;GO:0016324;GO:0030001;GO:0030139;GO:0030424;GO:0030425;GO:0030514;GO:0030900;GO:0031526;GO:0035904;GO:0043235;GO:…	K06233	-	-	-	LDL receptor related protein 2 [Source:VGNCSymbol;Acc:VGNC:30990]	100337021	-
ENSBTAG00000004909	739.875	1230.49	249.261	0.202571	-2.3035	0.000515647	0.00514479	19	26460494	26462445	-	1857	GP1BA	GO:0005515;GO:0005886;GO:0007155;GO:0007596;GO:0016020;GO:0016020;GO:0016021;GO:0031362;GO:0042730;	K06261	-	-	-	glycoprotein Ib platelet subunit alpha [Source:VGNCSymbol;Acc:VGNC:29504]	504977	-
ENSBTAG00000010742	84.8838	167.002	2.76519	0.0165578	-5.91635	0.00052026	0.00518223	26	21186852	21261965	-	3247	PKD2L1	GO:0005262;GO:0005509;GO:0005509;GO:0016020;GO:0016020;GO:0016020;GO:0016020;GO:0016021;GO:0050982;GO:0070588;GO:0001581;GO:0005227;GO:0005261;GO:0005262;GO:0005272;GO:0005509;GO:0005509;GO:0005509;GO:0005783;GO:0005886;GO:0005886;GO:0005887;GO:0006812;GO:0007224;GO:0008092;GO:0008324;GO:0009415;GO:0009986;GO:0015269;GO:0016020;GO:0016020;GO:0033040;GO:0034703;GO:0034704;GO:0035725;GO:0042802;GO:…	K04990	-	-	-	polycystin 2 like 1, transient receptor potentialcation channel [Source:VGNC Symbol;Acc:VGNC:32936]	521231	F1N5R3
ENSBTAG00000049914	84.0747	166.41	1.73982	0.0104551	-6.57965	0.000549154	0.00542218	10	26194495	26195477	-	809	-	GO:0003676;	-	-	-	-	eosinophil cationic protein-like [Source:NCBIgene;Acc:112448555]	-	-
ENSBTAG00000008198	42.132	71.6452	12.6188	0.176129	-2.5053	0.000567784	0.00557566	7	15785486	15800362	-	3003	RGL3	GO:0005085;GO:0005085;GO:0005085;GO:0005622;GO:0007165;GO:0007165;GO:0007264;GO:0007264;GO:0008321;GO:0008321;GO:0008321;GO:0017016;GO:0031267;GO:0043547;GO:0043547;GO:0005085;GO:0005622;GO:0007165;GO:0007264;GO:0008321;GO:0043547;GO:0005085;GO:0005622;GO:0007165;GO:0007264;GO:0008321;GO:0043547;	K17639	-	-	-	ral guanine nucleotide dissociation stimulator like3 [Source:VGNC Symbol;Acc:VGNC:33905]	785402	-
ENSBTAG00000005304	134.005	214.421	53.5895	0.249927	-2.00042	0.000574936	0.00563362	16	42564305	42568355	+	1275	SRM	GO:0003824;GO:0003824;GO:0004766;GO:0004766;GO:0006595;GO:0006595;GO:0006596;GO:0006596;GO:0008295;GO:0008295;GO:0016740;GO:0042802;GO:0042803;GO:1990830;	K00797	EC:2.5.1.16	-	-	Bos taurus spermidine synthase (SRM), mRNA.[Source:RefSeq mRNA;Acc:NM_001303623]	505916	-
ENSBTAG00000034586	11.7085	21.1133	2.30363	0.109108	-3.19617	0.000606496	0.00588539	11	1848632	1873328	+	1422	MAL	GO:0016020;GO:0016020;GO:0016020;GO:0016021;GO:0016021;GO:0019911;GO:0042552;GO:0016020;	-	-	-	-	Bos taurus mal, T cell differentiation protein(MAL), mRNA. [Source:RefSeq mRNA;Acc:NM_001075428]	510077	Q3ZBY0
ENSBTAG00000005681	286.1	526.78	45.4202	0.0862222	-3.5358	0.000613098	0.00593669	9	23131908	23352169	-	3318	ME1	GO:0004470;GO:0004471;GO:0051287;GO:0055114;GO:0004470;GO:0004470;GO:0004470;GO:0004470;GO:0004471;GO:0004471;GO:0004473;GO:0004473;GO:0004473;GO:0005739;GO:0005739;GO:0006090;GO:0006108;GO:0006108;GO:0016491;GO:0030145;GO:0046872;GO:0051262;GO:0051287;GO:0051287;GO:0055114;GO:0055114;GO:0055114;GO:1902031;	-	-	-	-	Bos taurus malic enzyme 1 (ME1), mRNA.[Source:RefSeq mRNA;Acc:NM_001144853]	-	-
ENSBTAG00000004415	282.474	463.824	101.124	0.218022	-2.19746	0.000623382	0.00602981	7	50070571	50075962	-	1974	-	GO:0003824;GO:0030170;	-	-	-	-	-	-	-
ENSBTAG00000021073	43.0527	69.54	16.5654	0.238214	-2.06967	0.000636132	0.00613671	4	102495608	102614462	-	6440	-	GO:0016020;GO:0016021;GO:0016020;GO:0016021;	-	-	-	-	-	-	-
ENSBTAG00000051324	24.4854	40.4154	8.55545	0.211688	-2.23999	0.000645488	0.00620707	21	69699935	69700769	+	507	-	-	-	-	-	-	-	-	-
ENSBTAG00000006688	288.975	487.168	90.7819	0.186346	-2.42394	0.000653983	0.0062654	10	86158264	86174332	-	4296	RPS6KL1	GO:0004672;GO:0005524;GO:0006468;GO:0004672;GO:0004672;GO:0005524;GO:0005524;GO:0006468;GO:0006468;GO:0004672;GO:0004672;GO:0005524;GO:0005524;GO:0005840;GO:0006468;GO:0006468;GO:0016301;GO:0016310;	K20839	-	NOG308220	-	Bos taurus ribosomal protein S6 kinase like 1(RPS6KL1), mRNA. [Source:RefSeq mRNA;Acc:NM_001037472]	530047	Q32PG2
ENSBTAG00000013155	7.47688	14.6058	0.347965	0.0238238	-5.39145	0.000684167	0.00650968	5	32283180	32313172	+	4924	COL2A1	GO:0001501;GO:0001501;GO:0001502;GO:0001503;GO:0001894;GO:0001958;GO:0002062;GO:0003007;GO:0005201;GO:0005201;GO:0005201;GO:0005515;GO:0005576;GO:0005576;GO:0005581;GO:0005581;GO:0005581;GO:0005585;GO:0005585;GO:0005585;GO:0005604;GO:0005615;GO:0005615;GO:0005615;GO:0005737;GO:0006029;GO:0007417;GO:0007601;GO:0007605;GO:0010468;GO:0030198;GO:0030199;GO:0030199;GO:0030199;GO:0030903;GO:0030903;GO:…	K19719	-	NOG12793	-	Bos taurus collagen type II alpha 1 chain (COL2A1),transcript variant 1, mRNA. [Source:RefSeqmRNA;Acc:NM_001001135]	407142	P02459
ENSBTAG00000024420	496.689	952.343	41.035	0.0430885	-4.53655	0.000689691	0.006545	4	15425637	15603392	-	3201	COL28A1	GO:0004867;GO:0005604;GO:0004867;GO:0004867;GO:0005201;GO:0005615;GO:0010951;GO:0030198;GO:0031012;	-	-	-	-	collagen type XXVIII alpha 1 chain [Source:HGNCSymbol;Acc:HGNC:22442]	-	-
ENSBTAG00000003944	23.1606	37.6109	8.71025	0.231589	-2.11036	0.000730627	0.00683647	2	106378600	106384257	+	1152	CATIP	GO:0005634;GO:0005737;GO:0005886;GO:0015629;GO:0030041;GO:0044782;	-	-	-	-	ciliogenesis associated TTC17 interacting protein[Source:VGNC Symbol;Acc:VGNC:26793]	514380	-
ENSBTAG00000024490	6.3521	12.4003	0.303925	0.0245095	-5.35051	0.000737322	0.00688485	NKLS02000657.1	3907	5600	+	831	-	GO:0001913;GO:0005886;GO:0006955;GO:0030101;GO:0042267;GO:0042271;GO:0046703;	-	-	-	-	-	-	-
ENSBTAG00000054302	67.3255	128.331	6.32006	0.0492482	-4.34379	0.000767447	0.00710007	11	72478712	72485928	-	4651	TCF23	GO:0010628;GO:0046697;GO:0046983;GO:0046983;	-	-	-	-	transcription factor 23 [Source:HGNCSymbol;Acc:HGNC:18602]	-	-
ENSBTAG00000050233	2332.72	4158.34	507.087	0.121944	-3.0357	0.000776692	0.00715626	X	106059230	106203095	+	4410	PRRG1	GO:0005509;GO:0005509;GO:0005576;GO:0005576;GO:0016020;GO:0016021;	-	-	-	-	Bos taurus proline rich and Gla domain 1 (PRRG1),mRNA. [Source:RefSeq mRNA;Acc:NM_001105640]	-	-
ENSBTAG00000040387	14.4081	25.686	3.13016	0.121862	-3.03668	0.000810558	0.00742285	4	105683193	105683751	+	444	-	-	-	-	-	-	T cell receptor beta variable 5-5 [Source:NCBIgene;Acc:783945]	-	-
ENSBTAG00000049726	37.5638	62.043	13.0847	0.210897	-2.24539	0.000822621	0.00751047	18	51832657	51834810	+	2154	SRRM5	-	-	-	-	-	serine/arginine repetitive matrix 5 [Source:NCBIgene;Acc:101902518]	-	-
ENSBTAG00000005685	57.2166	100.019	14.4137	0.144109	-2.79476	0.000829519	0.00755989	18	35040304	35051023	+	2012	HSD11B2	GO:0007565;GO:0016491;GO:0016491;GO:0055114;	K00071	EC:1.1.1.-	-	-	hydroxysteroid 11-beta dehydrogenase 2 [Source:VGNCSymbol;Acc:VGNC:29967]	282434	O77667
ENSBTAG00000031503	11.8338	20.9906	2.67711	0.127539	-2.97099	0.000835825	0.00760429	5	56205859	56208161	+	991	NDUFA4L2	GO:0004129;GO:0005751;GO:0022900;GO:1902600;	K03948	-	NOG27351	S	Bos taurus NDUFA4, mitochondrial complex associatedlike 2 (NDUFA4L2), mRNA. [Source:RefSeqmRNA;Acc:NM_001113305]	613541	Q3SZ44
ENSBTAG00000023718	91.5773	162.277	20.8773	0.128652	-2.95846	0.000851698	0.00772129	1	3183412	3197291	-	605	MRAP	GO:0016020;GO:0016021;	-	-	-	-	melanocortin 2 receptor accessory protein[Source:VGNC Symbol;Acc:VGNC:56234]	-	-
ENSBTAG00000020990	161.9	276.535	47.2638	0.170914	-2.54866	0.000856482	0.00775298	1	116847497	116879544	+	1845	P2RY14	GO:0004930;GO:0004930;GO:0004930;GO:0005886;GO:0007165;GO:0007186;GO:0007186;GO:0007186;GO:0007186;GO:0016020;GO:0016021;GO:0016021;GO:0016021;GO:0035589;GO:0045028;GO:0045028;GO:0045028;	K04299	-	NOG149084	S	Bos taurus purinergic receptor P2Y14 (P2RY14),mRNA. [Source:RefSeq mRNA;Acc:NM_001077009]	767936	Q3SX17
ENSBTAG00000036113	10.1578	18.691	1.62471	0.086925	-3.52409	0.000859079	0.0077687	17	71816210	71864794	+	2520	RSPH14	GO:0005515;GO:0000166;GO:0001664;GO:0003924;GO:0003924;GO:0005525;GO:0005525;GO:0005834;GO:0007165;GO:0007165;GO:0007186;GO:0007188;GO:0007188;GO:0019001;GO:0031683;GO:0031683;	-	-	-	-	radial spoke head 14 homolog [Source:VGNCSymbol;Acc:VGNC:34183]	616270	Q29RU5
ENSBTAG00000007485	121.219	203.394	39.0445	0.191965	-2.38108	0.000874777	0.00787911	11	87587451	87637666	-	3496	GRHL1	GO:0000978;GO:0001228;GO:0002934;GO:0003700;GO:0003700;GO:0005634;GO:0005634;GO:0005634;GO:0005654;GO:0005794;GO:0005829;GO:0006357;GO:0006357;GO:0008544;GO:0031490;GO:0042803;GO:0043231;GO:0043565;GO:0043565;GO:0043565;GO:0044212;GO:0044212;GO:0045616;GO:0045944;GO:0061436;	K09275	-	NOG241458	-	Bos taurus grainyhead like transcription factor 1(GRHL1), mRNA. [Source:RefSeq mRNA;Acc:NM_001076450]	617248	Q0VCW0
ENSBTAG00000025767	11.8352	23.01	0.660393	0.0287002	-5.12279	0.000895133	0.00803041	7	5669911	5676371	+	1517	-	GO:0016020;GO:0016021;	-	-	-	-	transmembrane protein 221 [Source:NCBIgene;Acc:506272]	506272	-
ENSBTAG00000012307	57.3066	95.0297	19.5835	0.206078	-2.27874	0.000920728	0.00822733	24	22130833	22449938	-	5728	DTNA	GO:0008270;GO:0008270;GO:0005737;GO:0008270;GO:0008270;GO:0046872;GO:0008270;GO:0032991;GO:0008270;GO:0008270;GO:0008270;GO:0008270;GO:0046872;	-	-	NOG251970	-	dystrobrevin alpha [Source:VGNCSymbol;Acc:VGNC:28231]	541153	E1BMA8
ENSBTAG00000050691	13.3538	26.0116	0.69593	0.0267546	-5.22407	0.000943933	0.00840237	3	106544060	106584726	-	1218	BMP8A	GO:0005125;GO:0005160;GO:0005576;GO:0005615;GO:0008083;GO:0008083;GO:0008083;GO:0010469;GO:0010862;GO:0030509;GO:0042981;GO:0043408;GO:0048468;GO:0060395;GO:0070700;	-	-	-	-	Bos taurus bone morphogenetic protein 8a (BMP8A),mRNA. [Source:RefSeq mRNA;Acc:NM_001206869]	-	-
ENSBTAG00000004954	43.0063	70.7252	15.2874	0.216151	-2.20989	0.00102266	0.00895953	14	24946881	25258596	-	3817	TOX	GO:0003677;GO:0005634;GO:0030098;GO:0032825;GO:0048535;GO:0048541;	-	-	NOG284736	-	Bos taurus thymocyte selection associated highmobility group box (TOX), mRNA. [Source:RefSeqmRNA;Acc:NM_001102096]	525888	A6QLA9
ENSBTAG00000018833	43.1624	77.5706	8.75429	0.112856	-3.14745	0.0010246	0.00896039	17	64019338	64092372	+	3282	SVOP	GO:0016020;GO:0016021;GO:0016021;GO:0016021;GO:0022857;GO:0022857;GO:0030054;GO:0030672;GO:0031410;GO:0045202;GO:0055085;GO:0055085;GO:0016020;GO:0016021;GO:0016021;GO:0016021;GO:0022857;GO:0022857;GO:0030054;GO:0030672;GO:0031410;GO:0045202;GO:0055085;GO:0055085;	-	-	COG0477	G	Bos taurus SV2 related protein (SVOP), mRNA.[Source:RefSeq mRNA;Acc:NM_001075441]	510256	Q1JP63
ENSBTAG00000031625	8.87138	16.3509	1.39186	0.0851244	-3.55428	0.00105755	0.00918632	13	55005743	55010024	+	2290	HRH3	GO:0001505;GO:0001505;GO:0004930;GO:0004930;GO:0004930;GO:0004930;GO:0004969;GO:0004969;GO:0004993;GO:0005887;GO:0007165;GO:0007186;GO:0007186;GO:0007186;GO:0007187;GO:0007197;GO:0007268;GO:0014050;GO:0014061;GO:0014063;GO:0016020;GO:0016021;GO:0016021;GO:0016021;GO:0016907;GO:0030425;GO:0030594;GO:0050890;GO:0098664;	-	-	-	-	histamine receptor H3 [Source:VGNCSymbol;Acc:VGNC:29955]	-	-
ENSBTAG00000005716	11.675	22.9936	0.356469	0.015503	-6.01131	0.00114249	0.00981548	3	14124443	14130828	+	1990	CRABP2	GO:0001972;GO:0001972;GO:0005634;GO:0005634;GO:0005737;GO:0005737;GO:0008289;GO:0008289;GO:0048385;GO:0048385;GO:0001972;GO:0001972;GO:0005634;GO:0005654;GO:0005737;GO:0005737;GO:0005829;GO:0008289;GO:0035115;GO:0042573;GO:0048385;GO:0048672;	K17289	-	-	-	cellular retinoic acid binding protein 2[Source:VGNC Symbol;Acc:VGNC:27686]	493998	Q5PXY7
ENSBTAG00000030505	5.97803	11.6081	0.347965	0.029976	-5.06005	0.00115616	0.0099141	18	55721186	55731888	-	2082	-	GO:0005328;GO:0005328;GO:0005886;GO:0006836;GO:0006836;GO:0015293;GO:0016020;GO:0016021;GO:0016021;GO:0016021;GO:0055085;	-	-	-	-	-	-	-
ENSBTAG00000018972	797.791	1358.24	237.337	0.174738	-2.51673	0.00117392	0.0100244	4	65704797	65758270	-	2412	GARS	GO:0000166;GO:0000166;GO:0004081;GO:0004812;GO:0004812;GO:0004820;GO:0004820;GO:0004820;GO:0004820;GO:0004820;GO:0005524;GO:0005524;GO:0005737;GO:0005737;GO:0005737;GO:0005739;GO:0005829;GO:0006418;GO:0006418;GO:0006418;GO:0006426;GO:0006426;GO:0006426;GO:0006426;GO:0015966;GO:0030141;GO:0030424;GO:0042802;GO:0046983;GO:0070062;GO:0070150;	K01880	EC:6.1.1.14	COG0423	J	Bos taurus glycyl-tRNA synthetase (GARS), mRNA.[Source:RefSeq mRNA;Acc:NM_001097566]	408010	A5D7A2
ENSBTAG00000054808	12008.1	21400.5	2615.73	0.122228	-3.03236	0.00123286	0.0104478	18	24023262	24026381	-	1714	-	GO:0046872;	-	-	-	-	-	-	-
ENSBTAG00000053451	16.4427	30.8856	1.99971	0.0647456	-3.94907	0.00125809	0.0106296	3	106294530	106324412	+	1218	-	GO:0005125;GO:0005160;GO:0005576;GO:0005615;GO:0008083;GO:0008083;GO:0008083;GO:0010469;GO:0010862;GO:0030509;GO:0042981;GO:0043408;GO:0048468;GO:0060395;GO:0070700;	-	-	-	-	bone morphogenetic protein 8b [Source:NCBIgene;Acc:100296238]	-	-
ENSBTAG00000046768	30973.5	56052.5	5894.55	0.105161	-3.24932	0.00128026	0.0107787	4	76131287	76136846	-	2058	IGFBP1	GO:0001558;GO:0001558;GO:0005520;GO:0005520;GO:0005520;GO:0005576;GO:0005576;GO:0005576;GO:0005615;GO:0005615;GO:0005794;GO:0019838;GO:0031994;GO:0031994;GO:0031995;GO:0031995;GO:0043567;	-	-	-	-	insulin like growth factor binding protein 1[Source:VGNC Symbol;Acc:VGNC:30083]	282259	P24591
ENSBTAG00000025071	18.7118	30.774	6.64949	0.216075	-2.2104	0.00132737	0.0110925	7	79741698	80302099	+	10114	TENM2	GO:0005509;GO:0005887;GO:0007165;GO:0016021;GO:0005509;GO:0005887;GO:0007165;GO:0016021;GO:0005509;GO:0005887;GO:0007165;GO:0016021;GO:0005509;GO:0005887;GO:0007165;GO:0016021;GO:0005887;GO:0007165;GO:0016021;GO:0005887;GO:0005887;GO:0007157;GO:0007165;GO:0016020;GO:0016021;GO:0042803;GO:0043005;GO:0046982;GO:0048666;GO:0050839;GO:0005887;GO:0007165;GO:0016021;GO:0005887;GO:0007165;GO:0016021;GO:…	-	-	-	-	teneurin transmembrane protein 2 [Source:VGNCSymbol;Acc:VGNC:35742]	100138541	-
ENSBTAG00000003700	13.8302	24.6099	3.05059	0.123958	-3.01208	0.0014486	0.0118944	19	34214709	34270099	-	2242	SLC5A10	GO:0005412;GO:0005886;GO:0005886;GO:0006811;GO:0006814;GO:0016020;GO:0016020;GO:0016020;GO:0016021;GO:0016021;GO:0022857;GO:0022857;GO:0055085;GO:0055085;GO:1904659;GO:0016020;GO:0022857;GO:0055085;GO:0016020;GO:0022857;GO:0055085;	K14390	-	COG4146	R	Bos taurus solute carrier family 5 member 10(SLC5A10), mRNA. [Source:RefSeq mRNA;Acc:NM_001001442]	407227	Q6R4Q5
ENSBTAG00000010741	17.4492	28.9973	5.90102	0.203502	-2.29688	0.00147564	0.0120691	2	26734655	26750934	-	2112	KLHL41	GO:0005515;GO:0005634;GO:0005737;GO:0005737;GO:0005789;GO:0005789;GO:0005829;GO:0005856;GO:0005856;GO:0005886;GO:0016567;GO:0030239;GO:0031430;GO:0031430;GO:0031463;GO:0033017;GO:0033017;GO:0033017;GO:0035914;GO:0035914;GO:0035914;GO:0045214;GO:0045214;GO:0045661;GO:0045661;GO:0048741;GO:0048741;GO:2000291;GO:2000291;GO:2001014;GO:2001014;	K10473	-	NOG290520	-	Bos taurus kelch like family member 41 (KLHL41),mRNA. [Source:RefSeq mRNA;Acc:NM_001083377]	505794	A4FV78
ENSBTAG00000051341	14.4455	27.5702	1.32079	0.0479063	-4.38364	0.00148295	0.0121151	25	33728953	33736376	-	1575	FZD9	GO:0001503;GO:0004888;GO:0005515;GO:0005737;GO:0005886;GO:0005886;GO:0007166;GO:0007405;GO:0007611;GO:0009986;GO:0016020;GO:0016021;GO:0017147;GO:0030183;GO:0030501;GO:0031527;GO:0042803;GO:0042813;GO:0043524;GO:0046982;GO:0048471;GO:0071157;GO:0090263;GO:1904393;GO:1904394;GO:1990523;GO:2000179;	-	-	-	-	frizzled class receptor 9 [Source:HGNCSymbol;Acc:HGNC:4047]	-	-
ENSBTAG00000016113	109.204	201.524	16.8837	0.0837802	-3.57725	0.00151071	0.0122726	18	54837596	54846628	+	672	ELSPBP1	GO:0008201;GO:0009986;GO:0048240;	-	-	-	-	Bos taurus epididymal sperm binding protein 1(ELSPBP1), mRNA. [Source:RefSeq mRNA;Acc:NM_001192558]	522297	E1B9P4
ENSBTAG00000024195	12.5929	24.274	0.911774	0.0375617	-4.73459	0.00151896	0.0123285	3	92211535	92220923	+	621	LDLRAD1	GO:0005515;GO:0016020;GO:0016021;	-	-	-	-	Bos taurus low density lipoprotein receptor class Adomain containing 1 (LDLRAD1), mRNA. [Source:RefSeqmRNA;Acc:NM_001191198]	784181	E1BLZ7
ENSBTAG00000019587	9.79379	17.5183	2.06926	0.11812	-3.08168	0.00162612	0.0130748	14	38154415	38185904	+	1813	PI15	GO:0005576;GO:0005576;GO:0005615;	-	-	-	-	Bos taurus peptidase inhibitor 15 (PI15), mRNA.[Source:RefSeq mRNA;Acc:NM_001192742]	532863	G5E5M9
ENSBTAG00000009155	12.7554	25.5107	0	0	-Inf	0.00177728	0.0140402	22	11975410	12063392	-	8565	SCN5A	GO:0001518;GO:0005216;GO:0005248;GO:0006811;GO:0006814;GO:0016020;GO:0055085;GO:0001518;GO:0001518;GO:0001518;GO:0001518;GO:0002027;GO:0005216;GO:0005216;GO:0005244;GO:0005248;GO:0005248;GO:0005248;GO:0005272;GO:0005886;GO:0005886;GO:0006811;GO:0006811;GO:0006811;GO:0006814;GO:0006814;GO:0006814;GO:0016020;GO:0016020;GO:0016020;GO:0016021;GO:0019228;GO:0030424;GO:0034765;GO:0035725;GO:0055085;GO:…	K04838	-	-	-	Bos taurus sodium voltage-gated channel alphasubunit 5 (SCN5A), mRNA. [Source:RefSeqmRNA;Acc:NM_174458]	282061	Q8WMP8
ENSBTAG00000018773	370.959	602.198	139.721	0.232019	-2.10769	0.00183374	0.0144169	5	30923412	30930391	+	2615	RND1	GO:0000166;GO:0003924;GO:0003924;GO:0003924;GO:0005102;GO:0005525;GO:0005525;GO:0005525;GO:0005525;GO:0005622;GO:0005737;GO:0005737;GO:0005856;GO:0005886;GO:0005886;GO:0005886;GO:0005912;GO:0005938;GO:0007015;GO:0007015;GO:0007162;GO:0007264;GO:0007264;GO:0007266;GO:0008360;GO:0015629;GO:0016020;GO:0016322;GO:0019901;GO:0030334;GO:0030950;GO:0032153;GO:0032956;GO:0043231;GO:0043231;GO:0051017;GO:…	K07531	-	COG1100	R	Bos taurus Rho family GTPase 1 (RND1), mRNA.[Source:RefSeq mRNA;Acc:NM_001046016]	508869	Q2HJ68
ENSBTAG00000020198	8.94347	16.1656	1.7213	0.106479	-3.23136	0.00202083	0.0155567	25	606827	617065	+	2065	METRN	GO:0010001;GO:0050772;GO:0005615;GO:0010001;GO:0010001;GO:0010001;GO:0050772;GO:0050772;GO:0050772;	-	-	-	-	meteorin, glial cell differentiation regulator[Source:VGNC Symbol;Acc:VGNC:31398]	515528	A6QQ42
ENSBTAG00000012943	335.972	626.058	45.8861	0.0732936	-3.77017	0.00203996	0.0156564	7	61073587	61186881	+	3317	PPARGC1B	GO:0001503;GO:0003676;GO:0003712;GO:0003712;GO:0005634;GO:0006355;GO:0006390;GO:0007015;GO:0008134;GO:0010694;GO:0016592;GO:0030331;GO:0030331;GO:0030374;GO:0030520;GO:0034614;GO:0042327;GO:0045672;GO:0045780;GO:0045892;GO:0045893;GO:0045944;GO:0050682;GO:0060346;GO:0120162;GO:0003676;GO:0003676;GO:0003712;GO:0003712;GO:0003712;GO:0003723;GO:0005634;GO:0005739;GO:0008134;GO:0008134;GO:0008134;GO:…	K17962	-	-	-	PPARG coactivator 1 beta [Source:VGNCSymbol;Acc:VGNC:33185]	514750	-
ENSBTAG00000010947	51.1292	96.1813	6.07718	0.0631847	-3.98428	0.00204611	0.0156903	28	14786778	14882678	+	2410	PHYHIPL	GO:0005515;GO:0005515;GO:0005515;	-	-	NOG81522	S	phytanoyl-CoA 2-hydroxylase interacting proteinlike [Source:VGNC Symbol;Acc:VGNC:32851]	780878	Q32L96
ENSBTAG00000013176	532.885	949.193	116.577	0.122817	-3.02542	0.00218682	0.0165515	9	102645195	102803012	+	3117	SMOC2	GO:0005509;GO:0005509;GO:0005509;GO:0005515;GO:0005539;GO:0005604;GO:0005614;GO:0005615;GO:0008201;GO:0010595;GO:0010811;GO:0030198;GO:0031012;GO:0035470;GO:0045743;GO:0045766;GO:0045931;GO:0071944;GO:1900748;GO:2000573;GO:2001028;GO:0005509;GO:0005515;GO:0005509;GO:0005509;GO:0005515;	-	-	-	-	Bos taurus SPARC related modular calcium binding 2(SMOC2), mRNA. [Source:RefSeq mRNA;Acc:NM_001098134]	-	-
ENSBTAG00000020600	19.8754	31.9211	7.82966	0.245281	-2.02749	0.00226694	0.0170186	29	45039827	45049329	+	1135	RHOD	GO:0000166;GO:0003924;GO:0003924;GO:0003924;GO:0005525;GO:0005525;GO:0005525;GO:0005525;GO:0005525;GO:0005622;GO:0005737;GO:0005886;GO:0005938;GO:0006605;GO:0007015;GO:0007264;GO:0007264;GO:0007266;GO:0008360;GO:0016477;GO:0019901;GO:0019901;GO:0030032;GO:0030334;GO:0030335;GO:0030950;GO:0032153;GO:0032956;GO:0043231;GO:0045785;GO:0048041;GO:0051017;GO:0051017;GO:0051893;GO:2000249;	K07530	-	-	-	Bos taurus ras homolog family member D (RHOD),mRNA. [Source:RefSeq mRNA;Acc:NM_001192338]	512924	F1N7C7
ENSBTAG00000050783	8.89895	16.406	1.39186	0.0848383	-3.55914	0.0023036	0.0172324	8	112226820	112304902	-	1982	SNTG2	GO:0005198;GO:0005515;GO:0005198;GO:0005515;GO:0030165;GO:0097109;GO:0005198;GO:0005515;GO:0005198;GO:0005515;GO:0005198;	-	-	-	-	syntrophin gamma 2 [Source:HGNCSymbol;Acc:HGNC:13741]	-	-
ENSBTAG00000017188	504.03	873.468	134.593	0.15409	-2.69815	0.0023764	0.0176607	13	6817156	6909116	+	2679	ISM1	GO:0016525;	-	-	-	-	Bos taurus isthmin 1 (ISM1), mRNA. [Source:RefSeqmRNA;Acc:NM_001163935]	506902	-
ENSBTAG00000000703	46.2414	89.8226	2.6601	0.0296151	-5.07752	0.0025097	0.0184614	11	45551844	45607498	+	3087	ST6GAL2	GO:0003824;GO:0003824;GO:0003835;GO:0003835;GO:0005794;GO:0005975;GO:0005975;GO:0006486;GO:0006486;GO:0008373;GO:0008373;GO:0016020;GO:0016021;GO:0016740;GO:0016757;GO:0032580;GO:0097503;GO:0003824;GO:0003835;GO:0005975;GO:0006486;GO:0008373;GO:0008373;GO:0009311;	K00779	EC:2.4.99.1	NOG249416	-	Bos taurus ST6 beta-galactoside alpha-2,6-sialyltransferase 2 (ST6GAL2), mRNA. [Source:RefSeqmRNA;Acc:NM_001008668]	493992	A5D7T4
ENSBTAG00000020213	10.7533	18.8294	2.67711	0.142177	-2.81424	0.00252029	0.0185289	7	69101530	69116298	+	2482	NIPAL4	GO:0015095;GO:0015095;GO:0015693;GO:0015693;GO:0015693;GO:0015693;GO:0016020;GO:0016021;GO:0016021;GO:0016021;GO:1903830;	K22733	-	-	-	NIPA like domain containing 4 [Source:VGNCSymbol;Acc:VGNC:32084]	532275	-
ENSBTAG00000018295	1769.41	2986.72	552.098	0.184851	-2.43556	0.00263769	0.0191764	13	38561341	38592220	+	3792	SEC23B	GO:0006886;GO:0006888;GO:0008270;GO:0030127;GO:0090114;GO:0006886;GO:0006888;GO:0008270;GO:0030127;GO:0090114;GO:0006886;GO:0006888;GO:0008270;GO:0030127;GO:0090114;GO:0000139;GO:0003400;GO:0005096;GO:0005515;GO:0005737;GO:0005783;GO:0005783;GO:0005783;GO:0005789;GO:0005829;GO:0006886;GO:0006886;GO:0006888;GO:0006888;GO:0007030;GO:0008270;GO:0008270;GO:0008270;GO:0008360;GO:0012505;GO:0012507;GO:…	K14006	-	COG5047	U	Sec23 homolog B, coat complex II component[Source:VGNC Symbol;Acc:VGNC:34411]	535071	Q3SZN2
ENSBTAG00000021407	59.5248	119.05	0	0	-Inf	0.00267848	0.0194104	25	2582886	2587864	+	2097	-	GO:0004197;GO:0006508;GO:0008234;GO:0004197;GO:0004197;GO:0005737;GO:0006508;GO:0006508;GO:0006915;GO:0008234;GO:0008234;GO:0008630;GO:0097153;	-	-	-	-	-	-	-
ENSBTAG00000000062	93.1398	150.936	35.344	0.234166	-2.0944	0.00276356	0.0199071	10	11993897	12010945	-	2543	RASL12	GO:0000166;GO:0003924;GO:0003924;GO:0005525;GO:0005525;GO:0005525;GO:0007165;GO:0007165;GO:0016020;GO:0016020;	K07854	-	-	-	Bos taurus RAS like family 12 (RASL12), mRNA.[Source:RefSeq mRNA;Acc:NM_001076933]	614252	Q08E00
ENSBTAG00000010103	18.2498	29.5021	6.99746	0.237185	-2.07592	0.00287255	0.0205204	10	43826973	43944784	-	3425	TRIM9	GO:0004842;GO:0004842;GO:0004842;GO:0005515;GO:0005622;GO:0005737;GO:0005856;GO:0008021;GO:0008270;GO:0008270;GO:0016567;GO:0016740;GO:0030054;GO:0030425;GO:0031410;GO:0035544;GO:0035544;GO:0042995;GO:0043161;GO:0045202;GO:0046872;GO:0004842;GO:0004842;GO:0004842;GO:0005515;GO:0005622;GO:0005737;GO:0005829;GO:0008270;GO:0008270;GO:0016567;GO:0019904;GO:0030425;GO:0035544;GO:0035544;GO:0042803;GO:…	K10649	-	NOG260378	-	Bos taurus tripartite motif containing 9 (TRIM9),mRNA. [Source:RefSeq mRNA;Acc:NM_001076537]	767615	Q29RQ5
ENSBTAG00000020348	11.1621	19.2906	3.03358	0.157256	-2.66881	0.00293088	0.0208546	11	2263560	2277825	-	1143	ASTL	GO:0004222;GO:0004222;GO:0004222;GO:0004222;GO:0004222;GO:0005737;GO:0005886;GO:0005886;GO:0006508;GO:0006508;GO:0006508;GO:0006508;GO:0007155;GO:0008233;GO:0008233;GO:0008233;GO:0008237;GO:0008237;GO:0008237;GO:0008270;GO:0008270;GO:0009566;GO:0010954;GO:0016787;GO:0046872;GO:0060468;GO:0060468;GO:0060473;GO:0060473;GO:0070001;GO:0070002;GO:2000360;GO:2000360;	K08778	EC:3.4.-.-	-	-	astacin like metalloendopeptidase [Source:VGNCSymbol;Acc:VGNC:26226]	511079	-
ENSBTAG00000012594	360.405	576.689	144.12	0.249909	-2.00052	0.00315156	0.0221456	1	1390803	1455219	-	1463	MRPS6	GO:0003735;GO:0003735;GO:0003735;GO:0003735;GO:0005739;GO:0005743;GO:0005763;GO:0005763;GO:0005840;GO:0005840;GO:0005840;GO:0006412;GO:0006412;GO:0019843;GO:0019843;GO:0032543;GO:0070181;GO:0003735;GO:0005763;GO:0005840;GO:0006412;GO:0019843;	-	-	-	-	Bos taurus mitochondrial ribosomal protein S6(MRPS6), mRNA. [Source:RefSeq mRNA;Acc:NM_001040584]	-	-
ENSBTAG00000008159	12.2435	20.9834	3.50364	0.166971	-2.58233	0.00315978	0.0221861	9	81316749	81361312	+	934	ZC2HC1B	GO:0046872;	-	-	NOG237524	-	Bos taurus zinc finger C2HC-type containing 1B(ZC2HC1B), mRNA. [Source:RefSeq mRNA;Acc:NM_001077063]	768003	Q32KN7
ENSBTAG00000011548	6.9279	12.856	0.999854	0.0777736	-3.68457	0.00339329	0.0233802	3	28641073	28658760	+	2271	AMPD1	GO:0003876;GO:0003876;GO:0009168;GO:0009168;GO:0019239;GO:0019239;GO:0032264;GO:0032264;	K01490	EC:3.5.4.6	-	-	Bos taurus adenosine monophosphate deaminase 1(AMPD1), mRNA. [Source:RefSeq mRNA;Acc:NM_001100349]	512748	A6QPA7
ENSBTAG00000003222	559.115	1011.87	106.362	0.105114	-3.24997	0.00363871	0.0247501	4	15128694	15276513	-	2867	ASNS	GO:0004066;GO:0006529;GO:0004066;GO:0004066;GO:0005829;GO:0006529;GO:0006529;GO:0042149;GO:0043066;GO:0045931;GO:0000166;GO:0004066;GO:0004066;GO:0004066;GO:0004066;GO:0005524;GO:0005829;GO:0006529;GO:0006529;GO:0006529;GO:0006529;GO:0006541;GO:0008652;GO:0016874;GO:0042803;GO:0070981;	K01953	EC:6.3.5.4	COG0367	E	asparagine synthetase (glutamine-hydrolyzing)[Source:NCBI gene;Acc:514209]	514209	Q1LZA3
ENSBTAG00000008462	253.953	430.831	77.0741	0.178896	-2.48281	0.00370039	0.0250564	1	72861563	72862834	-	1272	FAM43A	GO:0005515;	-	-	-	-	family with sequence similarity 43 member A[Source:VGNC Symbol;Acc:VGNC:28813]	539374	E1BFN0
ENSBTAG00000009964	9.57485	16.8291	2.32064	0.137895	-2.85836	0.00400642	0.0266004	25	1761808	1764862	+	2008	DNASE1L2	GO:0000737;GO:0001942;GO:0003335;GO:0003677;GO:0004518;GO:0004519;GO:0004530;GO:0004536;GO:0004536;GO:0004536;GO:0005634;GO:0006308;GO:0006308;GO:0006308;GO:0006308;GO:0016787;	K11995	EC:3.1.21.-	NOG46375	-	Bos taurus deoxyribonuclease 1 like 2 (DNASE1L2),mRNA. [Source:RefSeq mRNA;Acc:NM_001105019]	787784	A5PJT8
ENSBTAG00000011434	510.944	835.669	186.22	0.222839	-2.16593	0.00422594	0.0276608	8	59956219	59974722	+	4130	NPR2	GO:0000166;GO:0001503;GO:0001653;GO:0004383;GO:0004383;GO:0004383;GO:0004383;GO:0004383;GO:0004672;GO:0004672;GO:0005524;GO:0005524;GO:0005525;GO:0005886;GO:0005886;GO:0005886;GO:0005887;GO:0005887;GO:0006182;GO:0006182;GO:0006182;GO:0006182;GO:0006468;GO:0006468;GO:0007165;GO:0007168;GO:0007168;GO:0007168;GO:0009190;GO:0009190;GO:0016020;GO:0016021;GO:0016021;GO:0016021;GO:0016829;GO:0016849;GO:…	K12324	EC:4.6.1.2	-	-	natriuretic peptide receptor 2 [Source:NCBIgene;Acc:281357]	281357	P46197
ENSBTAG00000005850	6.86394	13.076	0.65189	0.0498539	-4.32615	0.00428739	0.0279718	23	17008895	17013149	-	1401	DLK2	GO:0005509;GO:0005509;GO:0016020;GO:0016021;GO:0042803;GO:0045598;GO:0045746;GO:0045746;	-	-	NOG301288	-	Bos taurus delta like non-canonical Notch ligand 2(DLK2), mRNA. [Source:RefSeq mRNA;Acc:NM_001083494]	540262	A4FV93
ENSBTAG00000002707	734.478	1187.88	281.07	0.236614	-2.07939	0.0043454	0.0282381	10	20966510	20976590	+	4631	IPO4	GO:0000790;GO:0005515;GO:0006335;GO:0006336;GO:0006606;GO:0006886;GO:0008536;GO:0032991;GO:0005515;GO:0005737;GO:0006606;GO:0006607;GO:0006610;GO:0006886;GO:0006886;GO:0008139;GO:0008536;GO:0008536;GO:0008565;GO:0031965;GO:0034399;GO:0005515;GO:0006886;GO:0008536;	K20221	-	NOG249123	-	Bos taurus importin 4 (IPO4), mRNA. [Source:RefSeqmRNA;Acc:NM_001083661]	510372	A4IFB8
ENSBTAG00000015402	66.1643	131.668	0.660393	0.00501558	-7.63937	0.00454902	0.0292455	11	86232489	86365887	-	6528	GREB1	-	-	-	-	-	growth regulating estrogen receptor binding 1[Source:VGNC Symbol;Acc:VGNC:53640]	508204	-
ENSBTAG00000001829	709.821	1164.44	255.203	0.219164	-2.18992	0.00460786	0.0295502	13	54445511	54460268	-	2770	SLC17A9	GO:0005215;GO:0005215;GO:0016020;GO:0016021;GO:0016021;GO:0016021;GO:0016021;GO:0055085;GO:0055085;GO:0016021;GO:0055085;	K12303	-	COG0477	G	solute carrier family 17 member 9 [Source:VGNCSymbol;Acc:VGNC:34704]	518062	A6QPJ4
ENSBTAG00000000986	163.918	274.993	52.8436	0.192164	-2.37959	0.00469576	0.0300179	15	34963010	35011752	+	4412	USH1C	GO:0005515;GO:0007605;GO:0051015;GO:0000086;GO:0005515;GO:0005737;GO:0005829;GO:0005902;GO:0005903;GO:0007605;GO:0007605;GO:0007605;GO:0030507;GO:0034622;GO:0045177;GO:0045494;GO:0050953;GO:0050957;GO:0051015;GO:0051015;GO:1904106;GO:1904970;GO:0005515;GO:0007605;GO:0007605;GO:0051015;GO:0051015;	K21877	-	-	-	Bos taurus USH1 protein network component harmonin(USH1C), mRNA. [Source:RefSeq mRNA;Acc:NM_001035382]	530709	Q3MHQ0
ENSBTAG00000053899	30.0998	48.9386	11.2611	0.230107	-2.11962	0.00470927	0.0300936	25	2255137	2258401	+	2507	-	GO:0004252;GO:0006508;GO:0007283;	-	-	-	-	-	-	-
ENSBTAG00000050391	8.18926	16.0306	0.347965	0.0217063	-5.52574	0.00491449	0.0311785	10	22837377	22845743	+	2511	-	-	-	-	-	-	-	-	-
ENSBTAG00000046235	27.5047	45.4569	9.55247	0.210144	-2.25055	0.00491529	0.0311785	9	60999045	61016030	+	970	SRSF12	GO:0000381;GO:0000381;GO:0000381;GO:0000381;GO:0000395;GO:0000395;GO:0003676;GO:0003676;GO:0003723;GO:0003723;GO:0016607;GO:0045292;	-	-	-	-	serine and arginine rich splicing factor 12[Source:VGNC Symbol;Acc:VGNC:35300]	787762	G3MWK4
ENSBTAG00000051754	9.26445	17.816	0.712937	0.0400168	-4.64325	0.00535282	0.0333448	13	54676984	54677307	+	324	-	-	-	-	-	-	-	-	-
ENSBTAG00000018864	281.614	473.316	89.9115	0.189961	-2.39622	0.00544526	0.0337808	27	15119556	15165355	-	1640	CENPU	GO:0005634;GO:0005634;GO:0005634;GO:0005737;GO:0005815;GO:0005815;GO:0043009;	K11513	-	-	-	centromere protein U [Source:VGNCSymbol;Acc:VGNC:27186]	617866	-
ENSBTAG00000013422	13.9907	27.321	0.660393	0.0241717	-5.37054	0.00545156	0.0338083	21	3866347	4146441	-	3113	GABRB3	GO:0004888;GO:0004888;GO:0004890;GO:0004890;GO:0004890;GO:0004890;GO:0004890;GO:0005216;GO:0005216;GO:0005230;GO:0005230;GO:0005230;GO:0005886;GO:0005886;GO:0005886;GO:0005887;GO:0005887;GO:0006811;GO:0006811;GO:0006811;GO:0007165;GO:0007214;GO:0007268;GO:0007605;GO:0016020;GO:0016020;GO:0016020;GO:0016021;GO:0016021;GO:0016021;GO:0022851;GO:0022851;GO:0034220;GO:0034220;GO:0034220;GO:0042391;GO:…	K05181	-	-	-	Bos taurus gamma-aminobutyric acid type A receptorbeta3 subunit (GABRB3), mRNA. [Source:RefSeqmRNA;Acc:NM_001099380]	529593	A5D7U6
ENSBTAG00000001010	4.74099	9.48198	0	0	-Inf	0.00548867	0.0339801	18	4522898	4666475	-	3672	ADAMTS18	GO:0001654;GO:0004222;GO:0004222;GO:0006508;GO:0006508;GO:0008233;GO:0008233;GO:0008237;GO:0008237;GO:0090331;GO:0090331;	K08632	EC:3.4.24.-	-	-	Bos taurus ADAM metallopeptidase withthrombospondin type 1 motif 18 (ADAMTS18), mRNA.[Source:RefSeq mRNA;Acc:NM_001192486]	518395	-
ENSBTAG00000008793	4.74099	9.48198	0	0	-Inf	0.00548867	0.0339801	10	26351238	26385111	+	1020	RNASE1	GO:0003676;GO:0003676;GO:0003676;GO:0004518;GO:0004519;GO:0004522;GO:0004540;GO:0005515;GO:0005576;GO:0016787;GO:0090305;GO:0090501;GO:0090502;	K01168	EC:3.1.27.5	NOG40319	-	Bos taurus ribonuclease, RNase A family, 1(pancreatic) (RNASE1), mRNA. [Source:RefSeqmRNA;Acc:NM_001014386]	282340	P61823
ENSBTAG00000021435	180.792	297.692	63.8926	0.214627	-2.2201	0.0057667	0.0352065	5	109963621	109972823	+	2231	MAFF	GO:0000978;GO:0001228;GO:0001701;GO:0003677;GO:0003677;GO:0003677;GO:0003700;GO:0003700;GO:0003700;GO:0005634;GO:0005634;GO:0005634;GO:0005634;GO:0005634;GO:0005739;GO:0006355;GO:0006355;GO:0035914;GO:0043565;GO:0043565;GO:0045604;GO:0045604;GO:0045944;	K09037	-	NOG315640	-	Bos taurus MAF bZIP transcription factor F (MAFF),mRNA. [Source:RefSeq mRNA;Acc:NM_001103300]	617914	A7YY73
ENSBTAG00000019210	32.3128	54.9069	9.71861	0.177002	-2.49817	0.00598425	0.036265	20	65388705	65842986	-	3921	ADCY2	GO:0004016;GO:0005886;GO:0006171;GO:0009190;GO:0016849;GO:0035556;GO:0000166;GO:0004016;GO:0004016;GO:0004016;GO:0005737;GO:0005886;GO:0005886;GO:0005886;GO:0005887;GO:0006171;GO:0006171;GO:0007189;GO:0009190;GO:0009190;GO:0016020;GO:0016021;GO:0016829;GO:0016849;GO:0016849;GO:0035556;GO:0035556;	K08042	EC:4.6.1.1	-	-	adenylate cyclase 2 [Source:VGNCSymbol;Acc:VGNC:25643]	510708	-
ENSBTAG00000011894	25.5608	43.3672	7.75444	0.178809	-2.48351	0.00607198	0.036649	22	50803150	50809723	+	1460	C22H3orf62	-	-	-	NOG41131	-	chromosome 22 C3orf62 homolog [Source:VGNCSymbol;Acc:VGNC:49185]	508041	A6QPL9
ENSBTAG00000030173	141.309	230.058	52.5598	0.228463	-2.12997	0.00617155	0.0372127	19	55416033	55440784	+	6089	QRICH2	-	-	-	-	-	glutamine rich 2 [Source:VGNCSymbol;Acc:VGNC:33603]	530282	-
ENSBTAG00000032092	435.095	742.645	127.546	0.171746	-2.54165	0.00619145	0.0372829	18	32682891	32837077	-	3871	CDH11	GO:0000902;GO:0005509;GO:0005509;GO:0005509;GO:0005737;GO:0005886;GO:0005886;GO:0005886;GO:0005886;GO:0005886;GO:0005913;GO:0007043;GO:0007155;GO:0007155;GO:0007155;GO:0007156;GO:0007156;GO:0007156;GO:0008092;GO:0009986;GO:0016020;GO:0016020;GO:0016020;GO:0016021;GO:0016339;GO:0016342;GO:0021957;GO:0034332;GO:0042803;GO:0044331;GO:0045296;GO:0046872;GO:0098609;GO:0098609;GO:0098609;GO:0005509;GO:…	K06803	-	NOG301154	-	Bos taurus cadherin 11 (CDH11), mRNA.[Source:RefSeq mRNA;Acc:NM_001081624]	785475	A2VDQ6
ENSBTAG00000050355	18.3703	30.4192	6.32137	0.207808	-2.26667	0.00637358	0.0382013	13	10632108	10647980	-	617	-	GO:0000811;GO:0006260;GO:0000811;GO:0006260;	-	-	-	-	-	-	-
ENSBTAG00000006505	78.9326	134.278	23.5871	0.175658	-2.50916	0.00639448	0.038285	3	17115128	17117984	-	1122	S100A9	GO:0002523;GO:0005509;GO:0005615;GO:0005654;GO:0005737;GO:0005829;GO:0006914;GO:0006919;GO:0008017;GO:0008270;GO:0030054;GO:0030593;GO:0035606;GO:0035662;GO:0035821;GO:0045087;GO:0050544;GO:0050727;GO:0050729;GO:0050786;GO:0061844;GO:0070488;GO:2001244;GO:0005509;GO:0005509;GO:0008017;GO:0008017;GO:0008270;GO:0008270;GO:0035662;GO:0035662;GO:0045087;GO:0045087;GO:0046872;GO:0050544;GO:0050544;GO:…	K21128	-	-	-	S100 calcium binding protein A9 [Source:VGNCSymbol;Acc:VGNC:34247]	532569	P28783
ENSBTAG00000014465	1672.99	2791.04	554.938	0.198828	-2.33041	0.0066029	0.039276	25	35596139	35617193	-	4431	SERPINE1	GO:0004857;GO:0004867;GO:0004867;GO:0005576;GO:0005615;GO:0005615;GO:0005615;GO:0010466;GO:0010951;GO:0030414;GO:0035375;GO:0090399;	K03982	-	COG4826	O	serpin family E member 1 [Source:VGNCSymbol;Acc:VGNC:34476]	281375	P13909;A0A0M5L1T6
ENSBTAG00000012653	17.3229	32.994	1.65174	0.0500619	-4.32014	0.00673381	0.0398969	4	77025265	77117686	+	3897	CAMK2B	GO:0004672;GO:0004674;GO:0004683;GO:0005516;GO:0005524;GO:0006468;GO:0042802;GO:0042803;GO:0046777;GO:2001222;GO:0004672;GO:0004674;GO:0004683;GO:0005516;GO:0005524;GO:0006468;GO:0000166;GO:0004672;GO:0004672;GO:0004674;GO:0004674;GO:0004674;GO:0004683;GO:0004683;GO:0004683;GO:0004683;GO:0005516;GO:0005516;GO:0005516;GO:0005516;GO:0005524;GO:0005524;GO:0005524;GO:0005737;GO:0005737;GO:0005815;GO:…	K04515	EC:2.7.11.17	COG0515	T	calcium/calmodulin dependent protein kinase II beta[Source:VGNC Symbol;Acc:VGNC:26722]	525416	Q3MHJ9
ENSBTAG00000021015	4.68375	9.01953	0.347965	0.038579	-4.69604	0.00688335	0.0405832	26	46615113	46676281	-	3059	INSYN2	-	-	-	-	-	inhibitory synaptic factor 2A [Source:VGNCSymbol;Acc:VGNC:28775]	784700	F1MBD8
ENSBTAG00000048005	16.0828	29.47	2.69564	0.0914705	-3.45055	0.00733266	0.0425789	18	64048790	64061205	-	946	MGC157368	-	-	-	-	-	Bos taurus uncharacterized LOC789809 (MGC157368),mRNA. [Source:RefSeq mRNA;Acc:NM_001083801]	789809	A4IFS0
ENSBTAG00000051409	4.57022	8.79249	0.347965	0.0395753	-4.65926	0.00736688	0.0427639	23	16607203	16610447	+	885	-	GO:0017174;	-	-	-	-	-	-	-
ENSBTAG00000047059	192.085	313.143	71.0266	0.226818	-2.14039	0.00739182	0.0428261	16	80532691	80543813	-	516	TIMM17A	GO:0005654;GO:0005739;GO:0005739;GO:0005743;GO:0005743;GO:0005744;GO:0005744;GO:0005744;GO:0005744;GO:0006886;GO:0006886;GO:0008320;GO:0015031;GO:0015450;GO:0015450;GO:0030150;GO:0031305;GO:0031305;	K17795	-	-	-	translocase of inner mitochondrial membrane 17A[Source:VGNC Symbol;Acc:VGNC:49572]	509797	G3N1S8
ENSBTAG00000039080	17.7506	34.4844	1.01686	0.0294876	-5.08375	0.00781856	0.0447529	9	96475870	96569900	+	2821	SLC22A3	GO:0005215;GO:0016021;GO:0055085;GO:0005215;GO:0005215;GO:0015101;GO:0015101;GO:0015651;GO:0015651;GO:0015695;GO:0015695;GO:0015697;GO:0015697;GO:0015844;GO:0016020;GO:0016021;GO:0016021;GO:0016021;GO:0022857;GO:0022857;GO:0032098;GO:0051608;GO:0051615;GO:0055085;GO:0055085;	K08200	-	-	-	solute carrier family 22 member 3 [Source:VGNCSymbol;Acc:VGNC:34727]	535665	-
ENSBTAG00000018028	15.0101	24.0667	5.95357	0.247378	-2.01521	0.00795958	0.0452964	16	51299216	51327827	-	4074	TTLL10	GO:0006464;GO:0006464;	-	-	-	-	tubulin tyrosine ligase like 10 [Source:VGNCSymbol;Acc:VGNC:36490]	100336825	-
ENSBTAG00000047599	5.29017	9.86741	0.712937	0.0722517	-3.79082	0.00805216	0.0456989	4	65395787	65411689	-	2638	GHRHR	GO:0004888;GO:0004888;GO:0004930;GO:0004930;GO:0004930;GO:0005637;GO:0005640;GO:0005737;GO:0005886;GO:0005886;GO:0007165;GO:0007166;GO:0007166;GO:0007186;GO:0007186;GO:0007186;GO:0007189;GO:0007189;GO:0007595;GO:0008284;GO:0008284;GO:0008284;GO:0008340;GO:0008528;GO:0009986;GO:0016020;GO:0016020;GO:0016020;GO:0016021;GO:0016021;GO:0016021;GO:0016021;GO:0016021;GO:0016363;GO:0016520;GO:0016520;GO:…	K04584	-	-	-	Bos taurus growth hormone releasing hormonereceptor (GHRHR), mRNA. [Source:RefSeqmRNA;Acc:NM_181020]	281782	Q9TUJ0
ENSBTAG00000048237	8.74231	15.225	2.25959	0.148413	-2.75231	0.00845855	0.0473653	12	35378340	35406261	-	2793	FGF9	GO:0000122;GO:0001525;GO:0001649;GO:0001654;GO:0002053;GO:0002062;GO:0005104;GO:0005104;GO:0005576;GO:0005576;GO:0005615;GO:0005623;GO:0006606;GO:0007267;GO:0008083;GO:0008083;GO:0008083;GO:0008284;GO:0008284;GO:0008543;GO:0008543;GO:0008543;GO:0008543;GO:0008584;GO:0008584;GO:0010469;GO:0010628;GO:0030178;GO:0030238;GO:0030324;GO:0030326;GO:0030949;GO:0032927;GO:0042472;GO:0045880;GO:0048505;GO:…	K04358	-	-	-	fibroblast growth factor 9 [Source:VGNCSymbol;Acc:VGNC:53814]	613731	D8KXU9
ENSBTAG00000048649	49.5291	82.8505	16.2076	0.195625	-2.35384	0.00894555	0.0492335	29	48607620	48608798	-	1179	-	-	-	-	-	-	-	-	-
