# Supplementary material for: Effect of SLC16A1 on Hepatic Glucose Metabolism in Newborn and Post-Weaned Holstein Bulls
Source: Front Genet. 2022 May 17;13:811849. doi: 10.3389/fgene.2022.811849 (PMC9156795; doi:10.3389/fgene.2022.811849)
Supplement: Supplementary file 9 [file Table4.XLSX]

## Sheet: Sheet1
Table S4 Sequence of primers used to construct vectors.
Acession NO.	Primer	Primer sequence(5'-3')	Restriction enzyme	Anneaning temperature	Product size
NM_001037319.1	SLC16A1_Wild	F: tggcCTCGAGGAAAGCTATTTCATACAGCAGCT	XhoI	58℃	149bp
		R: gctaGCGGCCGCAACCACTGGGAATCAAAGGC	NotI
	SLC16A1_Mut	F: tggcCTCGAGGAAAGCTATTTCATACACGTCGA	XhoI	58℃	149bp
		R: gctaGCGGCCGCAACCACTGGGAATCAAAGGC	NotI
NC_037330.1	SLC16A1_Promoter	F: cggGGTACCCAGCCAGGGTCAAGAAAGTA	KpnI	61℃	2104bp
		R: ccgCTCGAGTGAACGGTGGAATGTAGGAG	XhoI
NM_001037319.1	SLC16A1_CDS	F: ATGCCACCAGCAGTTGGAGGT		64℃	1506bp
		R: TCAAACTGGACTCTCCGCCTCT
Note: Lowercase letters are protective bases; Underline indicates the cleavage site.
