# Supplementary material for: Effect of SLC16A1 on Hepatic Glucose Metabolism in Newborn and Post-Weaned Holstein Bulls
Source: Front Genet. 2022 May 17;13:811849. doi: 10.3389/fgene.2022.811849 (PMC9156795; doi:10.3389/fgene.2022.811849)
Supplement: Supplementary file 10 [file Table1.XLSX]

## Sheet: Sheet1
Table S1 Nutrient level of milk replacer (Dry matter basis).
Items	Level/%
Dry matter (air-dry basis)	94.46
Crude protein	26.49
Digested energy (MJ/kg)(1)	13.75
Ether extract	12.68
Coarse ash	4.95
Calcium	0.92
Phosphorus	1.92
Lysine	1.57
Threonine	1.28
Methionine	0.88
Essential amino acids	10.29
Non-essential amino acids	14.11
(1)Digested energy was a calculated value, and the other nutrient levels were measured values.
