# Supplementary material for: Effect of SLC16A1 on Hepatic Glucose Metabolism in Newborn and Post-Weaned Holstein Bulls
Source: Front Genet. 2022 May 17;13:811849. doi: 10.3389/fgene.2022.811849 (PMC9156795; doi:10.3389/fgene.2022.811849)
Supplement: Supplementary file 12 [file Table10.XLSX]

## Sheet: Sheet1
Table S10 GO categories related to hepatic development and metabolism.
GO_Categorie	GO_ID	Ontology	Gene_Number	Up_regulation	Down_regulation	Rich_factor	FDR	Up_Genes	Down_Genes
animal organ development	GO:0048513	biological process	144	100	44	0.0583942	0.0183179	ENSBTAG00000000085(CYP1A2),ENSBTAG00000000124(DHH),ENSBTAG00000000277(IL18),ENSBTAG00000000306(ITK),ENSBTAG00000000660(FAM83D),ENSBTAG00000001882(CD79A),ENSBTAG00000001936(PCK1),ENSBTAG00000002041(SASH3),ENSBTAG00000002117(KIF18A),ENSBTAG00000002144(ADRB2),ENSBTAG00000002227(LRIG3),ENSBTAG00000002240(GPR18),ENSBTAG00000002929(IRF4),ENSBTAG00000003207(SP5),ENSBTAG00000003234(HSD17B2),ENSBTAG000000…	ENSBTAG00000000128(FGF18),ENSBTAG00000001010(ADAMTS18),ENSBTAG00000003430(EPO),ENSBTAG00000004150(NRG1),ENSBTAG00000004386(SOCS1),ENSBTAG00000004555(LRP2),ENSBTAG00000004954(TOX),ENSBTAG00000007485(GRHL1),ENSBTAG00000008717(SERPINE2),ENSBTAG00000008842(JPH1),ENSBTAG00000009663(YBX3),ENSBTAG00000009749(USP2),ENSBTAG00000009964(DNASE1L2),ENSBTAG00000010741(KLHL41),ENSBTAG00000010820(WNT11),ENSBTAG0…
catabolic process	GO:0009056	biological process	111	90	21	0.0586061	0.0466894	ENSBTAG00000000011,ENSBTAG00000000085(CYP1A2),ENSBTAG00000000140(EPHX1),ENSBTAG00000000251(ALAD),ENSBTAG00000000660(FAM83D),ENSBTAG00000001488(OTC),ENSBTAG00000001514(ASB11),ENSBTAG00000001658(AKR1D1),ENSBTAG00000001936(PCK1),ENSBTAG00000002144(ADRB2),ENSBTAG00000002783(PCYOX1),ENSBTAG00000003039(PSMB8),ENSBTAG00000003632(CYP39A1),ENSBTAG00000003809(PLCD4),ENSBTAG00000003871(CYP2B6),ENSBTAG000000…	ENSBTAG00000002559(MIOX),ENSBTAG00000004150(NRG1),ENSBTAG00000004256(ODC1),ENSBTAG00000006505(S100A9),ENSBTAG00000008428(UPP1),ENSBTAG00000008717(SERPINE2),ENSBTAG00000009749(USP2),ENSBTAG00000009964(DNASE1L2),ENSBTAG00000010103(TRIM9),ENSBTAG00000011736(IGF2BP1),ENSBTAG00000015520(SLC11A1),ENSBTAG00000016881(ANPEP),ENSBTAG00000018295(SEC23B),ENSBTAG00000020263(TIMP4),ENSBTAG00000020406(GPC3),ENS…
regulation of multicellular organismal development	GO:2000026	biological process	91	61	30	0.0616531	0.0333844	ENSBTAG00000000095(CD274),ENSBTAG00000000277(IL18),ENSBTAG00000000588(CHODL),ENSBTAG00000001265(HRG),ENSBTAG00000001725(CXCL10),ENSBTAG00000002041(SASH3),ENSBTAG00000002144(ADRB2),ENSBTAG00000003255(CD4),ENSBTAG00000005120(TESPA1),ENSBTAG00000005198(FGF1),ENSBTAG00000005230(SHOX2),ENSBTAG00000005892(ZAP70),ENSBTAG00000006490(BOLA-DOA),ENSBTAG00000006882(IQGAP3),ENSBTAG00000007159(ESR1),ENSBTAG000…	ENSBTAG00000000128(FGF18),ENSBTAG00000004150(NRG1),ENSBTAG00000004386(SOCS1),ENSBTAG00000004555(LRP2),ENSBTAG00000004954(TOX),ENSBTAG00000005716(CRABP2),ENSBTAG00000007485(GRHL1),ENSBTAG00000007693(SLC45A3),ENSBTAG00000008717(SERPINE2),ENSBTAG00000009663(YBX3),ENSBTAG00000010741(KLHL41),ENSBTAG00000010820(WNT11),ENSBTAG00000010873(BHLHE23),ENSBTAG00000012139(SIX1),ENSBTAG00000012653(CAMK2B),ENSBT…
cell death	GO:0008219	biological process	89	62	27	0.0628088	0.0243033	ENSBTAG00000000095(CD274),ENSBTAG00000000735(BCL2A1),ENSBTAG00000001265(HRG),ENSBTAG00000002100(GZMM),ENSBTAG00000003971(E2F1),ENSBTAG00000004237(BTC),ENSBTAG00000004430(SGPP1),ENSBTAG00000004917(KLRK1),ENSBTAG00000004982(GPLD1),ENSBTAG00000005574(CLU),ENSBTAG00000006453(CD3G),ENSBTAG00000007159(ESR1),ENSBTAG00000007554(IFI6),ENSBTAG00000008099(CCR5),ENSBTAG00000008963(CIT),ENSBTAG00000009284(GLS…	ENSBTAG00000000042(PYCR1),ENSBTAG00000003222(ASNS),ENSBTAG00000003430(EPO),ENSBTAG00000004572(RNF183),ENSBTAG00000006255(MDM4),ENSBTAG00000006505(S100A9),ENSBTAG00000006820(FATE1),ENSBTAG00000009663(YBX3),ENSBTAG00000010820(WNT11),ENSBTAG00000010873(BHLHE23),ENSBTAG00000012139(SIX1),ENSBTAG00000013155(COL2A1),ENSBTAG00000013422(GABRB3),ENSBTAG00000015249(B4GALT1),ENSBTAG00000015362(BMP7),ENSBTAG0…
cell cycle	GO:0007049	biological process	88	73	15	0.0710824	0.000769472	ENSBTAG00000000638(CDT1),ENSBTAG00000000660(FAM83D),ENSBTAG00000000752(SGO1),ENSBTAG00000001631(KIFC1),ENSBTAG00000001862(PPP2R2B),ENSBTAG00000002117(KIF18A),ENSBTAG00000003971(E2F1),ENSBTAG00000004291(SEPT6),ENSBTAG00000004943(CCNA2),ENSBTAG00000005129(CEP55),ENSBTAG00000005456(TTK),ENSBTAG00000006882(IQGAP3),ENSBTAG00000007237(BUB1B),ENSBTAG00000007860(ASPM),ENSBTAG00000008088(KIF18B),ENSBTAG00…	ENSBTAG00000000986(USH1C),ENSBTAG00000003222(ASNS),ENSBTAG00000006255(MDM4),ENSBTAG00000008320(SEPT5),ENSBTAG00000008353(CDKN1A),ENSBTAG00000009749(USP2),ENSBTAG00000011434(NPR2),ENSBTAG00000013176(SMOC2),ENSBTAG00000015362(BMP7),ENSBTAG00000015437(NTMT1),ENSBTAG00000017251(SLC26A8),ENSBTAG00000019028(STOX1),ENSBTAG00000025462(GADD45B),ENSBTAG00000035072(SYCE1),ENSBTAG00000051341(FZD9)
transmembrane transport	GO:0055085	biological process	84	40	44	0.0653696	0.0132707	ENSBTAG00000000020(TRPV3),ENSBTAG00000001008(PRF1),ENSBTAG00000001599(SV2A),ENSBTAG00000001725(CXCL10),ENSBTAG00000002144(ADRB2),ENSBTAG00000003282(SLCO1A2),ENSBTAG00000003290(SLC9A7),ENSBTAG00000003749(KCNMB4),ENSBTAG00000004558(C10H15orf48),ENSBTAG00000006937(ABCA10),ENSBTAG00000008099(CCR5),ENSBTAG00000008125(KCNAB2),ENSBTAG00000008185(RTN2),ENSBTAG00000008294(KCNJ2),ENSBTAG00000008953(TAP1),E…	ENSBTAG00000000859(SLC38A1),ENSBTAG00000000910(SLC6A7),ENSBTAG00000001382(SLC26A9),ENSBTAG00000001781(TOMM40),ENSBTAG00000001829(SLC17A9),ENSBTAG00000001927(ATP6V1C2),ENSBTAG00000003074(SLC16A6),ENSBTAG00000003430(EPO),ENSBTAG00000003700(SLC5A10),ENSBTAG00000004515(KCNK1),ENSBTAG00000004555(LRP2),ENSBTAG00000006355(SLC30A2),ENSBTAG00000006731(SLC7A5),ENSBTAG00000007352(KCNC4),ENSBTAG00000007693(S…
programmed cell death	GO:0012501	biological process	84	58	26	0.0633962	0.0254238	ENSBTAG00000000095(CD274),ENSBTAG00000000735(BCL2A1),ENSBTAG00000001265(HRG),ENSBTAG00000003971(E2F1),ENSBTAG00000004237(BTC),ENSBTAG00000004430(SGPP1),ENSBTAG00000004917(KLRK1),ENSBTAG00000004982(GPLD1),ENSBTAG00000005574(CLU),ENSBTAG00000006453(CD3G),ENSBTAG00000007159(ESR1),ENSBTAG00000007554(IFI6),ENSBTAG00000008099(CCR5),ENSBTAG00000008963(CIT),ENSBTAG00000009284(GLS2),ENSBTAG00000010109(CDK…	ENSBTAG00000003222(ASNS),ENSBTAG00000003430(EPO),ENSBTAG00000004572(RNF183),ENSBTAG00000006255(MDM4),ENSBTAG00000006505(S100A9),ENSBTAG00000006820(FATE1),ENSBTAG00000009663(YBX3),ENSBTAG00000010820(WNT11),ENSBTAG00000010873(BHLHE23),ENSBTAG00000012139(SIX1),ENSBTAG00000013155(COL2A1),ENSBTAG00000013422(GABRB3),ENSBTAG00000015249(B4GALT1),ENSBTAG00000015362(BMP7),ENSBTAG00000018069(TNFSF15),ENSBTA…
apoptotic process	GO:0006915	biological process	82	57	25	0.0632716	0.0290087	ENSBTAG00000000095(CD274),ENSBTAG00000000735(BCL2A1),ENSBTAG00000001265(HRG),ENSBTAG00000003971(E2F1),ENSBTAG00000004237(BTC),ENSBTAG00000004430(SGPP1),ENSBTAG00000004917(KLRK1),ENSBTAG00000004982(GPLD1),ENSBTAG00000005574(CLU),ENSBTAG00000006453(CD3G),ENSBTAG00000007159(ESR1),ENSBTAG00000007554(IFI6),ENSBTAG00000008099(CCR5),ENSBTAG00000008963(CIT),ENSBTAG00000009284(GLS2),ENSBTAG00000010109(CDK…	ENSBTAG00000003222(ASNS),ENSBTAG00000003430(EPO),ENSBTAG00000004572(RNF183),ENSBTAG00000006255(MDM4),ENSBTAG00000006505(S100A9),ENSBTAG00000006820(FATE1),ENSBTAG00000009663(YBX3),ENSBTAG00000010820(WNT11),ENSBTAG00000012139(SIX1),ENSBTAG00000013155(COL2A1),ENSBTAG00000013422(GABRB3),ENSBTAG00000015249(B4GALT1),ENSBTAG00000015362(BMP7),ENSBTAG00000018069(TNFSF15),ENSBTAG00000020434(C18H19orf12),EN…
lipid metabolic process	GO:0006629	biological process	81	71	10	0.0795678	3.66779e-05	ENSBTAG00000000085(CYP1A2),ENSBTAG00000000124(DHH),ENSBTAG00000001021(CYP1A1),ENSBTAG00000001658(AKR1D1),ENSBTAG00000001936(PCK1),ENSBTAG00000003632(CYP39A1),ENSBTAG00000003809(PLCD4),ENSBTAG00000003871(CYP2B6),ENSBTAG00000003898(HMGCS2),ENSBTAG00000004303(SLC27A2),ENSBTAG00000004430(SGPP1),ENSBTAG00000004494(B4GALNT1),ENSBTAG00000004688(DHCR24),ENSBTAG00000004982(GPLD1),ENSBTAG00000005198(FGF1),…	ENSBTAG00000004386(SOCS1),ENSBTAG00000005716(CRABP2),ENSBTAG00000007693(SLC45A3),ENSBTAG00000016060(CREM),ENSBTAG00000021862(SLC27A3),ENSBTAG00000026461(CACNA1H),ENSBTAG00000038325(CES4A),ENSBTAG00000045498(SULT2B1),ENSBTAG00000046977(PLA2G2D5),ENSBTAG00000050181
cell cycle process	GO:0022402	biological process	74	65	9	0.0801733	8.04e-05	ENSBTAG00000000638(CDT1),ENSBTAG00000000660(FAM83D),ENSBTAG00000000752(SGO1),ENSBTAG00000001631(KIFC1),ENSBTAG00000002117(KIF18A),ENSBTAG00000003971(E2F1),ENSBTAG00000004291(SEPT6),ENSBTAG00000004943(CCNA2),ENSBTAG00000005129(CEP55),ENSBTAG00000005456(TTK),ENSBTAG00000006882(IQGAP3),ENSBTAG00000007237(BUB1B),ENSBTAG00000007860(ASPM),ENSBTAG00000008088(KIF18B),ENSBTAG00000008436(CDC25B),ENSBTAG000…	ENSBTAG00000000986(USH1C),ENSBTAG00000006255(MDM4),ENSBTAG00000008320(SEPT5),ENSBTAG00000008353(CDKN1A),ENSBTAG00000015362(BMP7),ENSBTAG00000015437(NTMT1),ENSBTAG00000019028(STOX1),ENSBTAG00000035072(SYCE1),ENSBTAG00000051341(FZD9)
regulation of cell death	GO:0010941	biological process	73	51	22	0.0636998	0.0387182	ENSBTAG00000000095(CD274),ENSBTAG00000000735(BCL2A1),ENSBTAG00000001265(HRG),ENSBTAG00000003971(E2F1),ENSBTAG00000004237(BTC),ENSBTAG00000004917(KLRK1),ENSBTAG00000004982(GPLD1),ENSBTAG00000005574(CLU),ENSBTAG00000006453(CD3G),ENSBTAG00000007159(ESR1),ENSBTAG00000007554(IFI6),ENSBTAG00000008099(CCR5),ENSBTAG00000009284(GLS2),ENSBTAG00000010109(CDK1),ENSBTAG00000010161(CCL21),ENSBTAG00000011003(IK…	ENSBTAG00000000042(PYCR1),ENSBTAG00000003222(ASNS),ENSBTAG00000003430(EPO),ENSBTAG00000004572(RNF183),ENSBTAG00000006255(MDM4),ENSBTAG00000006505(S100A9),ENSBTAG00000006820(FATE1),ENSBTAG00000009663(YBX3),ENSBTAG00000010820(WNT11),ENSBTAG00000010873(BHLHE23),ENSBTAG00000012139(SIX1),ENSBTAG00000013155(COL2A1),ENSBTAG00000013422(GABRB3),ENSBTAG00000015249(B4GALT1),ENSBTAG00000015362(BMP7),ENSBTAG0…
organic acid metabolic process	GO:0006082	biological process	70	58	12	0.0865266	1.22484e-05	ENSBTAG00000000011,ENSBTAG00000000085(CYP1A2),ENSBTAG00000001488(OTC),ENSBTAG00000001658(AKR1D1),ENSBTAG00000001936(PCK1),ENSBTAG00000002783(PCYOX1),ENSBTAG00000003632(CYP39A1),ENSBTAG00000003871(CYP2B6),ENSBTAG00000004040(UGT2A1),ENSBTAG00000004303(SLC27A2),ENSBTAG00000004476(ADHFE1),ENSBTAG00000005287(CYP7A1),ENSBTAG00000005766(IL4I1),ENSBTAG00000006779(LDHD),ENSBTAG00000006991(ADH6),ENSBTAG000…	ENSBTAG00000000042(PYCR1),ENSBTAG00000003222(ASNS),ENSBTAG00000004256(ODC1),ENSBTAG00000005681(ME1),ENSBTAG00000005716(CRABP2),ENSBTAG00000006579(P4HA3),ENSBTAG00000006759(SUCLA2),ENSBTAG00000007693(SLC45A3),ENSBTAG00000018405(MARS),ENSBTAG00000018972(GARS),ENSBTAG00000021862(SLC27A3),ENSBTAG00000045498(SULT2B1)
regulation of programmed cell death	GO:0043067	biological process	70	49	21	0.0654818	0.0283392	ENSBTAG00000000095(CD274),ENSBTAG00000000735(BCL2A1),ENSBTAG00000001265(HRG),ENSBTAG00000003971(E2F1),ENSBTAG00000004237(BTC),ENSBTAG00000004917(KLRK1),ENSBTAG00000004982(GPLD1),ENSBTAG00000005574(CLU),ENSBTAG00000006453(CD3G),ENSBTAG00000007159(ESR1),ENSBTAG00000007554(IFI6),ENSBTAG00000008099(CCR5),ENSBTAG00000009284(GLS2),ENSBTAG00000010109(CDK1),ENSBTAG00000010161(CCL21),ENSBTAG00000011003(IK…	ENSBTAG00000003222(ASNS),ENSBTAG00000003430(EPO),ENSBTAG00000004572(RNF183),ENSBTAG00000006255(MDM4),ENSBTAG00000006505(S100A9),ENSBTAG00000006820(FATE1),ENSBTAG00000009663(YBX3),ENSBTAG00000010820(WNT11),ENSBTAG00000010873(BHLHE23),ENSBTAG00000012139(SIX1),ENSBTAG00000013155(COL2A1),ENSBTAG00000013422(GABRB3),ENSBTAG00000015249(B4GALT1),ENSBTAG00000015362(BMP7),ENSBTAG00000018069(TNFSF15),ENSBTA…
carboxylic acid metabolic process	GO:0019752	biological process	67	56	11	0.0917808	3.22151e-06	ENSBTAG00000000011,ENSBTAG00000000085(CYP1A2),ENSBTAG00000001488(OTC),ENSBTAG00000001658(AKR1D1),ENSBTAG00000001936(PCK1),ENSBTAG00000002783(PCYOX1),ENSBTAG00000003632(CYP39A1),ENSBTAG00000003871(CYP2B6),ENSBTAG00000004040(UGT2A1),ENSBTAG00000004303(SLC27A2),ENSBTAG00000004476(ADHFE1),ENSBTAG00000005287(CYP7A1),ENSBTAG00000005766(IL4I1),ENSBTAG00000006779(LDHD),ENSBTAG00000006991(ADH6),ENSBTAG000…	ENSBTAG00000000042(PYCR1),ENSBTAG00000003222(ASNS),ENSBTAG00000004256(ODC1),ENSBTAG00000005681(ME1),ENSBTAG00000005716(CRABP2),ENSBTAG00000006579(P4HA3),ENSBTAG00000006759(SUCLA2),ENSBTAG00000007693(SLC45A3),ENSBTAG00000018405(MARS),ENSBTAG00000018972(GARS),ENSBTAG00000021862(SLC27A3)
mitotic cell cycle	GO:0000278	biological process	63	56	7	0.0958904	1.9296e-06	ENSBTAG00000000638(CDT1),ENSBTAG00000000752(SGO1),ENSBTAG00000001631(KIFC1),ENSBTAG00000001862(PPP2R2B),ENSBTAG00000002117(KIF18A),ENSBTAG00000003971(E2F1),ENSBTAG00000004943(CCNA2),ENSBTAG00000005129(CEP55),ENSBTAG00000005456(TTK),ENSBTAG00000006882(IQGAP3),ENSBTAG00000007237(BUB1B),ENSBTAG00000008088(KIF18B),ENSBTAG00000008436(CDC25B),ENSBTAG00000008497(RGS14),ENSBTAG00000008758(KIF20A),ENSBTAG…	ENSBTAG00000000986(USH1C),ENSBTAG00000003222(ASNS),ENSBTAG00000008353(CDKN1A),ENSBTAG00000009749(USP2),ENSBTAG00000013176(SMOC2),ENSBTAG00000015362(BMP7),ENSBTAG00000019028(STOX1)
cellular lipid metabolic process	GO:0044255	biological process	61	55	6	0.0784062	0.00103268	ENSBTAG00000000085(CYP1A2),ENSBTAG00000001021(CYP1A1),ENSBTAG00000001936(PCK1),ENSBTAG00000003809(PLCD4),ENSBTAG00000003871(CYP2B6),ENSBTAG00000003898(HMGCS2),ENSBTAG00000004303(SLC27A2),ENSBTAG00000004430(SGPP1),ENSBTAG00000004494(B4GALNT1),ENSBTAG00000004982(GPLD1),ENSBTAG00000006991(ADH6),ENSBTAG00000008103(ALDH1A1),ENSBTAG00000008259(ACOD1),ENSBTAG00000008431(MOGAT1),ENSBTAG00000008779(ALOX15…	ENSBTAG00000004386(SOCS1),ENSBTAG00000005716(CRABP2),ENSBTAG00000007693(SLC45A3),ENSBTAG00000016060(CREM),ENSBTAG00000021862(SLC27A3),ENSBTAG00000046977(PLA2G2D5)
regulation of cell cycle	GO:0051726	biological process	61	51	10	0.0766332	0.0018623	ENSBTAG00000000638(CDT1),ENSBTAG00000000660(FAM83D),ENSBTAG00000003971(E2F1),ENSBTAG00000004943(CCNA2),ENSBTAG00000005456(TTK),ENSBTAG00000007237(BUB1B),ENSBTAG00000007860(ASPM),ENSBTAG00000008436(CDC25B),ENSBTAG00000008758(KIF20A),ENSBTAG00000008779(ALOX15B),ENSBTAG00000008963(CIT),ENSBTAG00000009035(CENPE),ENSBTAG00000009383(KIF11),ENSBTAG00000009618(NEK2),ENSBTAG00000009819(CDC20),ENSBTAG00000…	ENSBTAG00000003222(ASNS),ENSBTAG00000006255(MDM4),ENSBTAG00000008353(CDKN1A),ENSBTAG00000009749(USP2),ENSBTAG00000011434(NPR2),ENSBTAG00000013176(SMOC2),ENSBTAG00000015362(BMP7),ENSBTAG00000019028(STOX1),ENSBTAG00000025462(GADD45B),ENSBTAG00000051341(FZD9)
