# Supplementary material for: Effect of SLC16A1 on Hepatic Glucose Metabolism in Newborn and Post-Weaned Holstein Bulls
Source: Front Genet. 2022 May 17;13:811849. doi: 10.3389/fgene.2022.811849 (PMC9156795; doi:10.3389/fgene.2022.811849)
Supplement: Supplementary file 13 [file Table5.XLSX]

## Sheet: Sheet1
Table S5 Descriptive summary of RNA-seq reads.
Samples	Total_reads	Clean_reads	Map_Reads	Q30(％)
0W-1	42554302	39870862	36225321	90.54
0W-2	45546374	42782312	39617985	90.98
0W-3	48466878	45349362	41208527	90.31
9W-4	44750018	41344610	37942149	93.86
9W-5	47117876	43573460	40059904	93.9
9W-6	50833006	25401261	42742349	93.76
