# Supplementary material for: Effect of SLC16A1 on Hepatic Glucose Metabolism in Newborn and Post-Weaned Holstein Bulls
Source: Front Genet. 2022 May 17;13:811849. doi: 10.3389/fgene.2022.811849 (PMC9156795; doi:10.3389/fgene.2022.811849)
Supplement: Supplementary file 14 [file Table7.XLSX]

## Sheet: Sheet1
Table S7 Differential expression genes validation by qPCR.
Name	Base Mean_0W	Base Mean_9W	Log2FoldChange	Regulation
AHR	199.78	978.076	2.29	Up
CYP1A1	26.89	8389.64	8.29	Up
ADH4	185.5	11496	5.95	Up
CYP1A2	514.07	16507.7	5.01	Up
PCK1	8109.3	40900.6	2.33	Up
SLC16A1	3055.63	570.54	-2.42	Down
SLC16A6	2613.56	638.99	-2.03	Down
COX10	631.1	157.57	-2	Down
