# Supplementary material for: Effect of SLC16A1 on Hepatic Glucose Metabolism in Newborn and Post-Weaned Holstein Bulls
Source: Front Genet. 2022 May 17;13:811849. doi: 10.3389/fgene.2022.811849 (PMC9156795; doi:10.3389/fgene.2022.811849)
Supplement: Supplementary file 15 [file Table8.XLSX]

## Sheet: Sheet1
Table S8 Significantly enriched DEG Ontology clusters.
GO_Categorie	GO_ID	Ontology	Gene_Number	Up_regulation	Down_regulation	P_Value	Up_Genes	Down_Genes
external side of plasma membrane	GO:0009897	cellular component	46	40	6	4.3e-16	ENSBTAG00000000095(CD274),ENSBTAG00000001219,ENSBTAG00000001235(CD200R1L),ENSBTAG00000001725(CXCL10),ENSBTAG00000001882(CD79A),ENSBTAG00000003255(CD4),ENSBTAG00000004270(FCER2),ENSBTAG00000004580(MS4A1),ENSBTAG00000004917(KLRK1),ENSBTAG00000006452(CD3D),ENSBTAG00000006453(CD3G),ENSBTAG00000007927(SLAMF1),ENSBTAG00000008099(CCR5),ENSBTAG00000008332(ENPEP),ENSBTAG00000009266(CD226),ENSBTAG000000133…	ENSBTAG00000004555(LRP2),ENSBTAG00000004909(GP1BA),ENSBTAG00000008717(SERPINE2),ENSBTAG00000015249(B4GALT1),ENSBTAG00000016881(ANPEP),ENSBTAG00000024950(ACE)
cell surface	GO:0009986	cellular component	78	61	17	1.7e-15	ENSBTAG00000000095(CD274),ENSBTAG00000000964(FCRL5),ENSBTAG00000001219,ENSBTAG00000001235(CD200R1L),ENSBTAG00000001265(HRG),ENSBTAG00000001725(CXCL10),ENSBTAG00000001882(CD79A),ENSBTAG00000002096(FCGR3A),ENSBTAG00000003255(CD4),ENSBTAG00000004270(FCER2),ENSBTAG00000004291(SEPT6),ENSBTAG00000004580(MS4A1),ENSBTAG00000004917(KLRK1),ENSBTAG00000005891(FCRL1),ENSBTAG00000005947(PLAU),ENSBTAG000000064…	ENSBTAG00000001382(SLC26A9),ENSBTAG00000003430(EPO),ENSBTAG00000004555(LRP2),ENSBTAG00000004909(GP1BA),ENSBTAG00000008717(SERPINE2),ENSBTAG00000009226(SCUBE3),ENSBTAG00000010742(PKD2L1),ENSBTAG00000012628(SLC1A2),ENSBTAG00000015249(B4GALT1),ENSBTAG00000016113(ELSPBP1),ENSBTAG00000016864(LBP),ENSBTAG00000016881(ANPEP),ENSBTAG00000024950(ACE),ENSBTAG00000032092(CDH11),ENSBTAG00000047599(GHRHR),ENSB…
side of membrane	GO:0098552	cellular component	51	44	7	1.7e-11	ENSBTAG00000000095(CD274),ENSBTAG00000001219,ENSBTAG00000001235(CD200R1L),ENSBTAG00000001725(CXCL10),ENSBTAG00000001882(CD79A),ENSBTAG00000003255(CD4),ENSBTAG00000004270(FCER2),ENSBTAG00000004580(MS4A1),ENSBTAG00000004917(KLRK1),ENSBTAG00000005049(BLK),ENSBTAG00000006452(CD3D),ENSBTAG00000006453(CD3G),ENSBTAG00000007927(SLAMF1),ENSBTAG00000008099(CCR5),ENSBTAG00000008125(KCNAB2),ENSBTAG0000000833…	ENSBTAG00000004555(LRP2),ENSBTAG00000004909(GP1BA),ENSBTAG00000008717(SERPINE2),ENSBTAG00000015249(B4GALT1),ENSBTAG00000016881(ANPEP),ENSBTAG00000024950(ACE),ENSBTAG00000036113(RSPH14)
extracellular space	GO:0005615	cellular component	94	59	35	2.2e-09	ENSBTAG00000000095(CD274),ENSBTAG00000000124(DHH),ENSBTAG00000000277(IL18),ENSBTAG00000001219,ENSBTAG00000001557(CCL28),ENSBTAG00000001725(CXCL10),ENSBTAG00000002092(PI16),ENSBTAG00000002783(PCYOX1),ENSBTAG00000003408,ENSBTAG00000004237(BTC),ENSBTAG00000004261(SPON2),ENSBTAG00000004840(C1S),ENSBTAG00000004982(GPLD1),ENSBTAG00000005122(KNG1),ENSBTAG00000005198(FGF1),ENSBTAG00000005419(AOC1),ENSBTA…	ENSBTAG00000003430(EPO),ENSBTAG00000004150(NRG1),ENSBTAG00000006505(S100A9),ENSBTAG00000007392,ENSBTAG00000008717(SERPINE2),ENSBTAG00000009226(SCUBE3),ENSBTAG00000010820(WNT11),ENSBTAG00000013155(COL2A1),ENSBTAG00000013176(SMOC2),ENSBTAG00000013210(ADAMTS4),ENSBTAG00000014465(SERPINE1),ENSBTAG00000015249(B4GALT1),ENSBTAG00000015362(BMP7),ENSBTAG00000015750(AMN),ENSBTAG00000016864(LBP),ENSBTAG0000…
extracellular region	GO:0005576	cellular component	126	82	44	2.6e-08	ENSBTAG00000000095(CD274),ENSBTAG00000000124(DHH),ENSBTAG00000000277(IL18),ENSBTAG00000000667(APOL3),ENSBTAG00000001219,ENSBTAG00000001265(HRG),ENSBTAG00000001557(CCL28),ENSBTAG00000001725(CXCL10),ENSBTAG00000002092(PI16),ENSBTAG00000002783(PCYOX1),ENSBTAG00000003408,ENSBTAG00000004155(SPATA20),ENSBTAG00000004237(BTC),ENSBTAG00000004261(SPON2),ENSBTAG00000004840(C1S),ENSBTAG00000004982(GPLD1),ENS…	ENSBTAG00000000128(FGF18),ENSBTAG00000003430(EPO),ENSBTAG00000004150(NRG1),ENSBTAG00000006505(S100A9),ENSBTAG00000007392,ENSBTAG00000008026(OXT),ENSBTAG00000008717(SERPINE2),ENSBTAG00000008793(RNASE1),ENSBTAG00000009226(SCUBE3),ENSBTAG00000010578(IL17B),ENSBTAG00000010820(WNT11),ENSBTAG00000013155(COL2A1),ENSBTAG00000013176(SMOC2),ENSBTAG00000013210(ADAMTS4),ENSBTAG00000014465(SERPINE1),ENSBTAG00…
extracellular region part	GO:0044421	cellular component	101	65	36	3.4e-08	ENSBTAG00000000095(CD274),ENSBTAG00000000124(DHH),ENSBTAG00000000277(IL18),ENSBTAG00000001219,ENSBTAG00000001557(CCL28),ENSBTAG00000001725(CXCL10),ENSBTAG00000002092(PI16),ENSBTAG00000002783(PCYOX1),ENSBTAG00000003408,ENSBTAG00000004237(BTC),ENSBTAG00000004261(SPON2),ENSBTAG00000004840(C1S),ENSBTAG00000004982(GPLD1),ENSBTAG00000005122(KNG1),ENSBTAG00000005129(CEP55),ENSBTAG00000005198(FGF1),ENSBT…	ENSBTAG00000003430(EPO),ENSBTAG00000004150(NRG1),ENSBTAG00000006505(S100A9),ENSBTAG00000007392,ENSBTAG00000008717(SERPINE2),ENSBTAG00000009226(SCUBE3),ENSBTAG00000010820(WNT11),ENSBTAG00000013155(COL2A1),ENSBTAG00000013176(SMOC2),ENSBTAG00000013210(ADAMTS4),ENSBTAG00000014465(SERPINE1),ENSBTAG00000015249(B4GALT1),ENSBTAG00000015362(BMP7),ENSBTAG00000015750(AMN),ENSBTAG00000016864(LBP),ENSBTAG0000…
plasma membrane part	GO:0044459	cellular component	139	99	40	5.3e-08	ENSBTAG00000000020(TRPV3),ENSBTAG00000000095(CD274),ENSBTAG00000000621(CATSPERG),ENSBTAG00000000641(SKAP1),ENSBTAG00000001219,ENSBTAG00000001235(CD200R1L),ENSBTAG00000001725(CXCL10),ENSBTAG00000001882(CD79A),ENSBTAG00000002117(KIF18A),ENSBTAG00000002136(FCHO1),ENSBTAG00000002144(ADRB2),ENSBTAG00000002240(GPR18),ENSBTAG00000003255(CD4),ENSBTAG00000003282(SLCO1A2),ENSBTAG00000003749(KCNMB4),ENSBTAG…	ENSBTAG00000000859(SLC38A1),ENSBTAG00000001279(MPP2),ENSBTAG00000001382(SLC26A9),ENSBTAG00000001703(SYT13),ENSBTAG00000003074(SLC16A6),ENSBTAG00000003382(RIMS4),ENSBTAG00000004150(NRG1),ENSBTAG00000004515(KCNK1),ENSBTAG00000004555(LRP2),ENSBTAG00000004909(GP1BA),ENSBTAG00000007352(KCNC4),ENSBTAG00000008717(SERPINE2),ENSBTAG00000009155(SCN5A),ENSBTAG00000010742(PKD2L1),ENSBTAG00000011434(NPR2),ENS…
T cell receptor complex	GO:0042101	cellular component	7	7	0	6.4e-07	ENSBTAG00000000641(SKAP1),ENSBTAG00000005892(ZAP70),ENSBTAG00000006452(CD3D),ENSBTAG00000006453(CD3G),ENSBTAG00000015710(CD3E),ENSBTAG00000018367(CD6),ENSBTAG00000049108(TRAT1)	-
midbody	GO:0030496	cellular component	19	19	0	1.2e-05	ENSBTAG00000004291(SEPT6),ENSBTAG00000005129(CEP55),ENSBTAG00000007860(ASPM),ENSBTAG00000008758(KIF20A),ENSBTAG00000009035(CENPE),ENSBTAG00000009218(ANLN),ENSBTAG00000009618(NEK2),ENSBTAG00000009983(KIF23),ENSBTAG00000010109(CDK1),ENSBTAG00000012861(KIF4A),ENSBTAG00000013485(ZFYVE19),ENSBTAG00000013573(BIRC5),ENSBTAG00000014326(CDCA8),ENSBTAG00000016972(RAB11FIP4),ENSBTAG00000018806(PSRC1),ENSBTA…	-
kinesin complex	GO:0005871	cellular component	11	11	0	1.2e-05	ENSBTAG00000001631(KIFC1),ENSBTAG00000002117(KIF18A),ENSBTAG00000008088(KIF18B),ENSBTAG00000008758(KIF20A),ENSBTAG00000009035(CENPE),ENSBTAG00000009383(KIF11),ENSBTAG00000009983(KIF23),ENSBTAG00000012861(KIF4A),ENSBTAG00000013669(KIF22),ENSBTAG00000015280(KIF2C),ENSBTAG00000016726(KIF15)	-
monooxygenase activity	GO:0004497	molecular function	38	36	2	1.1e-22	ENSBTAG00000000085(CYP1A2),ENSBTAG00000001021(CYP1A1),ENSBTAG00000001658(AKR1D1),ENSBTAG00000003632(CYP39A1),ENSBTAG00000003871(CYP2B6),ENSBTAG00000005287(CYP7A1),ENSBTAG00000010841(FMO5),ENSBTAG00000012212(CYP26B1),ENSBTAG00000012972(CYP2U1),ENSBTAG00000013489(CYP27A1),ENSBTAG00000018240(CYP2S1),ENSBTAG00000018365(CYP2E1),ENSBTAG00000019460(MOXD1),ENSBTAG00000021118(CYP26A1),ENSBTAG00000021263(C…	ENSBTAG00000013481(CYP4A22),ENSBTAG00000014855(MICAL2)
oxidoreductase activity, acting on paired donors, with incorporation or reduction of molecular oxygen	GO:0016705	molecular function	42	39	3	5.2e-19	ENSBTAG00000000085(CYP1A2),ENSBTAG00000001021(CYP1A1),ENSBTAG00000001658(AKR1D1),ENSBTAG00000003632(CYP39A1),ENSBTAG00000003871(CYP2B6),ENSBTAG00000005287(CYP7A1),ENSBTAG00000010841(FMO5),ENSBTAG00000012212(CYP26B1),ENSBTAG00000012972(CYP2U1),ENSBTAG00000013489(CYP27A1),ENSBTAG00000014847(BBOX1),ENSBTAG00000015505(FADS2),ENSBTAG00000018240(CYP2S1),ENSBTAG00000018365(CYP2E1),ENSBTAG00000019460(MOX…	ENSBTAG00000006579(P4HA3),ENSBTAG00000013481(CYP4A22),ENSBTAG00000014855(MICAL2)
heme binding	GO:0020037	molecular function	37	33	4	1.8e-17	ENSBTAG00000000085(CYP1A2),ENSBTAG00000001021(CYP1A1),ENSBTAG00000001265(HRG),ENSBTAG00000003632(CYP39A1),ENSBTAG00000003871(CYP2B6),ENSBTAG00000005287(CYP7A1),ENSBTAG00000012212(CYP26B1),ENSBTAG00000012972(CYP2U1),ENSBTAG00000013489(CYP27A1),ENSBTAG00000018240(CYP2S1),ENSBTAG00000018365(CYP2E1),ENSBTAG00000020602(IDO1),ENSBTAG00000020980(CAT),ENSBTAG00000021118(CYP26A1),ENSBTAG00000021263(CYP4V2…	ENSBTAG00000013481(CYP4A22),ENSBTAG00000022613(CYCS),ENSBTAG00000023823,ENSBTAG00000055050(TPO)
tetrapyrrole binding	GO:0046906	molecular function	37	33	4	7.5e-17	ENSBTAG00000000085(CYP1A2),ENSBTAG00000001021(CYP1A1),ENSBTAG00000001265(HRG),ENSBTAG00000003632(CYP39A1),ENSBTAG00000003871(CYP2B6),ENSBTAG00000005287(CYP7A1),ENSBTAG00000012212(CYP26B1),ENSBTAG00000012972(CYP2U1),ENSBTAG00000013489(CYP27A1),ENSBTAG00000018240(CYP2S1),ENSBTAG00000018365(CYP2E1),ENSBTAG00000020602(IDO1),ENSBTAG00000020980(CAT),ENSBTAG00000021118(CYP26A1),ENSBTAG00000021263(CYP4V2…	ENSBTAG00000013481(CYP4A22),ENSBTAG00000022613(CYCS),ENSBTAG00000023823,ENSBTAG00000055050(TPO)
steroid hydroxylase activity	GO:0008395	molecular function	18	18	0	2.9e-16	ENSBTAG00000001021(CYP1A1),ENSBTAG00000003632(CYP39A1),ENSBTAG00000003871(CYP2B6),ENSBTAG00000005287(CYP7A1),ENSBTAG00000012972(CYP2U1),ENSBTAG00000018240(CYP2S1),ENSBTAG00000018365(CYP2E1),ENSBTAG00000023549(CYP2C19),ENSBTAG00000026501(MGC127055),ENSBTAG00000034106(CYP8B1),ENSBTAG00000037559,ENSBTAG00000037795(CYP2C87),ENSBTAG00000047815,ENSBTAG00000049120,ENSBTAG00000049496,ENSBTAG00000053354,E…	-
iron ion binding	GO:0005506	molecular function	38	35	3	2e-15	ENSBTAG00000000085(CYP1A2),ENSBTAG00000001021(CYP1A1),ENSBTAG00000003632(CYP39A1),ENSBTAG00000003871(CYP2B6),ENSBTAG00000005287(CYP7A1),ENSBTAG00000008216(RRM2),ENSBTAG00000008779(ALOX15B),ENSBTAG00000009725(AOX1),ENSBTAG00000012212(CYP26B1),ENSBTAG00000012972(CYP2U1),ENSBTAG00000013489(CYP27A1),ENSBTAG00000014847(BBOX1),ENSBTAG00000015449(PPEF2),ENSBTAG00000018240(CYP2S1),ENSBTAG00000018365(CYP2…	ENSBTAG00000002559(MIOX),ENSBTAG00000006579(P4HA3),ENSBTAG00000013481(CYP4A22)
oxidoreductase activity	GO:0016491	molecular function	88	74	14	2.6e-15	ENSBTAG00000000011,ENSBTAG00000000085(CYP1A2),ENSBTAG00000001021(CYP1A1),ENSBTAG00000001658(AKR1D1),ENSBTAG00000002783(PCYOX1),ENSBTAG00000003234(HSD17B2),ENSBTAG00000003632(CYP39A1),ENSBTAG00000003871(CYP2B6),ENSBTAG00000004476(ADHFE1),ENSBTAG00000004558(C10H15orf48),ENSBTAG00000004688(DHCR24),ENSBTAG00000005287(CYP7A1),ENSBTAG00000005419(AOC1),ENSBTAG00000005766(IL4I1),ENSBTAG00000006307(HSD17B…	ENSBTAG00000000042(PYCR1),ENSBTAG00000002559(MIOX),ENSBTAG00000005681(ME1),ENSBTAG00000005685(HSD11B2),ENSBTAG00000006579(P4HA3),ENSBTAG00000013481(CYP4A22),ENSBTAG00000014855(MICAL2),ENSBTAG00000015294(COX10),ENSBTAG00000022613(CYCS),ENSBTAG00000023823,ENSBTAG00000030334(AOC2),ENSBTAG00000031503(NDUFA4L2),ENSBTAG00000043553(GPX3),ENSBTAG00000055050(TPO)
arachidonic acid monooxygenase activity	GO:0008391	molecular function	11	11	0	7.9e-13	ENSBTAG00000003871(CYP2B6),ENSBTAG00000018240(CYP2S1),ENSBTAG00000018365(CYP2E1),ENSBTAG00000023549(CYP2C19),ENSBTAG00000037559,ENSBTAG00000037795(CYP2C87),ENSBTAG00000047815,ENSBTAG00000049120,ENSBTAG00000049496,ENSBTAG00000053354,ENSBTAG00000054237	-
arachidonic acid epoxygenase activity	GO:0008392	molecular function	11	11	0	7.9e-13	ENSBTAG00000003871(CYP2B6),ENSBTAG00000018240(CYP2S1),ENSBTAG00000018365(CYP2E1),ENSBTAG00000023549(CYP2C19),ENSBTAG00000037559,ENSBTAG00000037795(CYP2C87),ENSBTAG00000047815,ENSBTAG00000049120,ENSBTAG00000049496,ENSBTAG00000053354,ENSBTAG00000054237	-
catalytic activity	GO:0003824	molecular function	350	271	79	3.3e-10	ENSBTAG00000000011,ENSBTAG00000000085(CYP1A2),ENSBTAG00000000124(DHH),ENSBTAG00000000140(EPHX1),ENSBTAG00000000172(PFKFB1),ENSBTAG00000000251(ALAD),ENSBTAG00000000306(ITK),ENSBTAG00000000313(NUDT13),ENSBTAG00000001000(CA13),ENSBTAG00000001021(CYP1A1),ENSBTAG00000001143,ENSBTAG00000001488(OTC),ENSBTAG00000001631(KIFC1),ENSBTAG00000001658(AKR1D1),ENSBTAG00000001862(PPP2R2B),ENSBTAG00000001936(PCK1)…	ENSBTAG00000000042(PYCR1),ENSBTAG00000000062(RASL12),ENSBTAG00000000703(ST6GAL2),ENSBTAG00000001010(ADAMTS18),ENSBTAG00000001125(ADAMDEC1),ENSBTAG00000001927(ATP6V1C2),ENSBTAG00000002559(MIOX),ENSBTAG00000003222(ASNS),ENSBTAG00000003600(CAPN8),ENSBTAG00000004256(ODC1),ENSBTAG00000004415,ENSBTAG00000004572(RNF183),ENSBTAG00000005304(SRM),ENSBTAG00000005681(ME1),ENSBTAG00000005685(HSD11B2),ENSBTAG0…
immune response	GO:0006955	biological process	130	123	7	8.1e-27	ENSBTAG00000000095(CD274),ENSBTAG00000000277(IL18),ENSBTAG00000000306(ITK),ENSBTAG00000000641(SKAP1),ENSBTAG00000001008(PRF1),ENSBTAG00000001219,ENSBTAG00000001265(HRG),ENSBTAG00000001557(CCL28),ENSBTAG00000001725(CXCL10),ENSBTAG00000001882(CD79A),ENSBTAG00000002041(SASH3),ENSBTAG00000002096(FCGR3A),ENSBTAG00000002100(GZMM),ENSBTAG00000002929(IRF4),ENSBTAG00000003255(CD4),ENSBTAG00000003408,ENSBT…	ENSBTAG00000004386(SOCS1),ENSBTAG00000006505(S100A9),ENSBTAG00000015520(SLC11A1),ENSBTAG00000016864(LBP),ENSBTAG00000018069(TNFSF15),ENSBTAG00000024490,ENSBTAG00000026275(CCL24)
immune system process	GO:0002376	biological process	170	152	18	1.4e-22	ENSBTAG00000000095(CD274),ENSBTAG00000000277(IL18),ENSBTAG00000000306(ITK),ENSBTAG00000000641(SKAP1),ENSBTAG00000001008(PRF1),ENSBTAG00000001219,ENSBTAG00000001265(HRG),ENSBTAG00000001557(CCL28),ENSBTAG00000001725(CXCL10),ENSBTAG00000001882(CD79A),ENSBTAG00000002041(SASH3),ENSBTAG00000002096(FCGR3A),ENSBTAG00000002100(GZMM),ENSBTAG00000002240(GPR18),ENSBTAG00000002929(IRF4),ENSBTAG00000003039(PSM…	ENSBTAG00000003430(EPO),ENSBTAG00000004386(SOCS1),ENSBTAG00000004954(TOX),ENSBTAG00000006505(S100A9),ENSBTAG00000012139(SIX1),ENSBTAG00000012943(PPARGC1B),ENSBTAG00000015249(B4GALT1),ENSBTAG00000015520(SLC11A1),ENSBTAG00000016738(DTX1),ENSBTAG00000016864(LBP),ENSBTAG00000018069(TNFSF15),ENSBTAG00000020406(GPC3),ENSBTAG00000024490,ENSBTAG00000024950(ACE),ENSBTAG00000026275(CCL24),ENSBTAG0000004697…
drug metabolic process	GO:0017144	biological process	18	18	0	3e-16	ENSBTAG00000000085(CYP1A2),ENSBTAG00000001021(CYP1A1),ENSBTAG00000003871(CYP2B6),ENSBTAG00000009725(AOX1),ENSBTAG00000012972(CYP2U1),ENSBTAG00000018240(CYP2S1),ENSBTAG00000018365(CYP2E1),ENSBTAG00000023384(CBR1),ENSBTAG00000023549(CYP2C19),ENSBTAG00000026501(MGC127055),ENSBTAG00000037559,ENSBTAG00000037795(CYP2C87),ENSBTAG00000047815,ENSBTAG00000049120,ENSBTAG00000049496,ENSBTAG00000053354,ENSBTA…	-
adaptive immune response	GO:0002250	biological process	48	46	2	6.2e-16	ENSBTAG00000000095(CD274),ENSBTAG00000000277(IL18),ENSBTAG00000000306(ITK),ENSBTAG00000000641(SKAP1),ENSBTAG00000001008(PRF1),ENSBTAG00000001219,ENSBTAG00000001882(CD79A),ENSBTAG00000002041(SASH3),ENSBTAG00000002100(GZMM),ENSBTAG00000002929(IRF4),ENSBTAG00000004270(FCER2),ENSBTAG00000004840(C1S),ENSBTAG00000006452(CD3D),ENSBTAG00000007049(MBL2),ENSBTAG00000007450(C2),ENSBTAG00000007927(SLAMF1),EN…	ENSBTAG00000015520(SLC11A1),ENSBTAG00000024490
cell activation	GO:0001775	biological process	81	70	11	2.1e-15	ENSBTAG00000000095(CD274),ENSBTAG00000000277(IL18),ENSBTAG00000000306(ITK),ENSBTAG00000001008(PRF1),ENSBTAG00000001219,ENSBTAG00000001265(HRG),ENSBTAG00000001725(CXCL10),ENSBTAG00000001882(CD79A),ENSBTAG00000002041(SASH3),ENSBTAG00000002096(FCGR3A),ENSBTAG00000002240(GPR18),ENSBTAG00000002929(IRF4),ENSBTAG00000003255(CD4),ENSBTAG00000004505(NLRC3),ENSBTAG00000004917(KLRK1),ENSBTAG00000005120(TESP…	ENSBTAG00000001010(ADAMTS18),ENSBTAG00000004386(SOCS1),ENSBTAG00000004954(TOX),ENSBTAG00000008717(SERPINE2),ENSBTAG00000015520(SLC11A1),ENSBTAG00000016738(DTX1),ENSBTAG00000016864(LBP),ENSBTAG00000020348(ASTL),ENSBTAG00000024490,ENSBTAG00000046977(PLA2G2D5),ENSBTAG00000051341(FZD9)
lymphocyte activation	GO:0046649	biological process	68	61	7	5.6e-15	ENSBTAG00000000095(CD274),ENSBTAG00000000277(IL18),ENSBTAG00000000306(ITK),ENSBTAG00000001008(PRF1),ENSBTAG00000001219,ENSBTAG00000001882(CD79A),ENSBTAG00000002041(SASH3),ENSBTAG00000002240(GPR18),ENSBTAG00000002929(IRF4),ENSBTAG00000003255(CD4),ENSBTAG00000004505(NLRC3),ENSBTAG00000004917(KLRK1),ENSBTAG00000005120(TESPA1),ENSBTAG00000005891(FCRL1),ENSBTAG00000005892(ZAP70),ENSBTAG00000006360(CD1…	ENSBTAG00000004386(SOCS1),ENSBTAG00000004954(TOX),ENSBTAG00000015520(SLC11A1),ENSBTAG00000016738(DTX1),ENSBTAG00000024490,ENSBTAG00000046977(PLA2G2D5),ENSBTAG00000051341(FZD9)
leukocyte activation	GO:0045321	biological process	74	66	8	8.1e-15	ENSBTAG00000000095(CD274),ENSBTAG00000000277(IL18),ENSBTAG00000000306(ITK),ENSBTAG00000001008(PRF1),ENSBTAG00000001219,ENSBTAG00000001882(CD79A),ENSBTAG00000002041(SASH3),ENSBTAG00000002096(FCGR3A),ENSBTAG00000002240(GPR18),ENSBTAG00000002929(IRF4),ENSBTAG00000003255(CD4),ENSBTAG00000004505(NLRC3),ENSBTAG00000004917(KLRK1),ENSBTAG00000005120(TESPA1),ENSBTAG00000005891(FCRL1),ENSBTAG00000005892(ZA…	ENSBTAG00000004386(SOCS1),ENSBTAG00000004954(TOX),ENSBTAG00000015520(SLC11A1),ENSBTAG00000016738(DTX1),ENSBTAG00000016864(LBP),ENSBTAG00000024490,ENSBTAG00000046977(PLA2G2D5),ENSBTAG00000051341(FZD9)
positive regulation of immune system process	GO:0002684	biological process	80	73	7	1.1e-14	ENSBTAG00000000095(CD274),ENSBTAG00000000277(IL18),ENSBTAG00000000306(ITK),ENSBTAG00000000641(SKAP1),ENSBTAG00000001219,ENSBTAG00000001265(HRG),ENSBTAG00000001725(CXCL10),ENSBTAG00000001882(CD79A),ENSBTAG00000002041(SASH3),ENSBTAG00000002929(IRF4),ENSBTAG00000003255(CD4),ENSBTAG00000004261(SPON2),ENSBTAG00000004270(FCER2),ENSBTAG00000004840(C1S),ENSBTAG00000004917(KLRK1),ENSBTAG00000004982(GPLD1)…	ENSBTAG00000004386(SOCS1),ENSBTAG00000004954(TOX),ENSBTAG00000012943(PPARGC1B),ENSBTAG00000015520(SLC11A1),ENSBTAG00000016864(LBP),ENSBTAG00000024490,ENSBTAG00000026275(CCL24)
exogenous drug catabolic process	GO:0042738	biological process	15	15	0	1.4e-14	ENSBTAG00000000085(CYP1A2),ENSBTAG00000003871(CYP2B6),ENSBTAG00000012972(CYP2U1),ENSBTAG00000018240(CYP2S1),ENSBTAG00000018365(CYP2E1),ENSBTAG00000023549(CYP2C19),ENSBTAG00000026501(MGC127055),ENSBTAG00000037559,ENSBTAG00000037795(CYP2C87),ENSBTAG00000047815,ENSBTAG00000049120,ENSBTAG00000049496,ENSBTAG00000053354,ENSBTAG00000053766,ENSBTAG00000054237	-
drug catabolic process	GO:0042737	biological process	15	15	0	3.1e-14	ENSBTAG00000000085(CYP1A2),ENSBTAG00000003871(CYP2B6),ENSBTAG00000012972(CYP2U1),ENSBTAG00000018240(CYP2S1),ENSBTAG00000018365(CYP2E1),ENSBTAG00000023549(CYP2C19),ENSBTAG00000026501(MGC127055),ENSBTAG00000037559,ENSBTAG00000037795(CYP2C87),ENSBTAG00000047815,ENSBTAG00000049120,ENSBTAG00000049496,ENSBTAG00000053354,ENSBTAG00000053766,ENSBTAG00000054237	-
